# Supplementary material for: The Effects of Pregnancy on Amino Acid Levels and Nitrogen Disposition
Source: Metabolites. 2023 Feb 7;13(2):242. doi: 10.3390/metabo13020242 (PMC9961409; doi:10.3390/metabo13020242)
Supplement: Supplementary file 1 [file metabolites-13-00242-s001.zip]

Archive with 4 entries (4 files):
- .DS_Store
- Disqualifying Medications.pdf
- Metabolomics Data.xlsx
- Ranked p & q values.xlsx
