# Supplementary material for: The Effects of Pregnancy on Amino Acid Levels and Nitrogen Disposition
Source: Metabolites. 2023 Feb 7;13(2):242. doi: 10.3390/metabo13020242 (PMC9961409; doi:10.3390/metabo13020242)
Supplement: Supplementary file 1 [file metabolites-13-00242-s001.zip › Metabolomics Data.xlsx]

## Sheet: Data Key & Explanation
	Data Key & Explanation
Chemical Annotation	The column IDs for the metabolites in each of the above sets is "CHEM_ID" from this table. Use this table to find the name of the metabolite and other identifiers
Sample MetaData	A combination of client-reported and Metabolon-generated metadata linked to each sample analyzed (e.g. age, race, BMI, client-ID, etc.).
Peak Area Data	These are the unnormalized peak areas (i.e. total ion counts, integrated area-under-the-curve).
Batch-normalized Data	For each metabolite, the raw values in the experimental samples are divided by the median of those samples in each instrument batch, giving each batch and thus the metabolite a median of one. For studies containing < 144 total samples, typically no batch normalization is required and the Batch-normalized data simply reflect median-scaled raw data. Please see "Batch and Batch Correction" section b…
Batch-norm-Imputed Data	To remove batch variability, for each metabolite, the values in the experimental samples are divided by the median of those samples in each instrument batch, giving each batch and thus the metabolite a median of one. For each metabolite, the minimum value across all batches in the median scaled data is imputed for the missing values
Protein/DNA/Osmo/Mass/Vol-Normalized Data	For each sample, the Batch-normalized data is divided by the value of the normalizer. Then each metabolite is re-scaled to have median = 1 (divide the new values by the overall median for each metabolite). Then imputation is performed.
Log-Transformed Data	The Batch-norm-Imputed Data (or protein, volume, etc. normalized data if applicable) is transformed using the natural log. Metabolomic data typically displays a log-normal distribution, therefore, the log-transformed data is used for statistical analyses.
	The purpose of normalizing the data is to remove the instrument batch effects. The batch IDs for each arm of the platform are indicated by the LC Pos Early, LC Pos Late, LC Neg, and LC Polar. Note: there may be blank values for BATCH if there is not the corresponding sample on each arm of the platform (this typically occurs with the QC matrix samples)
Biochemical Name	Indicates a compound that has been confirmed based on an authentic chemical standard and we are highly confident in its identity. (Metabolomics Standards Initiative Tier 1 identification)
Biochemical Name*	Indicates a compound that has not been confirmed based on a standard, but we are confident in its identity. (Not Tier 1)
Biochemical Name**	Indicates a compound for which a standard is not available, but we are reasonably confident in its identity or the information provided. (Not Tier 1)
Biochemical Name (#) or [#]	Indicates a compound that is a structural isomer of another compound in the Metabolon spectral library. For example, a steroid that may be sulfated at one of several positions that are indistinguishable by the mass spectrometry data or a diacylglycerol for which more than one stereospecific molecule exists.
	Additional Definitions/Details
Missing Values/Compound Missingness	Missing metabolite values in an untargeted metabolomic dataset can typically be attributed to the signal falling below the limit of detection, which is influenced by several factors including, but not limited to, the sample amount available for extraction, sample type, extraction method, compound ionization efficiency, compound abundance, and compound reactivity. The untargeted metabolomics platf…
Imputation	Imputation is the process of replacing missing values in a dataset. Non-targeted metabolomics data usually contains missing values. When missing values are left blank in the data analysis, but are the result of falling below the limit of detection rather than a random event such as a random processing error (“missing-at-random”), the false negative rate increases, which weakens the statistical po…
Batch and Batch correction	Samples are run in analytical plates containing ~144 experimental samples per plate. Each plate represents one instrument "batch." For studies containing > 144 samples, it is necessary to normalize the data across the batches to generate the Batch-normalized data and correct for minor instrument technical variation from batch to batch. Essentially, each compound is corrected in instrument batch b…
	Chemical Annotation Descriptions
CHEM ID	Unique identifier for each biochemical. CHEM IDs are listed in the top row of the data tabs and should be used to identify biochemicals in these tabs by referencing column A in the Chemical Annotation tab.
PATHWAY SORTORDER	An internally-generated number intended for sorting compounds by biochemical SUPER PATHWAY and SUB PATHWAY
CHEMICAL NAME	The name of the identified biochemical
PLOT NAME	A shorter name of the identified biochemical, convenient for plotting
	Definition
SUPER PATHWAY	The general biochemical class assigned to the identified biochemical (e.g. lipid, amino acid, carbohydrate, etc.) intended for sorting compounds by broad biochemical classes
SUB PATHWAY	A more specific biochemical class assigned to the identified biochemical (e.g. TCA cycle, monoacylglycerols, etc.) intended for grouping/sorting compounds by biochemical pathway/class
PLATFORM	The Metabolon untargeted metabolomics platform consists of four different methods (i.e. Pos Late, Pos Early, Polar, and Neg). This column indicates which method was used to report the values associated with the detected biochemical.
PUBCHEM	A unique numerical identifier assigned by the National Center for Biotechnology Information (NCBI) and searchable in the PubChem database
KEGG	An alphanumeric compound identifier and link to compound information in the Kyoto Encyclopedia of Genes and Genomes (KEGG)
HMDB	An alphanumeric compound identifier and link to compound information maintained by the Human Metabolome Database (HMDB)
COMP ID	An internally-generated Metabolon compound identifier
TYPE	Indicates whether a compound is named or unnamed/unknown. An unnamed/unknown molecule is reported based on a unique molecular signature including its retention time, accurate mass, and fragmentation pattern as well as its recurrent nature.
INCHIKEY	IUPAC textual chemical identifier derived from INChI
SMILES	Simplified molecular-input line-entry system (SMILES) line notation string for the identified molecule
CHEMSPIDER	A numerical identifier for the identified molecule as maintained in the ChemSpider database
CAS	A unique numerical identifier assigned by the Chemical Abstracts Service (CAS) to every chemical substance described in the open scientific literature
	Sample Metadata/Descriptors
	Definition
PARENT SAMPLE NAME	An internally-generated Metabolon sample Identifier
NEG, POLAR, POS EARLY, POS LATE	Batch identifiers for a given platform arm. Corresponds to the PLATFORM column in "Chemical Annotation"
© Metabolon, Inc. All rights reserved. The Metabolon name, logo and related trademarks and service marks, owned by Metabolon, Inc. are registered and/or used in the United States and many foreign countries. Any use, copying or reproduction of the trademarks, logos, information, images or designs contained in this document is strictly prohibited without the prior written permission of Metabolon, I…

## Sheet: Chemical Annotation
CHEM_ID	LIB_ID	COMP_ID	CHRO_LIB_ENTRY_ID	SUPER_PATHWAY	SUB_PATHWAY	PATHWAY_SORTORDER	TYPE	INCHIKEY	SMILES	CHEMICAL_NAME	PLOT_NAME	CAS	CHEMSPIDER	HMDB	KEGG	PUBCHEM	PLATFORM
35	400	42370	166164	Amino Acid	Glutamate Metabolism	62	NAMED	DWAKNKKXGALPNW-REWHXWOFAV	OC(C1CCC=N1)=O	S-1-pyrroline-5-carboxylate	S-1-pyrroline-5-carboxylate	2906-39-0	10140206	HMDB0001301	C04322	11966181	Pos Early
50	400	485	155305	Amino Acid	Polyamine Metabolism	545	NAMED	ATHGHQPFGPMSJY-UHFFFAOYAK	NCCCCNCCCN	spermidine	spermidine	124-20-9	1071	HMDB0001257	C00315	1102	Pos Early
55	400	27665	155829	Cofactors and Vitamins	Nicotinate and Nicotinamide Metabolism	4317	NAMED	LDHMAVIPBRSVRG-UHFFFAOYAE	C[N+]1=CC(C([NH-])=O)=CC=C1	1-methylnicotinamide	1-methylnicotinamide	1005-24-9	8305504	HMDB0000699	C02918	457	Pos Early
62	209	38395	143675	Lipid	Fatty Acid, Dihydroxy	2031	NAMED	CQSLTKIXAJTQGA-FLIBITNWBI	CCCCCC(C(C/C=C\CCCCCCCC(O)=O)O)O	12,13-DiHOME	12,13-DiHOME	263399-35-5	8412123	HMDB0004705	C14829	10236635	Neg
71	209	437	123157	Amino Acid	Tryptophan Metabolism	290	NAMED	DUUGKQCEGZLZNO-UHFFFAOYAY	OC1=CC=C(NC=C2CC(O)=O)C2=C1	5-hydroxyindoleacetate	5-hydroxyindoleacetate	54-16-0	1760	HMDB0000763	C05635	1826	Neg
93	305	528	146398	Energy	TCA Cycle	1446	NAMED	KPGXRSRHYNQIFN-UHFFFAOYAN	O=C(C(O)=O)CCC(O)=O	alpha-ketoglutarate	alpha-ketoglutarate	328-50-7,22202-68-2,305-72-6	50	HMDB0000208	C00026	51	Polar
98	209	1417	124553	Amino Acid	Tryptophan Metabolism	272	NAMED	HCZHHEIFKROPDY-UHFFFAOYAN	OC1=C(C=CC=C2)C2=NC(C(O)=O)=C1	kynurenate	kynurenate	492-27-3	3712	HMDB0000715	C01717	3845	Neg
111	305	1549	147711	Amino Acid	Leucine, Isoleucine and Valine Metabolism	428	NAMED	DBXBTMSZEOQQDU-REWHXWOFAW	CC(C(O)=O)CO	3-hydroxyisobutyrate	3-hydroxyisobutyrate	2068-83-9	10140307	HMDB0000023,HMDB0000336	C01188,C06001	11966314	Polar
112	305	531	146400	Lipid	Mevalonate Metabolism	3176	NAMED	NPOAOTPXWNWTSH-NUQVWONBAH	CC(CC(O)=O)(CC(O)=O)O	3-hydroxy-3-methylglutarate	3-hydroxy-3-methylglutarate	503-49-1	4573695	HMDB0000355	C03761	1662,5459993	Polar
117	209	1101	124537	Amino Acid	Tyrosine Metabolism	210	NAMED	QRMZSPFSDQBLIX-REWHXWOFAT	COC1=CC(CC(O)=O)=CC=C1O	homovanillate (HVA)	homovanillate (HVA)	306-08-1	5323114	HMDB0000118	C05582	1738	Neg
132	400	1414	155361	Carbohydrate	Glycolysis, Gluconeogenesis, and Pyruvate Metabolism	1237	NAMED	IACAHGYCKIUESG-REWHXWOFAW	OC(C(O)=O)COP(O)(O)=O	3-phosphoglycerate	3-phosphoglycerate	80731-10-8	10669764	HMDB0000807	C00597	724	Pos Early
136	209	22842	124689	Lipid	Primary Bile Acid Metabolism	3454	NAMED	BHQCQFFYRZLCQQ-OELDTZBJBZ	O[C@H]1[C@@]2([H])[C@]3([H])CC[C@H]([C@H](C)CCC(O)=O)[C@@]3(C)[C@@H](O)C[C@]2([H])[C@@]4(C)CC[C@@H](O)CC4C1	cholate	cholate	81-25-4		HMDB0000619	C00695	221493	Neg
144	209	541	123169	Amino Acid	Phenylalanine Metabolism	159	NAMED	XQXPVVBIMDBYFF-REWHXWOFAL	OC(CC1=CC=C(C=C1)O)=O	4-hydroxyphenylacetate	4-hydroxyphenylacetate	156-38-7	3881560	HMDB0000020	C00642	127	Neg
158	209	1418	123205	Nucleotide	Pyrimidine Metabolism, Thymine containing	4281	NAMED	NBAKTGXDIBVZOO-UHFFFAOYAR	O=C(NCC1C)NC1=O	5,6-dihydrothymine	5,6-dihydrothymine	696-04-8	84456	HMDB0000079	C00906	93556	Neg
171	209	3127	124615	Nucleotide	Purine Metabolism, (Hypo)Xanthine/Inosine containing	4121	NAMED	FDGQSTZJBFJUBT-UHFFFAOYAJ	O=C1C(N=CN2)=C2N=CN1	hypoxanthine	hypoxanthine	68-94-0	768	HMDB0000157	C00262	790,135398638	Neg
179	209	38399	143740	Lipid	Fatty Acid, Dihydroxy	2032	NAMED	XEBKSQSGNGRGDW-YFHOEESVBC	CCCCC/C=C\CC(C(CCCCCCCC(O)=O)O)O	9,10-DiHOME	9,10-DiHOME	263399-34-4	8142232	HMDB0004704	C14828	9966640	Neg
180	209	1105	125969	Lipid	Long Chain Polyunsaturated Fatty Acid (n3 and n6)	1568	NAMED	OYHQOLUKZRVURQ-HZJYTTRNBX	OC(CCCCCCC/C=C\C/C=C\CCCCC)=O	linoleate (18:2n6)	linoleate (18:2n6)	60-33-3	4444105	HMDB0006270,HMDB0000673	C01595	5280450	Neg
181	209	1645	125740	Lipid	Medium Chain Fatty Acid	1503	NAMED	POULHZVOKOAJMA-UHFFFAOYAP	O=C(O)CCCCCCCCCCC	laurate (12:0)	laurate (12:0)	143-07-7	3756	HMDB0000638	C02679	3893	Neg
182	400	1899	155456	Cofactors and Vitamins	Nicotinate and Nicotinamide Metabolism	4301	NAMED	GJAWHXHKYYXBSV-UHFFFAOYAW	OC(C(C=CC=N1)=C1C(O)=O)=O	quinolinate	quinolinate	89-00-9	1037	HMDB0000232	C03722	1066	Pos Early
189	400	1498	155380	Amino Acid	Lysine Metabolism	116	NAMED	MXNRLFUSFKVQSK-UHFFFAOYAO	C[N+](C)(CCCCC(C([O-])=O)N)C	N6,N6,N6-trimethyllysine	N6,N6,N6-trimethyllysine	23284-33-5	140379	HMDB0001325	C03793	440120	Pos Early
192	400	37496	156406	Amino Acid	Polyamine Metabolism	538	NAMED	KLZGKIDSEJWEDW-UHFFFAOYAE	CC(NCCCCN)=O	N-acetylputrescine	N-acetylputrescine	18233-70-0	109095	HMDB0002064	C02714	122356	Pos Early
194	209	2829	124831	Amino Acid	Methionine, Cysteine, SAM and Taurine Metabolism	437	NAMED	PYUSHNKNPOHWEZ-YFKPBYRVBS	CSCCC(C(O)=O)NC=O	N-formylmethionine	N-formylmethionine	4289-98-9	388809	HMDB0001015	C03145	439750	Neg
197	209	42382	124939	Amino Acid	Methionine, Cysteine, SAM and Taurine Metabolism	446	NAMED		OC1C(N2C=NC3=C2N=CN=C3N)OC(CSCCC(N)C(O)=O)C1O	S-adenosylhomocysteine (SAH)	S-adenosylhomocysteine (SAH)	979-92-0	16788012	HMDB00939	C00021	439155	Neg
207	209	2831	123233	Nucleotide	Purine Metabolism, Adenine containing	4143	NAMED	IVOMOUWHDPKRLL-UHFFFAOYAA	NC1=NC=NC2=C1N=CN2C3OC(CO4)C(OP4(O)=O)C3O	adenosine 3',5'-cyclic monophosphate (cAMP)	adenosine 3',5'-cyclic monophosphate (cAMP)	60-92-4	268	HMDB0000058	C00575	6076	Neg
209	400	32342	155907	Nucleotide	Purine Metabolism, Adenine containing	4140	NAMED	UDMBCSSLTHHNCD-RWLQFSFNBF	NC1=NC=NC2=C1N=CN2C3OC(C(C3O)O)COP(O)(O)=O	adenosine 5'-monophosphate (AMP)	AMP	149022-20-8	10239183	HMDB0000045	C00020	6083	Pos Early
212	400	1419	155365	Amino Acid	Polyamine Metabolism	556	NAMED	WUUGFSXJNOTRMR-IOSLPCCCBD	NC1=NC=NC2=C1N=CN2[C@H]3[C@H](O)[C@H](O)[C@@H](CSC)O3	5-methylthioadenosine (MTA)	5-methylthioadenosine (MTA)	2457-80-9	388321	HMDB0001173	C00170	439176	Pos Early
213	209	37114	127643	Nucleotide	Purine Metabolism, Adenine containing	4155	NAMED	VQAYFKKCNSOZKM-IOSLPCCCBA	OC(C1O)C(OC1CO)N(C=N2)C3=C2C(NC)=NC=N3	N6-methyladenosine	N6-methyladenosine	1867-73-8	92307	HMDB0004044		102175	Neg
229	209	1110	125971	Lipid	Long Chain Polyunsaturated Fatty Acid (n3 and n6)	1574	NAMED	YZXBAPSDXZZRGB-DOFZRALJBE	CCCCC/C=C\C/C=C\C/C=C\C/C=C\CCCC(O)=O	arachidonate (20:4n6)	arachidonate (20:4n6)	506-32-1	392692	HMDB0001043	C00219	444899	Neg
231	400	1638	155435	Amino Acid	Urea cycle; Arginine and Proline Metabolism	483	NAMED	ODKSFYDXXFIFQN-UHFFFAOYAT	N=C(N)NCCCC(N)C(O)=O	arginine	arginine	1119-34-2	227	HMDB0000517	C00062	6322	Pos Early
234	400	443	155304	Amino Acid	Alanine and Aspartate Metabolism	36	NAMED	CKLJMWTZIZZHCS-REOHCLBHBW	NC(C(O)=O)CC(O)=O	aspartate	aspartate	56-84-8	5745	HMDB0000191	C00049	5960	Pos Early
235	209	1432	124555	Amino Acid	Phenylalanine Metabolism	156	NAMED	CCVYRRGZDBSHFU-UHFFFAOYAL	OC(CC1=C(O)C=CC=C1)=O	2-hydroxyphenylacetate	2-hydroxyphenylacetate	614-75-5	11476	HMDB0000669	C05852	11970	Neg
240	209	32197	123321	Amino Acid	Tyrosine Metabolism	181	NAMED	JVGVDSSUAVXRDY-UHFFFAOYAV	OC(C(O)=O)CC1=CC=C(O)C=C1	3-(4-hydroxyphenyl)lactate	3-(4-hydroxyphenyl)lactate (HPLA)	6482-98-0	9010	HMDB0000755	C03672	9378	Neg
241	209	566	124529	Amino Acid	Phenylalanine Metabolism	150	NAMED	BTNMPGBKDVTSJY-UHFFFAOYAU	O=C(C(O)=O)CC1=CC=CC=C1	phenylpyruvate	phenylpyruvate	156-06-9	972	HMDB0000205	C00166	997	Neg
244	400	55	155295	Nucleotide	Pyrimidine Metabolism, Uracil containing	4240	NAMED	UCMIRNVEIXFBKS-UHFFFAOYAL	NCCC(O)=O	beta-alanine	beta-alanine	107-95-9,56-41-7	234	HMDB0000056	C00099	239	Pos Early
250	402	2137	158009	Cofactors and Vitamins	Hemoglobin and Porphyrin Metabolism	4412	NAMED	QBUVFDKTZJNUPP-BBROENKCBK	CC1=C(/C=C(N2)/C(C=C)=C(C)C2=O)NC(/C=C3C(CCC(O)=O)=C(C)C(/C=C(N4)\C(C)=C(C=C)C4=O)=N\3)=C1CCC(O)=O	biliverdin	biliverdin	55482-27-4,55482-27-4	10628548	HMDB0001008	C00500	5280353	Pos Late
252	305	1437	147106	Energy	TCA Cycle	1449	NAMED	KDYFGRWQOYBRFD-UHFFFAOYAC	OC(CCC(O)=O)=O	succinate	succinate	110-15-6	1078	HMDB0000254	C00042	1110	Polar
254	305	542	145710	Lipid	Ketone Bodies	1939	NAMED	WHBMMWSBFZVSSR-UHFFFAOYAO	CC(O)CC(O)=O	3-hydroxybutyrate (BHBA)	3-hydroxybutyrate (BHBA)	625-72-9	428	HMDB0000442,HMDB0000357,HMDB0000011	C03197,C01089	94318,441,92135	Polar
266	402	63	164177	Lipid	Sterol	3193	NAMED	HVYWMOMLDIMFJA-LBHVWCRMBB	CC1(C2C(C)CCCC(C)C)C(CC2)C(CC=C3C4(CC[C@H](O)C3)C)C4CC1	cholesterol	cholesterol	57-88-5	4937803	HMDB0000067	C00187	5997,6432564,11025495	Pos Late
267	400	34396	156099	Lipid	Phospholipid Metabolism	2234	NAMED	YHHSONZFOIEMCP-UHFFFAOYAD	C[N+](C)(CCOP(O)([O-])=O)C	choline phosphate	phosphocholine	72556-74-2	119298	HMDB0001565	C00588	1014	Pos Early
272	209	5983	126005	Lipid	Corticosteroids	3298	NAMED	OMFXVFTZEKFJBZ-HJTSIMOOBD	CC(C(CC1)=CC2=O)(CC2)C3C1C(CCC4C(CO)=O)C4(C)CC3O	corticosterone	corticosterone	50-22-6	5550	HMDB0001547	C02140	5753	Neg
273	209	1769	124819	Lipid	Corticosteroids	3316	NAMED	IWIJFUQFXLWZIA-UHFFFAOYAP	O[C@@]1([C@@](CO)=O)[C@](C2)(C)[C@](CC1)([H])[C@@](CCC3=CC4=O)([H])[C@]([C@@]3(C)CC4)([H])C2=O	cortisone	cortisone	53-06-5	361685	HMDB0002802	C00762	222786	Neg
275	400	513	155307	Amino Acid	Creatine Metabolism	529	NAMED	DDRJAANPRJIHGJ-UHFFFAOYAV	CN(C(N1)=N)CC1=O	creatinine	creatinine	60-27-5	568	HMDB0000562	C00791	588	Pos Early
278	400	35637	156206	Amino Acid	Glutathione Metabolism	576	NAMED	ZUKPVRWZDMRIEO-UHFFFAOYAS	NC(C(NCC(O)=O)=O)CS	cysteinylglycine	cysteinylglycine	19246-18-5	58762	HMDB0000078	C01419	439498	Pos Early
279	400	56	155296	Amino Acid	Methionine, Cysteine, SAM and Taurine Metabolism	462	NAMED	LEVWYRKDKASIDU-UHFFFAOYAA	NC(C(O)=O)CSSCC(N)C(O)=O	cystine	cystine	56-89-3	575	HMDB0000192	C00491	67678	Pos Early
297	402	17747	158164	Lipid	Sphingosines	3160	NAMED	WWUZIQQURGPMPG-CCEZHUSRBL	CCCCCCCCCCCCC/C=C/C(C(CO)N)O	sphingosine	sphingosine	123-78-4	4510275	HMDB0000252	C00319	5280335	Pos Late
302	402	1114	161304	Lipid	Secondary Bile Acid Metabolism	3480	NAMED	KXGVEGMKQFWNSR-LLQZFEROBK	CC12[C@@]([C@]3([H])CC[C@]4([H])C[C@H](O)CC[C@]4(C)[C@@]3([H])C[C@@H]2O)([H])CC[C@]1([H])[C@]([H])(C)CCC(O)=O	deoxycholate	deoxycholate	83-44-3	389318	HMDB0000626	C04483	222528,440355	Pos Late
310	400	15705	155581	Amino Acid	Methionine, Cysteine, SAM and Taurine Metabolism	453	NAMED	ILRYLPWNYFXEMH-UHFFFAOYAH	OC(C(CCSCC(N)C(O)=O)N)=O	cystathionine	cystathionine	535-34-2	811	HMDB0000099	C02291	439258	Pos Early
313	402	17769	158166	Lipid	Sphingolipid Synthesis	3001	NAMED	OTKJDMGTUTTYMP-UHFFFAOYAS	CCCCCCCCCCCCCCCC(C(CO)N)O	sphinganine	sphinganine	3102-56-5	3014	HMDB0000269	C00836	3126	Pos Late
327	209	2134	124607	Cofactors and Vitamins	Riboflavin Metabolism	4334	NAMED	VWWQXMAJTJZDQX-UYBVJOGSBL	OC(C(O)C(O)COP(OP(OC[C@H]1O[C@@H](N(C=N2)C3=C2C(N)=NC=N3)[C@H](O)[C@@H]1O)(O)=O)(O)=O)CN(C(C=C(C)C(C)=C4)=C4N=C5C(N6)=O)C5=NC6=O	flavin adenine dinucleotide (FAD)	FAD	146-14-5,84366-81-4	559059	HMDB0001248	C00016	643975	Neg
330	305	1643	146876	Energy	TCA Cycle	1450	NAMED	VZCYOOQTPOCHFL-OWOJBTEDBF	OC(/C=C/C(O)=O)=O	fumarate	fumarate	100-17-8	10197150	HMDB0000134	C00122	444972	Polar
331	400	36738	156248	Peptide	Gamma-glutamyl Amino Acid	634	NAMED	OWQDWQKWSLFFFR-WDSKDSINBR	O=C(O)C(N)CCC(NC(C(O)=O)CCC(O)=O)=O	gamma-glutamylglutamate	gamma-glutamylglutamate	1116-22-9	83831	HMDB0011737	C05282	92865	Pos Early
338	305	587	147098	Xenobiotics	Food Component/Plant	4806	NAMED	RGHNJXZEOKUKBD-SQOUGZDYBY	OC([C@H](O)[C@@H](O)[C@H](O)[C@H](O)CO)=O	gluconate	gluconate	527-07-1	10240	HMDB0000625	C00257	10690,3085666	Polar
339	305	396	146390	Lipid	Fatty Acid, Dicarboxylate	1660	NAMED	JFCQEDHGNNZCLN-NUQVWONBAE	OC(CCCC(O)=O)=O	glutarate (C5-DC)	glutarate (C5-DC)	110-94-1	3618533	HMDB0000661	C00489	743,4418048	Polar
340	400	58	160611	Amino Acid	Glycine, Serine and Threonine Metabolism	1	NAMED	DHMQDGOQFOQNFH-UHFFFAOYAW	NCC(O)=O	glycine	glycine	56-40-6	730	HMDB0000123	C00037	750	Pos Early
342	209	18476	126842	Lipid	Primary Bile Acid Metabolism	3455	NAMED	RFDAIACWWDREDC-FRVQLJSFBG	O=C(CNC(CC[C@H]([C@@H]1[C@@]2(C)[C@@H](O)C[C@]3([H])[C@@]4(C)CC[C@@H](O)C[C@@]4([H])C[C@@H](O)[C@@]3([H])[C@]2([H])CC1)C)=O)O	glycocholate	glycocholate	475-31-0,863-57-0	9734	HMDB0000138	C01921	10140	Neg
344	305	43802	147630	Amino Acid	Creatine Metabolism	527	NAMED	BPMFZUMJYQTVII-UHFFFAOYAQ	NC(NCC(O)=O)=N	guanidinoacetate	guanidinoacetate	352-97-6	743	HMDB0000128	C00581	763	Polar
355	209	59	123153	Amino Acid	Histidine Metabolism	70	NAMED	HNDVDQJCIGZPNO-UHFFFAOYAG	NC(C(O)=O)CC1=CN=CN1	histidine	histidine	5934-29-2	752	HMDB0000177	C00135	6274	Neg
356	209	1712	124815	Lipid	Corticosteroids	3306	NAMED	JYGXADMDTFJGBT-VWUMJDOOBO	O[C@@]1([C@@](CO)=O)[C@]2(C)[C@](CC1)([H])[C@@](CCC3=CC4=O)([H])[C@]([C@@]3(C)CC4)([H])[C@@H](O)C2	cortisol	cortisol	50-23-7		HMDB0000063	C00735	5754	Neg
358	305	590	146416	Amino Acid	Methionine, Cysteine, SAM and Taurine Metabolism	470	NAMED	VVIUBCNYACGLLV-UHFFFAOYAM	NCCS(O)=O	hypotaurine	hypotaurine	300-84-5	96959	HMDB0000965	C00519	107812	Polar
361	209	1123	123191	Nucleotide	Purine Metabolism, (Hypo)Xanthine/Inosine containing	4120	NAMED	UGQMRVRMYYASKQ-DGPXGRDGBU	O[C@H]1[C@H](N2C(N=CN=C3O)=C3N=C2)O[C@H](CO)[C@H]1O	inosine	inosine	58-63-9	21241953	HMDB0000195	C00294	6021	Neg
363	305	1124	145716	Lipid	Inositol Metabolism	2202	NAMED	CDAISMWEOUEBRE-GPIVLXJGBG	O[C@@H]1[C@@H](O)[C@H](O)[C@H](O)[C@H](O)[C@H]1O	myo-inositol	myo-inositol	87-89-8	10239179	HMDB0000211	C00137	892	Polar
376	400	1125	155350	Amino Acid	Leucine, Isoleucine and Valine Metabolism	385	NAMED	AGPKZVBTJJNPAG-UHFFFAOYAW	NC(C(O)=O)C(C)CC	isoleucine	isoleucine	73-32-5	769	HMDB0000172	C06418,C00407,C16424	6306	Pos Early
381	400	6146	155500	Amino Acid	Lysine Metabolism	123	NAMED	OYIFNHCXNCRBQI-UHFFFAOYAC	OC(CCCC(N)C(O)=O)=O	2-aminoadipate	2-aminoadipate	1118-90-7,542-32-5	456	HMDB0000510	C00956	92136	Pos Early
391	400	2132	155460	Amino Acid	Urea cycle; Arginine and Proline Metabolism	492	NAMED	RHGKLRLOHDJJDR-UHFFFAOYAQ	NC(C(O)=O)CCCNC(N)=O	citrulline	citrulline	372-75-8	810	HMDB0000904	C00327	9750	Pos Early
393	305	567	147468	Carbohydrate	Disaccharides and Oligosaccharides	1305	NAMED	GUBGYTABKSRVRQ-DCSYEGIMBP	O[C@H]1[C@H](O[C@H]2[C@H](O)[C@@H](O)[C@H](O)O[C@@H]2CO)O[C@H](CO)[C@H](O)[C@@H]1O	lactose	lactose	5965-66-2	5904	HMDB0041627	C01970	6134	Polar
397	400	60	155300	Amino Acid	Leucine, Isoleucine and Valine Metabolism	332	NAMED		O=C([C@H](CC(C)C)N)O	leucine	leucine	61-90-5		HMDB0000687	C00123	6106	Pos Early
407	400	1301	155354	Amino Acid	Lysine Metabolism	105	NAMED	KDXKERNSBIXSRK-YFKPBYRVBE	NC(C(O)=O)CCCCN	lysine	lysine	56-87-1	5747	HMDB0003405	C00739,C00047	5962	Pos Early
409	209	1303	123199	Energy	TCA Cycle	1452	NAMED	BJEPYKJPYRNKOW-UHFFFAOYAM	OC(C(O)=O)CC(O)=O	malate	malate	6915-15-7	510	HMDB0031518,HMDB0000156,HMDB0000744	C00149,C00711,C00497	525	Neg
415	400	1302	155355	Amino Acid	Methionine, Cysteine, SAM and Taurine Metabolism	434	NAMED	FFEARJCKVFRZRR-BYPYZUCNBW	CSCCC(N)C(O)=O	methionine	methionine	63-68-3	5907	HMDB0000696	C00073	6137	Pos Early
418	305	1496	145730	Lipid	Fatty Acid Metabolism (also BCAA Metabolism)	1775	NAMED	ZIYVHBGGAOATLY-UHFFFAOYAT	O=C(C(C(O)=O)C)O	methylmalonate (MMA)	methylmalonate (MMA)	516-05-2	473	HMDB0000202	C02170	487	Polar
424	209	1336	125720	Lipid	Long Chain Saturated Fatty Acid	1511	NAMED	IPCSVZSSVZVIGE-UHFFFAOYAJ	OC(CCCCCCCCCCCCCCC)=O	palmitate (16:0)	palmitate (16:0)	57-10-3	960	HMDB0000220	C00249	985	Neg
432	400	594	155332	Cofactors and Vitamins	Nicotinate and Nicotinamide Metabolism	4305	NAMED	DFPAKSUCGFBDDF-UHFFFAOYAZ	NC(C1=CN=CC=C1)=O	nicotinamide	nicotinamide	98-92-0	911	HMDB0001406	C00153	936	Pos Early
439	209	1358	125724	Lipid	Long Chain Saturated Fatty Acid	1515	NAMED	QIQXTHQIDYTFRH-UHFFFAOYAB	CCCCCCCCCCCCCCCCCC(O)=O	stearate (18:0)	stearate (18:0)	57-11-4	5091	HMDB0000827	C01530	5281	Neg
444	400	1493	155375	Amino Acid	Urea cycle; Arginine and Proline Metabolism	487	NAMED	AHLPHDHHMVZTML-BYPYZUCNBZ	O=C(O)[C@@H](N)CCCN	ornithine	ornithine	3184-13-2	6026	HMDB0000214	C00077	6262	Pos Early
445	305	1505	146440	Nucleotide	Pyrimidine Metabolism, Orotate containing	4208	NAMED	PXQPEWDEAKTCGB-UHFFFAOYAD	O=C(C1=CC(O)=NC(O)=N1)O	orotate	orotate	50887-69-9	942	HMDB0000226	C00295	967	Polar
452	209	33447	126083	Lipid	Long Chain Monounsaturated Fatty Acid	1530	NAMED	SECPZKHBENQXJG-FPLPWBNLBE	CCCCCC\C=C/CCCCCCCC(O)=O	palmitoleate (16:1n7)	palmitoleate (16:1n7)	373-49-9	393216	HMDB0003229	C08362	445638	Neg
460	400	64	155301	Amino Acid	Phenylalanine Metabolism	140	NAMED	COLNVLDHVKWLRT-QMMMGPOBBC	NC(C(O)=O)CC1=CC=CC=C1	phenylalanine	phenylalanine	63-91-2	5910	HMDB0000159	C00079	6140	Pos Early
461	400	42109	156915	Energy	Oxidative Phosphorylation	1469	NAMED	NBIIXXVUZAFLBC-DFZHHIFOAA	O=P(O)(O)O	phosphate	phosphate	7664-38-2	1032	HMDB0001429	C00009	1061	Pos Early
466	209	598	143837	Xenobiotics	Food Component/Plant	5000	NAMED	RLCKHJSFHOZMDR-REWHXWOFAK	CC(CCCC(CCCC(CCCC(C)C)C)C)CC(O)=O	phytanate	phytanate	14721-66-5	10140204	HMDB0000801	C01607	26840	Neg
477	209	38271	151095	Lipid	Fatty Acid, Branched	1653	NAMED	PAHGJZDQXIOYTH-UHFFFAOYAH	CC(C)CCCC(C)CCCC(C)CCCC(C)C(O)=O	pristanate	pristanate	1189-37-3	110458	HMDB0000795		123929	Neg
479	402	1665	164259	Lipid	Progestin Steroids	3264	NAMED	RJKFOVLPORLFTN-LEKSSAKUBC	CC(C(CCC1C2CCC3=CC4=O)C1(CCC2C3(CC4)C)C)=O	progesterone	progesterone	57-83-0	5773	HMDB0001830	C00410,DG02004,D00066	5994	Pos Late
480	400	1898	155455	Amino Acid	Urea cycle; Arginine and Proline Metabolism	495	NAMED	ONIBWKKTOPOVIA-BYPYZUCNBZ	OC(C1CCCN1)=O	proline	proline	147-85-3	128566	HMDB0000162,HMDB0003411	C00148,C000763	8988,145742,614	Pos Early
482	305	527	146396	Carbohydrate	Glycolysis, Gluconeogenesis, and Pyruvate Metabolism	1240	NAMED	JVTAAEKCZFNVCJ-UHFFFAOYAX	CC(O)C(O)=O	lactate	lactate	79-33-4	592	HMDB0000190	C00186	612	Polar
491	400	1651	155439	Cofactors and Vitamins	Vitamin B6 Metabolism	4451	NAMED	RADKZDMFGJYCBB-UHFFFAOYAP	OC1=C(C)N=CC(CO)=C1C=O	pyridoxal	pyridoxal	65-22-5	1021	HMDB0001545	C00250	1050	Pos Early
498	402	1806	165222	Cofactors and Vitamins	Vitamin A Metabolism	4430	NAMED	FPIPGXGPPPQFEQ-OVSJKPMPBW	C/C(/C=C/C(C(C)(CCC1)C)=C1C)=C\C=C\C(C)=C\CO	retinol (Vitamin A)	retinol (Vitamin A)	68-26-8	393012	HMDB0000305	C00473	445354	Pos Late
501	305	1515	164364	Xenobiotics	Drug - Topical Agents	5960	NAMED	4000	OC1=C(C(O)=O)C=CC=C1	salicylate	salicylate	69-72-7	331	HMDB0001895	C00805	338	Polar
503	400	1648	155437	Amino Acid	Glycine, Serine and Threonine Metabolism	10	NAMED	MTCFGRXMJLQNBG-REOHCLBHBX	OC([C@@H](N)CO)=O	serine	serine	56-45-1	5736	HMDB0000187	C00065	5951	Pos Early
504	400	2342	155468	Amino Acid	Tryptophan Metabolism	287	NAMED	QZAYGJVTTNCVMB-UHFFFAOYAX	NCCC1=CNC(C=C2)=C1C=C2O	serotonin	serotonin	153-98-0	5013	HMDB0000259	C00780	5202	Pos Early
512	400	2125	155458	Amino Acid	Methionine, Cysteine, SAM and Taurine Metabolism	471	NAMED	XOAAWQZATWQOTB-UHFFFAOYAA	NCCS(=O)(O)=O	taurine	taurine	107-35-7	1091	HMDB0000251	C00245	1123	Pos Early
519	209	1365	125728	Lipid	Long Chain Saturated Fatty Acid	1508	NAMED	TUNFSRHWOTWDNC-UHFFFAOYAZ	OC(CCCCCCCCCCCCC)=O	myristate (14:0)	myristate (14:0)	544-63-8	10539	HMDB0000806	C06424	11005	Neg
533	400	1670	155443	Amino Acid	Urea cycle; Arginine and Proline Metabolism	485	NAMED	XSQUKJJJFZCRTK-UHFFFAOYAF	O=C(N)N	urea	urea	57-13-6	1143	HMDB0000294	C00086	1176	Pos Early
535	209	606	123185	Nucleotide	Pyrimidine Metabolism, Uracil containing	4220	NAMED	DRTQHJPVMGBUCF-XVFCMESIBG	OC1C(N(C=CC2=O)C(N2)=O)OC(CO)C1O	uridine	uridine	58-96-8	5807	HMDB0000296	C00299	6029	Neg
536	209	52602	165330	Nucleotide	Pyrimidine Metabolism, Uracil containing	4236	NAMED	MXHRCPNRJAMMIM-SHYZEUOFBK	O=C(NC1=O)N(C=C1)C(CC2O)OC2CO	2'-deoxyuridine	2'-deoxyuridine	951-78-0	13118	HMDB0000012	C00526	13712	Neg
537	305	607	145714	Amino Acid	Histidine Metabolism	78	NAMED	LOIYMIARKYCTBW-OWOJBTEDBA	O=C(O)/C=C/C1=CNC=N1	trans-urocanate	trans-urocanate	104-98-3	643824	HMDB0000301	C00785	736715	Polar
561	400	57	155297	Amino Acid	Glutamate Metabolism	44	NAMED	WHUUTDBJXJRKMK-UHFFFAOYAD	O=C(O)[C@@H](N)CCC(O)=O	glutamate	glutamate	56-86-0	591	HMDB0000148	C00025,C00217	33032	Pos Early
563	400	53	155293	Amino Acid	Glutamate Metabolism	45	NAMED	ZDXPYRJPNDTMRX-VKHMYHEABV	OC([C@@H](N)CCC(N)=O)=O	glutamine	glutamine	56-85-9	5746	HMDB0000641	C00064	5961	Pos Early
564	400	1284	155352	Amino Acid	Glycine, Serine and Threonine Metabolism	17	NAMED	AYFVYJQAPQTCCC-GBXIJSLDBG	N[C@H](C(O)=O)[C@H](O)C	threonine	threonine	72-19-5	6051	HMDB0000167	C00188	6288	Pos Early
565	400	54	155294	Amino Acid	Tryptophan Metabolism	254	NAMED	QIVBCDIJIAJPQS-VIFPVBQEBP	O=C(O)[C@@H](N)CC1=CNC2=C1C=CC=C2	tryptophan	tryptophan	73-22-3	6066	HMDB0000929	C00078	6305	Pos Early
566	400	1649	155438	Amino Acid	Leucine, Isoleucine and Valine Metabolism	416	NAMED	KZSNJWFQEVHDMF-BYPYZUCNBW	N[C@H](C(O)=O)C(C)C	valine	valine	72-18-4	6050	HMDB0000883	C00183	6287	Pos Early
572	305	48152	151982	Carbohydrate	Glycolysis, Gluconeogenesis, and Pyruvate Metabolism	1223	NAMED	WQZGKKKJIJFFOK-DVKNGEFBBQ	O[C@H]1O[C@H](CO)[C@@H](O)[C@H](O)[C@H]1O	glucose	glucose	50-99-7	71358	HMDB0000122	C00031	5793	Polar
796	209	4968	128149	Amino Acid	Methionine, Cysteine, SAM and Taurine Metabolism	454	NAMED	TYEYBOSBBBHJIV-REWHXWOFAN	OC(C(CC)=O)=O	alpha-ketobutyrate	alpha-ketobutyrate	600-18-0	2829426	HMDB0000005	C00109	58	Neg
799	400	3141	155487	Amino Acid	Glycine, Serine and Threonine Metabolism	7	NAMED	KWIUHFFTVRNATP-UHFFFAOYAI	O=C(C[N+](C)(C)C)[O-]	betaine	betaine	107-43-7	19951173,242	HMDB0000043	C00719	247	Pos Early
800	400	1868	155454	Amino Acid	Methionine, Cysteine, SAM and Taurine Metabolism	455	NAMED	XUJNEKJLAYXESH-REOHCLBHBU	SC[C@H](N)C(O)=O	cysteine	cysteine	56-89-3,52-90-4	5653	HMDB0000574	C00097	5862	Pos Early
803	305	48153	152039	Carbohydrate	Fructose, Mannose and Galactose Metabolism	1353	NAMED	GZCGUPFRVQAUEE-KVTDHHQDBB	O[C@@H]1C(CO)O[C@@H](O)[C@@H](O)[C@H]1O	mannose	mannose	3458-28-4	141983	HMDB0000169	C00159,C02209,C00936	82308,439680,185698,18950	Polar
806	400	5086	155492	Amino Acid	Glycine, Serine and Threonine Metabolism	6	NAMED	FFDGPVCHZBVARC-UHFFFAOYAX	CN(C)CC(O)=O	dimethylglycine	dimethylglycine	1118-68-9	653	HMDB0000092	C03626	673	Pos Early
811	400	1126	155351	Amino Acid	Alanine and Aspartate Metabolism	29	NAMED	QNAYBMKLOCPYGJ-REOHCLBHBS	O=C(O)[C@@H](N)C	alanine	alanine	56-41-7	5735	HMDB0000161	C00041	5950	Pos Early
815	400	1299	155353	Amino Acid	Tyrosine Metabolism	162	NAMED	OUYCCCASQSFEME-QMMMGPOBBZ	N[C@@H](CC1=CC=C(O)C=C1)C(O)=O	tyrosine	tyrosine	60-18-4	5833	HMDB0000158	C00082	6057	Pos Early
821	209	33442	125870	Nucleotide	Pyrimidine Metabolism, Uracil containing	4222	NAMED	HZIOZCLEXIYJAD-JWMKEVCDBU	O[C@]1([H])[C@@](O)([H])[C@](CO)([H])O[C@]1(C2=CNC(NC2=O)=O)[H]	pseudouridine	pseudouridine	1445-07-4	21403010	HMDB0000767	C02067	15047	Neg
823	305	48990	160586	Carbohydrate	Glycolysis, Gluconeogenesis, and Pyruvate Metabolism	1239	NAMED	LCTONWCANYUPML-REWHXWOFAD	CC(C(O)=O)=O	pyruvate	pyruvate	127-17-3	96901	HMDB0000243	C00022	1060	Polar
825	209	605	124785	Nucleotide	Pyrimidine Metabolism, Uracil containing	4221	NAMED	ISAKRJDGNUQOIC-UHFFFAOYAV	O=C(NC=C1)NC1=O	uracil	uracil	66-22-8	1141	HMDB0000300	C00106	1174	Neg
826	305	15581	146484	Carbohydrate	Pentose Metabolism	1267	NAMED	PYMYPHUHKUWMLA-WISUUJSJBP	O=C[C@@H]([C@H]([C@@H](CO)O)O)O	xylose	xylose	609-06-3	85957	HMDB0000098	C00181	135191	Polar
827	400	514	155308	Nucleotide	Pyrimidine Metabolism, Cytidine containing	4252	NAMED	UHDGCWIWMRVCDJ-XVFCMESIBD	OC[C@@H]1[C@H]([C@H]([C@H](N2C(N=C(C=C2)N)=O)O1)O)O	cytidine	cytidine	65-46-3	5940	HMDB0000089	C00475	6175	Pos Early
828	305	575	146408	Carbohydrate	Pentose Metabolism	1269	NAMED	PYMYPHUHKUWMLA-WDCZJNDABW	O[C@@H]1CO[C@@H](O)[C@@H](O)[C@@H]1O	arabinose	arabinose	28697-53-2	59687	HMDB0029942	C00216	66308	Polar
848	400	553	155318	Xenobiotics	Tobacco Metabolite	4611	NAMED	UIKROCXWUNQSPJ-VIFPVBQEBC	O=C1CC[C@@H]([C@]2=CN=CC=C2)N1C	cotinine	cotinine	486-56-6	746405	HMDB0001046		408	Pos Early
849	400	569	155325	Xenobiotics	Xanthine Metabolism	4591	NAMED	RYYVLZVUVIJVGH-UHFFFAOYAW	O=C(N(C)C1=C2N(C)C=N1)N(C)C2=O	caffeine	caffeine	58-08-2	2424	HMDB0001847	C07481	2519	Pos Early
878	305	48195	153126	Carbohydrate	Fructose, Mannose and Galactose Metabolism	1347	NAMED	BJHIKXHVCXFQLS-UYFOZJQFBH	OC[C@@]1(O)O[C@H](CO)[C@@H](O)[C@@H]1O	fructose	fructose	57-48-7	5764	HMDB0000660	C00095	2723872	Polar
880	400	554	155319	Nucleotide	Purine Metabolism, Adenine containing	4148	NAMED	GFFGJBXGBJISGV-UHFFFAOYAT	NC1=NC=NC2=C1N=CN2	adenine	adenine	73-24-5	185	HMDB0000034	C00147	190	Pos Early
881	400	573	155326	Nucleotide	Pyrimidine Metabolism, Cytidine containing	4253	NAMED	OPTASPLRGRRNAP-UHFFFAOYAY	NC1=NC(NC=C1)=O	cytosine	cytosine	71-30-7	577	HMDB0000630	C00380	597	Pos Early
888	209	1642	125736	Lipid	Medium Chain Fatty Acid	1495	NAMED	GHVNFZFCNZKVNT-UHFFFAOYAC	CCCCCCCCCC(O)=O	caprate (10:0)	caprate (10:0)	334-48-5	2863	HMDB0000511	C01571	2969	Neg
891	209	1121	125718	Lipid	Long Chain Saturated Fatty Acid	1513	NAMED	KEMQGTRYUADPNZ-UHFFFAOYAT	O=C(O)CCCCCCCCCCCCCCCC	margarate (17:0)	margarate (17:0)	506-12-7	10033	HMDB0002259		10465	Neg
892	209	1356	125722	Lipid	Long Chain Saturated Fatty Acid	1517	NAMED	ISYWECDDZWTKFF-UHFFFAOYAR	CCCCCCCCCCCCCCCCCCC(O)=O	nonadecanoate (19:0)	nonadecanoate (19:0)	646-30-0	12071	HMDB0000772	C16535	12591	Neg
913	305	15586	146486	Carbohydrate	Glycogen Metabolism	1300	NAMED	GUBGYTABKSRVRQ-ASMJPISFBF	O[C@@H]1[C@H]([C@H](O[C@@H]([C@H]1O)CO)O[C@H]2[C@@H]([C@H]([C@H](O[C@@H]2CO)O)O)O)O	maltose	maltose	6363-53-7	388469	HMDB0000163	C00208	10991489	Polar
917	400	512	155306	Amino Acid	Alanine and Aspartate Metabolism	40	NAMED	DCXYFEDJOCDNAF-REOHCLBHBD	NC(C[C@H](N)C(O)=O)=O	asparagine	asparagine	70-47-3	6031	HMDB0000168	C00152	6267	Pos Early
922	402	1759	211070	Lipid	Dihydroceramides	3013	NAMED	KZTJQXAANJHSCE-OIDHKYIRBS	CCCCCCCCCCCCCCCCCC(N[C@H]([C@H](O)CCCCCCCCCCCCCCC)CO)=O	N-stearoyl-sphinganine (d18:0/18:0)*	N-stearoyl-sphinganine (d18:0/18:0)*	2304-80-5	4446686	HMDB0011761		5283573	Pos Late
923	305	601	145712	Nucleotide	Pyrimidine Metabolism, Orotate containing	4207	NAMED	UFIVEPVSAGBUSI-UHFFFAOYAI	O=C(C(NC1=O)CC(N1)=O)O	dihydroorotate	dihydroorotate	155-54-4	628	HMDB03349	C00337	648	Polar
925	209	1644	125738	Lipid	Medium Chain Fatty Acid	1491	NAMED	MNWFXJYAOYHMED-UHFFFAOYAP	CCCCCCC(O)=O	heptanoate (7:0)	heptanoate (7:0)	111-14-8	7803	HMDB0000666	C17714	8094	Neg
926	209	32489	125850	Lipid	Medium Chain Fatty Acid	1490	NAMED	FUZZWVXGSFPDMH-UHFFFAOYAY	CCCCCC(O)=O	caproate (6:0)	caproate (6:0)	142-62-1	8552	HMDB0000535	C01585	8892	Neg
932	209	32492	125852	Lipid	Medium Chain Fatty Acid	1492	NAMED	WWZKQHOCKIZLMA-UHFFFAOYAH	CCCCCCCC(O)=O	caprylate (8:0)	caprylate (8:0)	124-07-2	370	HMDB0000482	C06423	379	Neg
935	209	1519	124565	Carbohydrate	Disaccharides and Oligosaccharides	1326	NAMED	CZMRCDWAGMRECN-UGDNZRGBBE	OC[C@]1(O[C@@H]2[C@@H]([C@H]([C@@H]([C@H](O2)CO)O)O)O)[C@H]([C@@H]([C@@H](CO)O1)O)O	sucrose	sucrose	57-50-1	5768	HMDB0000258	C00089	5988	Neg
980	209	1361	125726	Lipid	Long Chain Saturated Fatty Acid	1510	NAMED	WQEPLUUGTLDZJY-UHFFFAOYAK	O=C(O)CCCCCCCCCCCCCC	pentadecanoate (15:0)	pentadecanoate (15:0)	10002-84-2,1002-84-2	13249	HMDB0000826	C16537	13849	Neg
1001	400	32306	155905	Amino Acid	Urea cycle; Arginine and Proline Metabolism	513	NAMED	PMMYEEVYMWASQN-DMTCNVIQBF	O[C@@H]1C[C@@H](C(O)=O)NC1	trans-4-hydroxyproline	hydroxyproline	51-35-4	5605	HMDB0000725	C01157	5810	Pos Early
1002	305	1107	146424	Nucleotide	Purine Metabolism, (Hypo)Xanthine/Inosine containing	4134	NAMED	POJWUDADGALRAB-UHFFFAOYAE	O=C(N1)C(NC(N)=O)NC1=O	allantoin	allantoin	97-59-6	199	HMDB0000462	C02348,C01551,C02350	439714,204,439713	Polar
1004	305	3147	147146	Nucleotide	Purine Metabolism, (Hypo)Xanthine/Inosine containing	4122	NAMED	LRFVTYWOQMYALW-UHFFFAOYAT	O=C(N1)C(N=CN2)=C2NC1=O	xanthine	xanthine	69-89-6	1151	HMDB0000292	C00385	1188	Polar
1021	209	1494	123209	Amino Acid	Glutathione Metabolism	579	NAMED	ODHCTXKNWHHXJC-VKHMYHEABY	O=C1CC[C@@H]([C@@](O)=O)N1	5-oxoproline	5-oxoproline	98-79-3	7127	HMDB0000267	C02237,C01879	439685,7405	Neg
1022	400	1512	155387	Amino Acid	Tryptophan Metabolism	282	NAMED	SIOXPEMLGUPBBT-UHFFFAOYAC	O=C(O)C1=NC=CC=C1	picolinate	picolinate	98-98-6	993	HMDB0002243	C10164	1018	Pos Early
1023	400	1516	155390	Amino Acid	Glycine, Serine and Threonine Metabolism	5	NAMED	FSYKKLYZXJSNPZ-UHFFFAOYAL	CNCC(O)=O	sarcosine	sarcosine	107-97-1	1057	HMDB0000271	C00213	1088	Pos Early
1024	209	1508	124797	Cofactors and Vitamins	Pantothenate and CoA Metabolism	4337	NAMED	GHOKWGTUZJEAQD-ZETCQYMHBS	O=C(NCCC(O)=O)[C@H](O)C(C)(C)CO	pantothenate	pantothenate (Vitamin B5)	137-08-6	6361	HMDB0000210	C00864	6613	Neg
1025	400	1444	155369	Amino Acid	Lysine Metabolism	131	NAMED		OC(C1NCCCC1)=O	pipecolate	pipecolate	4043-87-2		HMDB0000070			Pos Early
1026	400	1600	155428	Lipid	Phospholipid Metabolism	2239	NAMED	SUHOOTKUPISOBE-UHFFFAOYAT	NCCOP(O)(O)=O	phosphoethanolamine	phosphoethanolamine (PE)	1071-23-4	990	HMDB0000224	C00346	1015	Pos Early
1052	305	1572	146444	Carbohydrate	Glycolysis, Gluconeogenesis, and Pyruvate Metabolism	1243	NAMED	RBNPOMFGQQGHHO-UHFFFAOYAE	O=C(O)C(O)CO	glycerate	glycerate	600-19-1	732	HMDB0000139,HMDB0006372	C00258	439194,752	Polar
1053	305	3155	147504	Nucleotide	Pyrimidine Metabolism, Uracil containing	4239	NAMED	JSJWCHRYRHKBBW-UHFFFAOYAH	OC(CCNC(N)=O)=O	3-ureidopropionate	3-ureidopropionate	462-88-4	109	HMDB0000026	C02642	111	Polar
1082	209	1587	126818	Amino Acid	Leucine, Isoleucine and Valine Metabolism	336	NAMED	WXNXCEHXYPACJF-ZETCQYMHBF	O=C(O)[C@H](CC(C)C)NC(C)=O	N-acetylleucine	N-acetylleucine	1188-21-2	64075	HMDB0011756	C02710	70912	Neg
1083	209	1589	124587	Amino Acid	Methionine, Cysteine, SAM and Taurine Metabolism	435	NAMED	XUYPXLNMDZIRQH-LURJTMIEBN	O=C(O)[C@H](CCSC)NC(C)=O	N-acetylmethionine	N-acetylmethionine	65-82-7	395338	HMDB0011745	C02712	448580	Neg
1084	209	1591	124807	Amino Acid	Leucine, Isoleucine and Valine Metabolism	417	NAMED	IHYJTAOFMMMOPX-LURJTMIEBI	O=C(O)[C@@H](NC(C)=O)C(C)C	N-acetylvaline	N-acetylvaline	96-81-1	60154	HMDB0011757		66789	Neg
1087	209	1552	125983	Lipid	Long Chain Monounsaturated Fatty Acid	1548	NAMED	DPUOLQHDNGRHBS-UHFFFAOYAW	OC(CCCCCCCCCCC\C=C/CCCCCCCC)=O	erucate (22:1n9)	erucate (22:1n9)	112-86-7	7924	HMDB0002068	C08316	8216,5281116	Neg
1090	402	43807	159596	Cofactors and Vitamins	Hemoglobin and Porphyrin Metabolism	4409	NAMED	BPYKTIZUTYGOLE-IFADSCNNBS	CC(C(N\1)=O)=C(C=C)C1=C/C2=C(C)C(CCC(O)=O)=C(CC3=C(CCC(O)=O)C(C)=C(/C=C4NC(C(C=C)=C/4C)=O)N3)N2	bilirubin (Z,Z)	bilirubin	635-65-4	4444055	HMDB0000054	C00486	5280352	Pos Late
1094	209	2761	161549	Amino Acid	Tyrosine Metabolism	245	NAMED	XUIIKFGFIJCVMT-LBPRGKRZBS	OC1=C(I)C=C(OC2=C(I)C=C(C[C@H](N)C(O)=O)C=C2I)C=C1I	thyroxine	thyroxine	51-48-9	5614	HMDB0000248	C01829	5819	Neg
1102	209	2734	123231	Peptide	Gamma-glutamyl Amino Acid	646	NAMED	VVLXCWVSSLFQDS-QWRGUYRKBA	OC(C=C1)=CC=C1C[C@@H](C(O)=O)NC(CC[C@@H](C(O)=O)N)=O	gamma-glutamyltyrosine	gamma-glutamyltyrosine	7432-23-7	85142	HMDB0011741		94340	Neg
1104	400	1584	155418	Xenobiotics	Food Component/Plant	4964	NAMED	KTHADMDGDNYQRX-UHFFFAOYAX	O=C(OC)CC1=CNC2=C1C=CC=C2	methyl indole-3-acetate	methyl indole-3-acetate	1912-33-0	67279	HMDB0029738		74706	Pos Early
1105	402	1561	164189	Cofactors and Vitamins	Tocopherol Metabolism	4361	NAMED	GVJHHUAWPYXKBD-IEOSBIPEBS	CC1=C2C(O[C@@](CCC[C@H](C)CCC[C@H](C)CCC[C@H](C)C)(C)CC2)=C(C)C(C)=C1O	alpha-tocopherol	alpha-tocopherol	10191-41-0,59-02-9	14265	HMDB0001893	C02477	86472	Pos Late
1110	305	1585	147717	Amino Acid	Alanine and Aspartate Metabolism	31	NAMED	KTHDTJVBEPMMGL-VKHMYHEABO	O=C(O)[C@@H](NC(C)=O)C	N-acetylalanine	N-acetylalanine	97-69-8	79449	HMDB0000766	C02847	88064	Polar
1111	209	1567	124579	Amino Acid	Tyrosine Metabolism	202	NAMED	CGQCWMIAEPEHNQ-UHFFFAOYAY	OC(C(O)=O)C1=CC=C(O)C(OC)=C1	vanillylmandelate (VMA)	vanillylmandelate (VMA)	55-10-7	1207	HMDB0000291	C05584	1245	Neg
1113	209	1558	124571	Amino Acid	Polyamine Metabolism	560	NAMED	UZTFMUBKZQVKLK-UHFFFAOYAY	CC(NCCCC(O)=O)=O	4-acetamidobutanoate	4-acetamidobutanoate	3025-96-5	17180	HMDB0003681	C02946	18189	Neg
1114	400	1566	155405	Nucleotide	Pyrimidine Metabolism, Thymine containing	4284	NAMED	QCHPKSFMDHPSNR-UHFFFAOYAN	O=C(O)C(C)CN	3-aminoisobutyrate	3-aminoisobutyrate	214139-20-5,10569-72-9	58481	HMDB0002166	C05145	64956	Pos Early
1123	209	1563	125732	Lipid	Primary Bile Acid Metabolism	3457	NAMED		C[C@]12CC[C@]3([H])[C@@]4(C)CC[C@@H](O)C[C@@]4([H])C[C@@H](O)[C@@]3([H])[C@]1([H])CC[C@@]2(C(CCC(O)=O)C)[H]	chenodeoxycholate	chenodeoxycholate	474-25-9,474-24-9		HMDB0000518	C02528	10133	Neg
1124	209	1564	124575	Energy	TCA Cycle	1440	NAMED	KRKNYBCHXYNGOX-UHFFFAOYAM	OC(CC(CC(O)=O)(O)C(O)=O)=O	citrate	citrate	77-92-9	305	HMDB0000094	C00158	311	Neg
1125	209	1559	124573	Nucleotide	Pyrimidine Metabolism, Uracil containing	4232	NAMED	OIVLITBTBDPEFK-UHFFFAOYAM	O=C(CCN1)NC1=O	5,6-dihydrouracil	5,6-dihydrouracil	504-07-4	629	HMDB0000076	C00429	649	Neg
1128	400	42374	156916	Amino Acid	Glutathione Metabolism	580	NAMED	QWCKQJZIFLGMSD-GSVOUGTGBL	N[C@H](CC)C(O)=O	2-aminobutyrate	2-aminobutyrate	1492-24-6	388757	HMDB0000452	C02356	80283	Pos Early
1134	209	1604	124593	Nucleotide	Purine Metabolism, (Hypo)Xanthine/Inosine containing	4132	NAMED	LEHOTFFKMJEONL-UHFFFAOYAN	O=C1NC(NC(NC2=O)=O)=C2N1	urate	urate	120K5305,69-93-2		HMDB0000289	C00366	1175	Neg
1135	209	1605	125991	Lipid	Secondary Bile Acid Metabolism	3505	NAMED	RUDATBOHQWOJDD-UZVSRGJWBC	O[C@@H]1[C@@]2([H])[C@]3([H])CC[C@@]([C@@H](CCC(O)=O)C)([H])[C@@]3(C)CC[C@]2([H])[C@@]4(C)CC[C@@H](O)C[C@@]4([H])C1	ursodeoxycholate	ursodeoxycholate	128-13-2	29131	HMDB0000946	C07880	31401	Neg
1136	209	33443	126081	Lipid	Short Chain Fatty Acid	1489	NAMED	NQPDZGIKBAWPEJ-UHFFFAOYAU	OC(CCCC)=O	valerate (5:0)	valerate (5:0)	109-52-4	7701	HMDB0000892	C00803	7991	Neg
1137	209	38102	127707	Lipid	Endocannabinoid	2160	NAMED	BOWVQLFMWHZBEF-KTKRTIGZBW	O=C(NCCO)CCCCCCC/C=C\CCCCCCCC	oleoyl ethanolamide	oleoyl ethanolamide	111-58-0,11-58-0	4446574	HMDB0002088		5283454	Neg
1140	400	2730	155470	Peptide	Gamma-glutamyl Amino Acid	635	NAMED	JBFYFLXEJFQWMU-WDSKDSINBP	O=C(N)CC[C@@H](C(O)=O)NC(CC[C@@H](C(O)=O)N)=O	gamma-glutamylglutamine	gamma-glutamylglutamine	10148-81-9	133013	HMDB0011738	C05283	150914	Pos Early
1141	209	1669	124595	Amino Acid	Tyrosine Metabolism	175	NAMED	KKADPXVIOXHVKN-UHFFFAOYAH	OC1=CC=C(CC(C(O)=O)=O)C=C1	4-hydroxyphenylpyruvate	4-hydroxyphenylpyruvate	156-39-8	954	HMDB0000707	C01179	979	Neg
1143	209	40605	223227	Lipid	Short Chain Fatty Acid	1488	NAMED	FERIUCNNQQJTOY-UHFFFAOYAP	OC(CCC)=O	butyrate/isobutyrate (4:0)	butyrate/isobutyrate (4:0)	109-92-6	259	HMDB0000039	C00246	264	Neg
1161	400	1598	155427	Amino Acid	Leucine, Isoleucine and Valine Metabolism	402	NAMED	WRUSVQOKJIDBLP-HWKANZROBR	O=C(O)CNC(/C(C)=C/C)=O	tigloylglycine	tigloylglycine	35842-45-6	4945715	HMDB0000959		6441567	Pos Early
1162	400	32377	155919	Carbohydrate	Aminosugar Metabolism	1419	NAMED	KBGAYAKRZNYFFG-BOHATCBPBL	OC1(C(O)=O)CC(O)C(NC(C)=O)C(C(O)C(O)CO)O1	N-acetylneuraminate	N-acetylneuraminate	131-48-6	10292217	HMDB0000230	C00270	439197	Pos Early
1215	400	48149	157725	Carbohydrate	Aminosugar Metabolism	1431	NAMED	YTTRPBWEMMPYSW-VFFCQLMOBE	O[C@H]1[C@H](O)[C@@H](CO)O[C@@H](NC(CC(N)C(O)=O)=O)[C@@H]1NC(C)=O	N-acetylglucosaminylasparagine	N-acetylglucosaminylasparagine	2776-93-4	21403014	HMDB0000489	C04540	123826	Pos Early
1218	400	33963	156059	Lipid	Ketone Bodies	1937	NAMED	WDJHALXBUFZDSR-UHFFFAOYAH	O=C(CC(C)=O)O	acetoacetate	acetoacetate	3483-11-2	94	HMDB0000060	C00164	96	Pos Early
1221	400	27718	155838	Amino Acid	Creatine Metabolism	528	NAMED	CVSVTCORWBXHQV-UHFFFAOYAV	CN(C(N)=N)CC(O)=O	creatine	creatine	57-00-1	566	HMDB0000064	C00300	586	Pos Early
1224	400	18368	155661	Amino Acid	Glutathione Metabolism	578	NAMED	KDJVKDYFFTWHBO-UHFFFAOYAK	O=C(NCC(O)=O)C(N)CSSCC(N)C(NCC(O)=O)=O	cys-gly, oxidized	cys-gly, oxidized	7729-20-6	295316			333293	Pos Early
1230	209	18474	124889	Lipid	Estrogenic Steroids	3427	NAMED	JKKFKPJIXZFSSB-PNZZERNXBB	C[C@@](CC1)(C2=O)[C@](CC2)([H])[C@@](CC3)([H])[C@]1([H])C(C=C4)=C3C=C4OS(O)(=O)=O	estrone 3-sulfate	estrone 3-sulfate	438-67-5	16740220	HMDB0001425	C02538	3001028	Neg
1231	209	17805	126039	Lipid	Long Chain Polyunsaturated Fatty Acid (n3 and n6)	1571	NAMED	XSXIVVZCUAHUJO-HZJYTTRNBM	O=C(O)CCCCCCCCC/C=C\C/C=C\CCCCC	dihomo-linoleate (20:2n6)	dihomolinoleate (20:2n6)	2091-39-6	4944228	HMDB0005060	C16525	6439848	Neg
1235	400	18245	155638	Peptide	Gamma-glutamyl Amino Acid	637	NAMED	PXVCMZCJAUJLJP-YUMQZZPRBD	O=C(O)[C@@H](N)CCC(N[C@@H](CC1=CNC=N1)C(O)=O)=O	gamma-glutamylhistidine	gamma-glutamylhistidine	37460-15-4	5380197	HMDB0029151		7017195	Pos Early
1239	209	17945	126830	Lipid	Fatty Acid, Monohydroxy	1972	NAMED	KIHBGTRZFAVZRV-UHFFFAOYAD	OC([C@H](O)CCCCCCCCCCCCCCCC)=O	2-hydroxystearate	2-hydroxystearate	629-22-1	62625	HMDB0062549	C03042,C03045	439887,439885,69417	Neg
1242	400	15650	155564	Nucleotide	Purine Metabolism, Adenine containing	4154	NAMED	QQBGTSSELNKRID-IOSLPCCCBM	N=C1C2=C(N([C@@]3([H])[C@@](O)([H])[C@@](O)([H])[C@](CO)([H])O3)C=N2)N=CN1C	N1-methyladenosine	1-methyladenosine	15763-06-1	4573813	HMDB0003331	C02494	27476	Pos Early
1254	209	15122	126021	Lipid	Glycerolipid Metabolism	2842	NAMED	PEDCQBHIVMGVHV-UHFFFAOYAF	OC(CO)CO	glycerol	glycerol	56-81-5	733	HMDB0000131	C00116	753	Neg
1256	400	15506	155556	Lipid	Phospholipid Metabolism	2233	NAMED	CRBHXDCYXIISFC-UHFFFAOYAW	[O-]CC[N+](C)(C)C	choline	choline	67-48-1	149278	HMDB0000097	C00114	305	Pos Early
1258	400	57746	213341	Amino Acid	Tryptophan Metabolism	275	NAMED	RWZYAGGXGHYGMB-UHFFFAOYAS	OC(C1=CC=CC=C1N)=O	anthranilate	anthranilate	118-92-3	222	HMDB0001123	C00108	227	Pos Early
1268	400	18369	155662	Peptide	Gamma-glutamyl Amino Acid	639	NAMED	MYFMARDICOWMQP-YUMQZZPRBM	CC(C)C[C@@H](C(O)=O)NC(CC[C@@H](C(O)=O)N)=O	gamma-glutamylleucine	gamma-glutamylleucine	2566-39-4	133115	HMDB0011171		151023	Pos Early
1310	209	5278	126003	Cofactors and Vitamins	Nicotinate and Nicotinamide Metabolism	4309	NAMED		NC1=NC=NC2=C1N=CN2[C@@H]3[C@@H](O)[C@@H](O)[C@H](COP(OP(OC[C@@H]4[C@@H](O)[C@@H](O)[C@H]([N+]5=CC(C(N)=O)=CC=C5)O4)([O-])=O)(O)=O)O3	nicotinamide adenine dinucleotide (NAD+)	NAD+	53-84-9	5681		C00003	5892	Neg
1342	400	12017	155509	Amino Acid	Tyrosine Metabolism	204	NAMED	PFDUUKDQEHURQC-ZETCQYMHBZ	COC1=C(O)C=CC(C[C@@H](C(O)=O)N)=C1	3-methoxytyrosine	3-methoxytyrosine	300-48-1	8948	HMDB0001434		9307	Pos Early
1383	209	12032	126015	Xenobiotics	Drug - Analgesics, Anesthetics	5375	NAMED	RZVAJINKPMORJF-UHFFFAOYAA	OC1=CC=C(NC(C)=O)C=C1	4-acetamidophenol	4-acetamidophenol	103-90-2	1906	HMDB0001859	C06804	1983	Neg
1384	209	12122	124623	Xenobiotics	Drug - Analgesics, Anesthetics	5391	NAMED	CMWTZPSULFXXJA-VIFPVBQEBN	COC1=CC=C2C(C=CC([C@H](C)C(O)=O)=C2)=C1	naproxen	naproxen	22204-53-1	137720	HMDB0001923	C01517	156391	Neg
1442	209	12129	126017	Amino Acid	Leucine, Isoleucine and Valine Metabolism	363	NAMED	4000	CC(C)(O)CC(O)=O	beta-hydroxyisovalerate	beta-hydroxyisovalerate	625-08-1	62571	HMDB0000754		69362	Neg
1487	209	17799	124883	Xenobiotics	Drug - Analgesics, Anesthetics	5395	NAMED	HEFNNWSXXWATRW-UHFFFAOYAB	CC(C1=CC=C(CC(C)C)C=C1)C(O)=O	ibuprofen	ibuprofen	15687-27-1	3544	HMDB0001925	C01588	3672	Neg
1489	402	38165	159012	Lipid	Endocannabinoid	2163	NAMED	HXYVTAGFYLMHSO-UHFFFAOYAE	CCCCCCCCCCCCCCCC(NCCO)=O	palmitoyl ethanolamide	palmitoyl ethanolamide	544-31-0	4509	HMDB0002100	C16512	4671	Pos Late
1518	402	44877	164219	Lipid	Ceramides	3022	NAMED	YDNKGFDKKRUKPY-TURZORIXBD	OC[C@@H]([C@H](O)/C=C/CCCCCCCCCCCCC)NC(CCCCCCCCCCCCCCC)=O	N-palmitoyl-sphingosine (d18:1/16:0)	N-palmitoyl-sphingosine (d18:1/16:0)	24696-26-2	4446677	HMDB0004949		5283564	Pos Late
1526	402	19263	164198	Lipid	Phosphatidylethanolamine (PE)	2409	NAMED	FHQVHHIBKUMWTI-OTMQOFQLBI	CCCCCCCC\C=C/CCCCCCCC(O[C@](COC(CCCCCCCCCCCCCCC)=O)(COP([O-])(OCC[N+]([H])([H])[H])=O)[H])=O	1-palmitoyl-2-oleoyl-GPE (16:0/18:1)	1-palmitoyl-2-oleoyl-GPE (16:0/18:1)	26662-94-2	4446615	HMDB0005320		5283496	Pos Late
1528	305	52450	165113	Lipid	Phosphatidylinositol (PI)	2537	NAMED	BSNJSZUDOMPYIR-DMDPBSJXBZ	O=C(CCCCCCC/C=C\C/C=C\CCCCC)O[C@@H](COP(OC1C(O)C(O)C(O)C(O)C1O)(O)=O)COC(CCCCCCCCCCCCCCC)=O	1-palmitoyl-2-linoleoyl-GPI (16:0/18:2)	1-palmitoyl-2-linoleoyl-GPI (16:0/18:2)		21403024	HMDB0009784		46891795	Polar
1537	402	42446	165129	Lipid	Phosphatidylcholine (PC)	2287	NAMED	JLPULHDHAOZNQI-ZTIMHPMXBU	O=P([O-])(OC[C@@H](COC(CCCCCCCCCCCCCCC)=O)OC(CCCCCCC/C=C\C/C=C\CCCCC)=O)OCC[N+](C)(C)C	1-palmitoyl-2-linoleoyl-GPC (16:0/18:2)	1-palmitoyl-2-linoleoyl-GPC (16:0/18:2)	40811-94-7	4450224	HMDB0007973		5287971	Pos Late
1538	402	19503	164530	Lipid	Sphingomyelins	3106	NAMED	LKQLRGMMMAHREN-YJFXYUILBI	CCCCCCCCCCCCCCCCCC(N[C@@](COP([O-])(OCC[N+](C)(C)C)=O)([C@](O)(/C=C/CCCCCCCCCCCCC)[H])[H])=O	stearoyl sphingomyelin (d18:1/18:0)	stearoyl sphingomyelin (d18:1/18:0)	85187-10-6,85187-10-6	4956085	HMDB0001348	C00550	6453725	Pos Late
1539	402	52461	165127	Lipid	Phosphatidylcholine (PC)	2284	NAMED	WTJKGGKOPKCXLL-MRCUWXFGBH	O=C(CCCCCCC/C=C\CCCCCCCC)O[C@@H](COC(CCCCCCCCCCCCCCC)=O)COP(OCC[N+](C)(C)C)([O-])=O	1-palmitoyl-2-oleoyl-GPC (16:0/18:1)	1-palmitoyl-2-oleoyl-GPC (16:0/18:1)	26853-31-6,26853-31-6	4940699	HMDB0007972	C13875	6436017	Pos Late
1547	402	54979	208064	Lipid	Ceramides	3026	NAMED	VODZWWMEJITOND-NXCSZAMKBA	OC[C@H](NC(CCCCCCCCCCCCCCCCC)=O)[C@H](O)/C=C/CCCCCCCCCCCCC	N-stearoyl-sphingosine (d18:1/18:0)*	N-stearoyl-sphingosine (d18:1/18:0)*	104404-17-3	4446678	HMDB0004950		5283565	Pos Late
1628	209	32346	124921	Lipid	Primary Bile Acid Metabolism	3462	NAMED	GHCZAUBVMUEKKP-UHFFFAOYAS	O=C(NCC(O)=O)CC[C@@H](C)[C@@H]1[C@](CC[C@H]2[C@@]3([H])[C@H](O)C[C@@]4([H])C2(C)CC[C@@H](O)C4)(C)[C@]3([H])CC1	glycochenodeoxycholate	glycochenodeoxycholate	16564-43-5		HMDB0000637	C05466	12544	Neg
1629	209	18494	124667	Lipid	Primary Bile Acid Metabolism	3463	NAMED	BHTRKEVKTKCXOH-BJLOMENOBE	C[C@@]12[C@@]([H])(CC[C@@]2([C@@H](CCC(NCCS(O)(=O)=O)=O)C)[H])[C@@]([C@@H](C[C@]3([H])C[C@H](O)CC4)O)([H])[C@]([C@]34C)([H])CC1	taurochenodeoxycholate	taurochenodeoxycholate	6009-98-9	343282	HMDB0000951	C05465	387316	Neg
1648	209	18497	125762	Lipid	Primary Bile Acid Metabolism	3456	NAMED	WBWWGRHZICKQGZ-HZAMXZRMBW	C[C@@]12[C@@]([H])(CC[C@]2([H])[C@@H](CCC(NCCS(O)(=O)=O)=O)C)[C@@]([C@H](O)C[C@@]3([H])[C@@]4(CC[C@@H](O)C3)C)([H])[C@@]4([H])C[C@@H]1O	taurocholate	taurocholate	145-42-6		HMDB0000036	C05122	6675,46783527	Neg
1668	209	12261	124839	Lipid	Secondary Bile Acid Metabolism	3490	NAMED	AWDRATDZQPNJFN-VAYUFCLWBR	C[C@@]12[C@@]([H])(CC[C@]2([H])[C@@H](CCC(NCCS(O)(=O)=O)=O)C)[C@@](CC[C@@]3([H])[C@@]4(CC[C@@H](O)C3)C)([H])[C@@]4([H])C[C@@H]1O	taurodeoxycholate	taurodeoxycholate	207737-97-1	2015539	HMDB0000896	C05463	2733768	Neg
1869	209	18281	124655	Xenobiotics	Benzoate Metabolism	4467	NAMED	ONJSZLXSECQROL-UHFFFAOYAK	O=C(C1=CC=CC=C1O)NCC(O)=O	2-hydroxyhippurate (salicylurate)	2-hydroxyhippurate (salicylurate)	487-54-7	9835	HMDB0000840	C07588	10253	Neg
2028	400	18037	155637	Xenobiotics	Drug - Cardiovascular	5642	NAMED	IUBSYMUCCVWXPE-UHFFFAOYAN	COCCC1=CC=C(OCC(O)CNC(C)C)C=C1	metoprolol	metoprolol	56392-17-7	4027	HMDB0001932	D02358	4171	Pos Early
2029	209	18362	124661	Lipid	Fatty Acid, Dicarboxylate	1680	NAMED	BDJRBEYXGGNYIS-UHFFFAOYAK	O=C(O)CCCCCCCC(O)=O	azelate (C9-DC)	azelate (C9-DC)	123-99-9	2179	HMDB0000784	C08261	2266	Neg
2048	209	45721	145263	Xenobiotics	Drug - Analgesics, Anesthetics	5377	NAMED	DVPRQNKJGQEICH-JTQLQIEIBK	O=C(C)NC1=CC(SC[C@@H](C(O)=O)NC(C)=O)=C(O)C=C1	3-(N-acetyl-L-cystein-S-yl) acetaminophen	3-(N-acetyl-L-cystein-S-yl) acetaminophen	52372-86-8	75765			83967	Neg
2049	209	37475	127693	Xenobiotics	Drug - Analgesics, Anesthetics	5378	NAMED	IGTYILLPRJOVFY-UHFFFAOYAN	CC(NC1=CC=C(OS(=O)(O)=O)C=C1)=O	4-acetaminophen sulfate	4-acetaminophen sulfate	32113-41-0,10066-90-7	75741	HMDB0059911	C06804	83939	Neg
2050	209	18467	126840	Lipid	Long Chain Polyunsaturated Fatty Acid (n3 and n6)	1561	NAMED	JAZBEHYOTPTENJ-JLNKQSITBZ	O=C(O)CCC\C=C/C/C=C\C/C=C\C/C=C\C/C=C\CC	eicosapentaenoate (EPA; 20:5n3)	eicosapentaenoate (EPA; 20:5n3)	10-2005-9,10417-94-4	393682	HMDB0001999	C06428	446284	Neg
2051	305	15745	146490	Amino Acid	Leucine, Isoleucine and Valine Metabolism	410	NAMED	WXUAQHNMJWJLTG-UHFFFAOYAC	CC(C(O)=O)CC(O)=O	methylsuccinate	methylsuccinate	498-21-5	9922	HMDB0001844		10349	Polar
2054	305	15765	147158	Amino Acid	Leucine, Isoleucine and Valine Metabolism	407	NAMED	UKFXDFUAPNAMPJ-UHFFFAOYAZ	CCC(C(O)=O)C(O)=O	ethylmalonate	ethylmalonate	601-75-2	11263	HMDB0000622		11756	Polar
100000007	400	15500	155554	Lipid	Carnitine Metabolism	1933	NAMED	PHIQHXFUZVPYII-ZCFIWIBFBS	[O-]C(C[C@@H](O)C[N+](C)(C)C)=O	carnitine	carnitine	461-05-2	10455	HMDB0000062	C00487,C00308	288	Pos Early
100000008	209	15778	124867	Xenobiotics	Benzoate Metabolism	4477	NAMED	WPYMKLBDIGXBTP-UHFFFAOYAD	OC(C1=CC=CC=C1)=O	benzoate	benzoate	65-85-0	238	HMDB0001870	C00180	243	Neg
100000010	209	15749	126035	Xenobiotics	Benzoate Metabolism	4575	NAMED	XMIIGOLPHOKFCH-UHFFFAOYAR	OC(CCC1=CC=CC=C1)=O	3-phenylpropionate (hydrocinnamate)	3-phenylpropionate (hydrocinnamate)	501-52-0	10181339	HMDB0000764	C05629	107	Neg
100000011	209	57745	213340	Amino Acid	Phenylalanine Metabolism	155	NAMED	WLJVXDMOQOGPHL-UHFFFAOYAR	O=C(O)CC1=CC=CC=C1	phenylacetate	phenylacetate	103-82-2	10181341	HMDB0000209	C07086	999	Neg
100000014	209	15753	124647	Xenobiotics	Benzoate Metabolism	4463	NAMED	QIAFMBKCNZACKA-UHFFFAOYAD	O=C(C1=CC=CC=C1)NCC(O)=O	hippurate	hippurate	495-69-2	451	HMDB0000714	C01586	464	Neg
100000015	400	15679	155571	Amino Acid	Tryptophan Metabolism	278	NAMED	FBZONXHGGPHHIY-UHFFFAOYAE	OC1=C2C(C(O)=CC(C(O)=O)=N2)=CC=C1	xanthurenate	xanthurenate	59-007	5497	HMDB0000881	C02470	5699	Pos Early
100000016	209	15730	123269	Lipid	Fatty Acid, Dicarboxylate	1677	NAMED	TYFQFVWCELRYAO-UHFFFAOYAN	OC(CCCCCCC(O)=O)=O	suberate (C8-DC)	suberate (C8-DC)	505-48-6	10025	HMDB0000893	C08278	10457	Neg
100000036	209	15676	123263	Amino Acid	Leucine, Isoleucine and Valine Metabolism	394	NAMED	JVQYSWDUAOAHFM-UHFFFAOYAW	CCC(C)C(C(O)=O)=O	3-methyl-2-oxovalerate	3-methyl-2-oxovalerate	51829-07-3,1460-34-0	46	HMDB0000491	C03465,C06008,C00671	439286,440877	Neg
100000039	400	18374	155665	Amino Acid	Methionine, Cysteine, SAM and Taurine Metabolism	440	NAMED	QEFRNWWLZKMPFJ-YGVKFDHGBW	O=C(O)[C@@H](N)CCS(C)=O	methionine sulfoxide	methionine sulfoxide	3226-65-1	139840	HMDB0002005	C02989	158980	Pos Early
100000042	400	15677	155570	Amino Acid	Histidine Metabolism	72	NAMED	JDHILDINMRGULE-LURJTMIEBU	N[C@H](C(O)=O)CC1=CN=CN1C	3-methylhistidine	3-methylhistidine	368-16-1	58494	HMDB0000479	C01152	64969	Pos Early
100000043	209	15736	126033	Xenobiotics	Drug - Analgesics, Anesthetics	5379	NAMED	IPROLSVTVHAQLE-UHFFFAOYAX	OC1C(C(O)=O)OC(OC2=CC=C(NC(C)=O)C=C2)C(O)C1O	4-acetamidophenylglucuronide	4-acetamidophenylglucuronide	120595-80-4	3239926	HMDB0010316		4022661,83944	Neg
100000054	400	15685	155573	Amino Acid	Lysine Metabolism	119	NAMED	YSMODUONRAFBET-UHFFFAOYAX	N[C@@H](CCC(O)CN)C(O)=O	5-hydroxylysine	5-hydroxylysine	13204-98-3	1002	HMDB0000450	C16741	3032849	Pos Early
100000096	400	15681	155572	Amino Acid	Guanidino and Acetamido Metabolism	563	NAMED	TUHVEAJXIMEOSA-UHFFFAOYAM	N=C(N)NCCCC(O)=O	4-guanidinobutanoate	4-guanidinobutanoate	463-003,463-00-3	486	HMDB0003464	C01035	500	Pos Early
100000257	305	15443	146478	Carbohydrate	Aminosugar Metabolism	1407	NAMED	IAJILQKETJEXLJ-QTBDOELSBX	O[C@@H]1O[C@H]([C@](O)=O)[C@@H](O)[C@H](O)[C@H]1O	glucuronate	glucuronate	207300-70-7	58552	HMDB0000127	C16245	441478,23677976,94715,65041,444791	Polar
100000258	400	43847	157058	Lipid	Glycerolipid Metabolism	2843	NAMED	AWUCVROLDVIAJX-UHFFFAOYAM	O=P(O)(OCC(CO)O)O	glycerol 3-phosphate	glycerol 3-phosphate	29849-82-9	734	HMDB0000126	C0093	754	Pos Early
100000263	400	15716	155583	Amino Acid	Histidine Metabolism	83	NAMED	ACZFBYCNAVEFLC-YFKPBYRVBI	OC(C(O)=O)CC1=CN=CN1	imidazole lactate	imidazole lactate	14403-45-3	389128	HMDB0002320	C05568	793	Pos Early
100000265	400	15140	155539	Amino Acid	Tryptophan Metabolism	267	NAMED	YGPSJZOEDVAXAB-QMMMGPOBBJ	N[C@H](C(O)=O)CC(C1=CC=CC=C1N)=O	kynurenine	kynurenine	2922-83-0	141580	HMDB0000684	C00328	161166	Pos Early
100000269	400	15990	155613	Lipid	Phospholipid Metabolism	2237	NAMED	SUHOQUVVVLNYQR-MRVPVSSYBR	O=P(OCC[N+](C)(C)C)([O-])OC[C@H](O)CO	glycerophosphorylcholine (GPC)	glycerophosphorylcholine (GPC)	28319-77-9	571409	HMDB0000086	C00670	71920	Pos Early
100000282	305	15720	164302	Amino Acid	Glutamate Metabolism	47	NAMED	RFMMMVDNIPUKGG-QUCRTXIXBK	O=C(O)CC[C@@H](C(O)=O)NC(C)=O	N-acetylglutamate	N-acetylglutamate	5817-08-3	1266066	HMDB0001138	C00624	70914	Polar
100000406	305	15772	146492	Carbohydrate	Pentose Metabolism	1262	NAMED	HEBKCHPVOIAQTA-ZXFHETKHBG	OC[C@@H](O)[C@@H](O)[C@@H](O)CO	ribitol	ribitol	488-81-3	10254628	HMDB0002917,HMDB0001851,HMDB0000568,HMDB0000508	C00379,C01904,C00474,C00532	6912	Polar
100000409	305	15667	152132	Xenobiotics	Food Component/Plant	4781	NAMED	BITYXLXUCSKTJS-UHFFFAOYAE	OC(CC(O)=O)(C(C)C)C(O)=O	2-isopropylmalate	2-isopropylmalate	3237-44-3	76	HMDB0000402	C02504	77	Polar
100000436	402	18477	158219	Lipid	Secondary Bile Acid Metabolism	3488	NAMED	WVULKSPCQVQLCU-ZGFCPQMKBG	O=C(NCC(O)=O)CC[C@@H](C)[C@@H]1[C@@]2(C)[C@@H](O)C[C@]3([H])[C@@]4(C)CC[C@@H](O)C[C@@]4([H])CC[C@@]3([H])[C@@]2(CC1)[H]	glycodeoxycholate	glycodeoxycholate	360-65-6		HMDB00631	C05464	3035026	Pos Late
100000437	209	18394	125760	Xenobiotics	Xanthine Metabolism	4594	NAMED	ZFXYFBGIUFBOJW-UHFFFAOYAT	O=C(N1C)C(N=CN2)=C2N(C)C1=O	theophylline	theophylline	58-55-9	2068	HMDB0001889	C07130	2153	Neg
100000442	305	18335	146498	Xenobiotics	Food Component/Plant	4906	NAMED	AAWZDTNXLSGCEK-WYWMIBKRBU	O[C@@]1([C@](O)(C[C@@](C(O)=O)(C[C@]1(O)[H])O)[H])[H]	quinate	quinate	77-95-2	10246715	HMDB0003072	C00296	6508	Polar
100000445	400	18392	155668	Xenobiotics	Xanthine Metabolism	4593	NAMED	YAPQBXQYLJRXSA-UHFFFAOYAW	CN1C=NC(N(C(N2)=O)C)=C1C2=O	theobromine	theobromine	83-67-0	5236	HMDB0002825	C07480	5429	Pos Early
100000447	305	18280	152144	Amino Acid	Tyrosine Metabolism	219	NAMED	WXTMDXOMEHJXQO-UHFFFAOYAO	O=C(O)C1=CC(O)=CC=C1O	gentisate	gentisate	490-79-9	3350	HMDB0000152	C00628	3469	Polar
100000453	209	18254	124653	Xenobiotics	Xanthine Metabolism	4592	NAMED	QUNWUDVFRNGTCO-UHFFFAOYAS	O=C(N2C)NC1=C(N(C)C=N1)C2=O	paraxanthine	paraxanthine	611-59-6	4525	HMDB0001860	C13747	4687	Neg
100000463	209	18349	124659	Amino Acid	Tryptophan Metabolism	298	NAMED	XGILAAMKEQUXLS-UHFFFAOYAH	OC(C(O)=O)CC1=CNC2=C1C=CC=C2	indolelactate	indolelactate	832-97-3	83867	HMDB0000671	C02043	92904	Neg
100000467	209	27672	123315	Amino Acid	Tryptophan Metabolism	322	NAMED	BXFFHSIDQOFMLE-UHFFFAOYAB	O=S(OC2=CNC1=CC=CC=C12)(O)=O	3-indoxyl sulfate	3-indoxyl sulfate	2642-37-7	9840	HMDB0000682		10258	Neg
100000491	209	33422	126077	Peptide	Gamma-glutamyl Amino Acid	643	NAMED	XHHOHZPNYFQJKL-QWRGUYRKBO	O=C(O)[C@H](CC1=CC=CC=C1)NC(CC[C@@H](C(O)=O)N)=O	gamma-glutamylphenylalanine	gamma-glutamylphenylalanine	7432-24-8	99868	HMDB0000594		111299	Neg
100000551	209	22116	124905	Amino Acid	Leucine, Isoleucine and Valine Metabolism	343	NAMED	BKAJNAXTPSGJCU-UHFFFAOYAG	CC(C)CC(C(O)=O)=O	4-methyl-2-oxopentanoate	4-methyl-2-oxopentanoate	816-66-0	69	HMDB0000695	C00233	70	Neg
100000580	209	20675	123293	Carbohydrate	Glycolysis, Gluconeogenesis, and Pyruvate Metabolism	1220	NAMED	MPCAJMNYNOGXPB-SLPGGIOYBT	O[C@@H]1[C@@H](CO)OC[C@H](O)[C@H]1O	1,5-anhydroglucitol (1,5-AG)	1,5-anhydroglucitol (1,5-AG)	154-58-5		HMDB0002712	C07326	64960	Neg
100000616	402	52449	208070	Lipid	Phosphatidylinositol (PI)	2557	NAMED	KRTOMQDUKGRFDJ-OALUUITLBO	CCCCCCCCCCCCCCCCCC(OC[C@]([H])(COP(O)(O[C@](C(O)(C(O)(C(O)([C@](O)1[H])[H])[H])[H])([C@]1(O)[H])[H])=O)OC(CCC/C=C\C/C=C\C/C=C\C/C=C\CCCCC)=O)=O	1-stearoyl-2-arachidonoyl-GPI (18:0/20:4)	1-stearoyl-2-arachidonoyl-GPI (18:0/20:4)	383907-33-3	21403055	HMDB0009815			Pos Late
100000626	402	34445	158668	Lipid	Sphingosines	3162	NAMED	DUYSYHSSBDVJSM-KRWOKUGFBM	OP([O-])(OC[C@@]([H])([C@](O)(/C=C/CCCCCCCCCCCCC)[H])[NH3+])=O	sphingosine 1-phosphate	sphingosine 1-phosphate	26993-30-6	4446673	HMDB0000277	C06124	5283560	Pos Late
100000639	402	19265	180966	Lipid	Phosphatidylserine (PS)	2506	NAMED	AJFWREUFUPEYII-PAHWMLEVBX	CCCCCCCCCCCCCCCCCC(OC[C@]([H])(COP(O)(OC[C@]([NH3+])(C([O-])=O)[H])=O)OC(CCCCCCC/C=C\CCCCCCCC)=O)=O	1-stearoyl-2-oleoyl-GPS (18:0/18:1)	1-stearoyl-2-oleoyl-GPS (18:0/18:1)		7826037	HMDB0010163		9547087	Pos Late
100000656	209	19324	128173	Lipid	Lysophospholipid	2722	NAMED	LXUGKKVCSTYZFK-DYLKWFMLBW	[H]C(C(O)(C(O)([C@](O)1[H])[H])[H])([C@@](OP(O)(OC[C@@]([H])(COC(CCCCCCCCCCCCCCCCC)=O)O)=O)([C@]1(O)[H])[H])O	1-stearoyl-GPI (18:0)	1-stearoyl-GPI (18:0)	796963-93-4	21403067	HMDB0240261		71581135,42607495	Neg
100000657	402	19130	164201	Lipid	Phosphatidylcholine (PC)	2279	NAMED	KILNVBDSWZSGLL-KXQOOQHDBV	CCCCCCCCCCCCCCCC(OC[C@]([H])(COP([O-])(OCC[N+](C)(C)C)=O)OC(CCCCCCCCCCCCCCC)=O)=O	1,2-dipalmitoyl-GPC (16:0/16:0)	1,2-dipalmitoyl-GPC (16:0/16:0)	63-89-8	398235	HMDB0000564	D03585	452110	Pos Late
100000665	209	44675	126139	Lipid	Long Chain Polyunsaturated Fatty Acid (n3 and n6)	1564	NAMED	MBMBGCFOFBJSGT-KUBAVDMBBZ	CC\C=C/C\C=C/C\C=C/C/C=C\C/C=C\C/C=C\CCC(O)=O	docosahexaenoate (DHA; 22:6n3)	docosahexaenoate (DHA; 22:6n3)	6217-54-5	393183	HMDB0002183	C06429	445580	Neg
100000672	402	19258	164196	Lipid	Phosphatidylcholine (PC)	2263	NAMED	RFVFQQWKPSOBED-PSXMRANNBM	CCCCCCCCCCCCCCCC(O[C@](COC(CCCCCCCCCCCCC)=O)(COP([O-])(OCC[N+](C)(C)C)=O)[H])=O	1-myristoyl-2-palmitoyl-GPC (14:0/16:0)	1-myristoyl-2-palmitoyl-GPC (14:0/16:0)	69525-80-0	114798	HMDB0007869		129657	Pos Late
100000701	209	21294	151441	Lipid	Estrogenic Steroids	3450	NAMED	ZORQMBLUMWNJEQ-JDUHSGSRBW	O[C@@H]1[C@]2(C)[C@](C[C@H]1O)([H])[C@]3([H])CCC4=C(C=CC(OS(O)(=O)=O)=C4)[C@]([H])3CC2	estriol 3-sulfate	estriol 3-sulfate	50-27-1	19969643	HMDB00153	C05141	66415	Neg
100000706	209	22132	124683	Amino Acid	Leucine, Isoleucine and Valine Metabolism	347	NAMED	LVRFTAZAXQPQHI-YFKPBYRVBW	OC(C(CC(C)C)O)=O	alpha-hydroxyisocaproate	alpha-hydroxyisocaproate	10303-64-7	75520	HMDB0000665,HMDB00746,HMDB0000624	C03264	83697,92779,439960	Neg
100000707	305	20676	147767	Lipid	Fatty Acid, Dicarboxylate	1672	NAMED	VZCYOOQTPOCHFL-UPHRSURJBG	O=C(C=CC(O)=O)O	maleate	maleate	110-16-7	392248	HMDB0000176	C01384	444266	Polar
100000708	209	44656	126996	Amino Acid	Leucine, Isoleucine and Valine Metabolism	351	NAMED	GWYFCOCPABKNJV-UHFFFAOYAV	CC(C)CC(O)=O	isovalerate (i5:0)	isovalerate (C5)	503-74-2	10001	HMDB0000718	C08262	10430	Neg
100000711	209	44620	126992	Xenobiotics	Benzoate Metabolism	4518	NAMED	HOFGLAYWQRGTKC-UHFFFAOYAS	O=S(OC1=CC=C(C(C)=O)C=C1)(O)=O	4-acetylphenol sulfate	4-acetylphenyl sulfate		3872009			4684006	Neg
100000740	402	38301	159035	Xenobiotics	Drug - Respiratory	5948	NAMED	MKXZASYAUGDDCJ-NJAFHUGGBD	[H][C@]1([C@H]2C3)[C@@](CCCC1)(CCN2C)C4=C3C=CC(OC)=C4	dextromethorphan	dextromethorphan	18046-32-7	13109865	HMDB0001920	D03744,DG01078,C06947	5360696	Pos Late
100000743	209	22036	126061	Lipid	Fatty Acid, Monohydroxy	1961	NAMED	JKRDADVRIYVCCY-UHFFFAOYAG	O=C(C(CCCCCC)O)O	2-hydroxyoctanoate	2-hydroxyoctanoate	617-73-2	84994	HMDB0002264		94180,6995013,5312860	Neg
100000773	209	22001	126860	Lipid	Fatty Acid, Monohydroxy	1981	NAMED	NDPLAKGOSZHTPH-UHFFFAOYAI	OC(CC(O)=O)CCCCC	3-hydroxyoctanoate	3-hydroxyoctanoate	88930-08-9	24791	HMDB0001954	C20793	26613	Neg
100000774	209	22130	124681	Amino Acid	Phenylalanine Metabolism	151	NAMED	VOXXWSYKYCBWHO-UHFFFAOYAI	OC(C(O)=O)CC1=CC=CC=C1	phenyllactate (PLA)	phenyllactate (PLA)	828-01-3	3715	HMDB0000779,HMDB0000563	C05607	3848	Neg
100000776	402	44681	159624	Lipid	Fatty Acid Metabolism (Acyl Carnitine, Long Chain Saturated)	1865	NAMED	XOMRRQXKHMYMOC-UHFFFAOYAU	[O-]C(CC(OC(CCCCCCCCCCCCCCC)=O)C[N+](C)(C)C)=O	palmitoylcarnitine (C16)	palmitoylcarnitine (C16)	6865-14-1	448	HMDB0000222	C02990	461	Pos Late
100000781	400	32328	155906	Lipid	Fatty Acid Metabolism (Acyl Carnitine, Medium Chain)	1845	NAMED	VVPRQWTYSNDTEA-UHFFFAOYAN	O=C(CCCCC)OC(CC([O-])=O)C[N+](C)(C)C	hexanoylcarnitine (C6)	hexanoylcarnitine (C6)	6920-35-0	4932273	HMDB0000756		6426853	Pos Early
100000784	400	22206	155811	Xenobiotics	Food Component/Plant	5075	NAMED	DATAGRPVKZEWHA-YFKPBYRVBS	N[C@@H](CCC(NCC)=O)C(O)=O	theanine	theanine	3081-61-6	388498	HMDB0034365	C01047	439378	Pos Early
100000787	305	22185	147184	Amino Acid	Alanine and Aspartate Metabolism	37	NAMED	OTCCIMWXFLJLIA-BYPYZUCNBM	OC([C@@H](NC(C)=O)CC(O)=O)=O	N-acetylaspartate (NAA)	N-acetylaspartate (NAA)	997-55-7,997-55-7	58576	HMDB0000812	C01042	65065	Polar
100000792	209	32425	124935	Lipid	Androgenic Steroids	3338	NAMED	CZWCKYRVOZZJNM-USOAJAOKBK	[H][C@@]1(CC[C@]2(C)[C@]3(CCC2=O)[H])[C@@]4(C)C(C[C@H](OS(=O)(O)=O)CC4)=CC[C@]13[H]	dehydroepiandrosterone sulfate (DHEA-S)	dehydroepiandrosterone sulfate (DHEA-S)	651-48-9	12074	HMDB0001032	C04555	12594	Neg
100000802	400	32198	155890	Lipid	Fatty Acid Metabolism (Acyl Carnitine, Short Chain)	1841	NAMED	RDHQFKQIGNGIED-MRVPVSSYBU	C[N+](C)(C)C[C@H](OC(C)=O)CC([O-])=O	acetylcarnitine (C2)	acetylcarnitine (C2)	5080-50-2	5406074	HMDB0000201	C02571	7045767	Pos Early
100000808	305	22176	165753	Amino Acid	Methionine, Cysteine, SAM and Taurine Metabolism	461	NAMED	NOKPBJYHPHHWAN-REOHCLBHBK	N[C@H](C(O)=O)CSS(O)(=O)=O	cysteine s-sulfate	cysteine s-sulfate	1637-71-4	102939	HMDB0000731	C05824	115015	Polar
100000840	209	20693	143841	Xenobiotics	Food Component/Plant	5207	NAMED	ROBFUDYVXSDBQM-UHFFFAOYAD	O=C(C(O)C(O)=O)O	tartronate (hydroxymalonate)	tartronate (hydroxymalonate)	80-69-3	44	HMDB0035227	C02287	45	Neg
100000841	209	20694	143843	Cofactors and Vitamins	Ascorbate and Aldarate Metabolism	4357	NAMED	MUBZPKHOEPUJKR-UHFFFAOYAQ	O=C(O)C(O)=O	oxalate (ethanedioate)	oxalate (ethanedioate)	144-62-7	946	HMDB0002329	C00209	971	Neg
100000846	305	20699	146508	Xenobiotics	Food Component/Plant	4896	NAMED	UNXHWFMMPAWVPI-UHFFFAOYAU	OCC(O)C(CO)O	erythritol	erythritol	149-32-6	13835932	HMDB0002994	C00503	222285	Polar
100000861	400	21132	155745	Xenobiotics	Food Component/Plant	4774	NAMED	GGOZGYRTNQBSSA-UHFFFAOYAS	OC1=NC=CC=C1O	2,3-dihydroxypyridine	2,3-dihydroxypyridine	16867-04-2	26153			28115	Pos Early
100000870	209	21151	124899	Xenobiotics	Food Component/Plant	5042	NAMED	CVHZOJJKTDOEJC-UHFFFAOYAR	O=S(C1=CC=CC=C1C2=O)(N2)=O	saccharin	saccharin	81-07-2	4959	HMDB0029723	C12283	5143	Neg
100000882	209	21158	152464	Lipid	Fatty Acid, Monohydroxy	1987	NAMED	ATRNZOYKSNPPBF-UHFFFAOYAM	CCCCCCCCCCCC(O)CC(O)=O	3-hydroxymyristate	3-hydroxymyristate	3422-31-9	15252	HMDB0061656		16064	Neg
100000900	400	21025	155725	Xenobiotics	Chemical	6165	NAMED	NBZBKCUXIYYUSX-UHFFFAOYAF	O=C(O)CNCC(O)=O	iminodiacetate (IDA)	iminodiacetate (IDA)	142-73-4	8557	HMDB0011753	C19911	8897	Pos Early
100000924	209	21184	126057	Lipid	Monoacylglycerol	2856	NAMED	RZRNAYUHWVFMIP-KTKRTIGZBM	O=C(OCC(O)CO)CCCCCCC/C=C\CCCCCCCC	1-oleoylglycerol (18:1)	1-oleoylglycerol (18:1)	111-03-5	4446588	HMDB0011567		5283468	Neg
100000936	209	44526	124713	Amino Acid	Leucine, Isoleucine and Valine Metabolism	423	NAMED	QHKABHOOEWYVLI-UHFFFAOYAY	OC(C(C(C)C)=O)=O	3-methyl-2-oxobutyrate	3-methyl-2-oxobutyrate	3715-29-5	48	HMDB0000019	C00141	49	Neg
100000943	209	21232	126858	Lipid	Monoacylglycerol	2872	NAMED	UPWGQKDVAURUGE-KTKRTIGZBO	O=C(OC(CO)CO)CCCCCCC/C=C\CCCCCCCC	2-oleoylglycerol (18:1)	2-oleoylglycerol (18:1)	3443-84-3	4478086	HMDB0011537		5319879	Neg
100000961	400	22137	155792	Amino Acid	Urea cycle; Arginine and Proline Metabolism	493	NAMED	QUOGESRFPZDMMT-YFKPBYRVBD	N[C@H](C(O)=O)CCCCNC(N)=N	homoarginine	homoarginine	156-86-5	8732	HMDB0000670	C01924	9085	Pos Early
100000963	400	22138	155793	Amino Acid	Urea cycle; Arginine and Proline Metabolism	494	NAMED	XIGSAGMEBXLVJJ-YFKPBYRVBI	N[C@H](C(O)=O)CCCCNC(N)=O	homocitrulline	homocitrulline	1190-49-4	58582	HMDB0000679	C02427	65072	Pos Early
100000987	209	32506	125864	Lipid	Monoacylglycerol	2873	NAMED	IEPGNWMPIFDNSD-HZJYTTRNBY	O=C(OC(CO)CO)CCCCCCC/C=C\C/C=C\CCCCC	2-linoleoylglycerol (18:2)	2-linoleoylglycerol (18:2)	3443-82-1	4517636	HMDB0011538		5365676	Neg
100000997	209	22053	123301	Lipid	Fatty Acid, Monohydroxy	1983	NAMED	FYSSBMZUBSBFJL-UHFFFAOYAJ	OC(CC(O)=O)CCCCCCC	3-hydroxydecanoate	3-hydroxydecanoate	5561-87-5	24790	HMDB0002203		26612	Neg
100000998	400	22158	155797	Amino Acid	Glutamate Metabolism	63	NAMED	XFTRTWQBIOMVPK-UHFFFAOYAT	OC(CC(O)(C)C(O)=O)=O	citramalate	citramalate	6236-10-8	1051	HMDB0000426	C00815	1081	Pos Early
100001002	209	22163	124685	Xenobiotics	Chemical	6156	NAMED	KCXVZYZYPLLWCC-UHFFFAOYAG	O=C(CN(CCN(CC(O)=O)CC(O)=O)CC(O)=O)O	EDTA	EDTA	60-00-4	5826	HMDB0015109	C00284	6049	Neg
100001006	400	27710	155837	Amino Acid	Glycine, Serine and Threonine Metabolism	2	NAMED	OKJIRPAQVSHGFK-UHFFFAOYAB	O=C(O)C(NC(C)=O)[H]	N-acetylglycine	N-acetylglycine	543-24-8	10507	HMDB0000532		10972	Pos Early
100001007	305	27731	147186	Carbohydrate	Pentose Metabolism	1263	NAMED	QXKAIJAYHKCRRA-BXXZVTAOBP	OC([C@H](O)[C@H](O)[C@H](O)CO)=O	ribonate	ribonate	5336-08-3	4574162	HMDB0000867	C01685	5460677	Polar
100001022	305	27738	146524	Cofactors and Vitamins	Ascorbate and Aldarate Metabolism	4354	NAMED	JPIJQSOTBSSVTP-GBXIJSLDBD	O=C(O)C(O)([H])C([H])(O)CO	threonate	threonate	70753-61-6	133224	HMDB0062620,HMDB0000943	C01620	151152,5460407	Polar
100001026	305	27719	152158	Carbohydrate	Fructose, Mannose and Galactose Metabolism	1373	NAMED	RGHNJXZEOKUKBD-SQOUGZDYBY	O[C@H]([C@H]([C@H]([C@@H](CO)O)O)O)C(O)=O	galactonate	galactonate	299-28-5	114198	HMDB0000565	C00880,C15930	12310779,128869	Polar
100001033	402	27414	164190	Lipid	Sterol	3222	NAMED	KZJWDPNRJALLNS-VJSFXXLFBZ	C[C@@]1([C@]([C@@H](CC[C@@H]([C@H](C)C)CC)C)([H])CC2)[C@@]2([H])[C@@](CC=C3[C@@]4(CC[C@H](O)C3)C)([H])[C@@]4([H])CC1	beta-sitosterol	beta-sitosterol	83-46-5	192962	HMDB0000852	C01753	222284	Pos Late
100001034	209	27513	126866	Amino Acid	Tryptophan Metabolism	299	NAMED	SEOVTRFCIGRIMH-UHFFFAOYAT	OC(CC1=CNC2=C1C=CC=C2)=O	indoleacetate	indoleacetate	6505-45-9	780	HMDB0000197	C00954	802	Neg
100001040	209	27447	126071	Lipid	Monoacylglycerol	2857	NAMED	WECGLUPZRHILCT-HZJYTTRNBQ	CCCCC/C=C\C/C=C\CCCCCCCC(OCC(O)CO)=O	1-linoleoylglycerol (18:2)	1-linoleoylglycerol (18:2)	2277-28-3	4446589	HMDB0011568		5283469	Neg
100001051	209	30460	124693	Amino Acid	Histidine Metabolism	71	NAMED	BRMWTNUJHUMWMS-LURJTMIEBU	N[C@H](C(O)=O)CC1=CN(C)C=N1	1-methylhistidine	1-methylhistidine	332-80-9	83153	HMDB0000001	C01152	92105	Neg
100001054	400	32412	155935	Lipid	Fatty Acid Metabolism (also BCAA Metabolism)	1769	NAMED	QWYFHHGCZUCMBN-SECBINFHBA	CCCC(O[C@H](CC([O-])=O)C[N+](C)(C)C)=O	butyrylcarnitine (C4)	butyrylcarnitine (C4)	25576-40-3	184820	HMDB0002013	C02862	439829	Pos Early
100001055	400	33441	156017	Amino Acid	Leucine, Isoleucine and Valine Metabolism	426	NAMED		CC(C)C(O[C@@H](CC([O-])=O)C[N+](C)(C)C)=O	isobutyrylcarnitine (C4)	isobutyrylcarnitine (C4)	25518-49-4		HMDB0000736		168379	Pos Early
100001064	209	31912	151471	Lipid	Secondary Bile Acid Metabolism	3500	NAMED	XBSQTYHEGZTYJE-OETIFKLTBJ	O[C@@H](C[C@]1(CC[C@]([C@@]([H])2CC3)([H])[C@](CC[C@@]2(C)[C@]3([H])[C@@H](CCC(NCC(O)=O)=O)C)4[H])[H])CC[C@@]14C	glycolithocholate	glycolithocholate	474-74-8	103116	HMDB00698	C15557	115245	Neg
100001073	209	31591	126075	Lipid	Androgenic Steroids	3351	NAMED	ZMITXKRGXGRMKS-CZTOYULQBN	C[C@]1([C@](CC2)([H])[C@]3([H])CC[C@@]4([H])C[C@H](OS(=O)(O)=O)CC[C@]4(C)[C@@]3([H])CC1)C2=O	androsterone sulfate	androsterone sulfate	2479-86-9	19988780	HMDB0002759		159663	Neg
100001081	400	31675	155868	Amino Acid	Glutamate Metabolism	60	NAMED	HNJBEVLQSNELDL-UHFFFAOYAP	O=C1CCCN1	2-pyrrolidinone	2-pyrrolidinone	616-45-5	11530	HMDB0002039		12025	Pos Early
100001083	209	32405	125818	Amino Acid	Tryptophan Metabolism	305	NAMED	GOLXRNDWAUTYKT-UHFFFAOYAW	OC(CCC1=CNC2=C1C=CC=C2)=O	indolepropionate	indolepropionate	830-96-6	3613	HMDB0002302		3744	Neg
100001086	209	31536	125774	Xenobiotics	Food Component/Plant	4968	NAMED	KSPQDMRTZZYQLM-UHFFFAOYAM	O=C(NCC(O)=O)C1=CC=CO1	N-(2-furoyl)glycine	N-(2-furoyl)glycine	5657-19-2,5657-19-2	20549	HMDB0000439		21863	Neg
100001092	400	32401	155930	Cofactors and Vitamins	Nicotinate and Nicotinamide Metabolism	4323	NAMED	WWNNZCOKKKDOPX-UHFFFAOYAV	C[N+]1=CC(C([O-])=O)=CC=C1	trigonelline (N'-methylnicotinate)	trigonelline (N'-methylnicotinate)	535-83-1	5369	HMDB0000875	C01004	5570	Pos Early
100001102	209	32388	125800	Lipid	Fatty Acid, Dicarboxylate	1687	NAMED	TVIDDXQYHWJXFK-UHFFFAOYAC	OC(CCCCCCCCCCC(O)=O)=O	dodecanedioate (C12-DC)	dodecanedioate (C12)	693-23-2	12213	HMDB0000623	C02678	12736	Neg
100001103	400	33487	156024	Amino Acid	Glutamate Metabolism	54	NAMED	ZGEYCCHDTIDZAE-UHFFFAOYAN	O=C(CCC(C(O)=O)N)OC	glutamate, gamma-methyl ester	glutamate, gamma-methyl ester	1499-55-4,1499-55-4	66546	HMDB0061715		68662	Pos Early
100001104	209	32390	125802	Amino Acid	Tyrosine Metabolism	163	NAMED	CAHKINHBCWCHCF-JTQLQIEIBT	OC1=CC=C(C[C@@H](C(O)=O)NC(C)=O)C=C1	N-acetyltyrosine	N-acetyltyrosine	537-55-3	61606	HMDB0000866		68310	Neg
100001106	209	32391	125804	Xenobiotics	Xanthine Metabolism	4597	NAMED	OTSBKHHWSQYEHK-UHFFFAOYAM	CN1C(N(C(N2)=C(C1=O)NC2=O)C)=O	1,3-dimethylurate	1,3-dimethylurate	944-73-0	63527	HMDB0001857		70346	Neg
100001108	209	32445	125834	Xenobiotics	Xanthine Metabolism	4602	NAMED	GMSNIKWWOQHZGF-UHFFFAOYAL	O=C1N(C)C2=C(N=CN2)C(N1)=O	3-methylxanthine	3-methylxanthine	1076-22-8	63805	HMDB0001886	C16357	70639	Neg
100001112	209	32457	151499	Lipid	Fatty Acid, Monohydroxy	1986	NAMED	MUCMKTPAZLSKTL-UHFFFAOYAV	OC(CC(CCCCCCCCC)O)=O	3-hydroxylaurate	3-hydroxylaurate	53941-38-1	85026	HMDB0000387		94216	Neg
100001121	209	31555	124697	Cofactors and Vitamins	Vitamin B6 Metabolism	4452	NAMED	HXACOUQIXZGNBF-UHFFFAOYAG	OC1=C(C(O)=O)C(CO)=CN=C1C	pyridoxate	pyridoxate	82-82-6	6467	HMDB0000017	C00847	6723	Neg
100001126	400	43829	157051	Peptide	Gamma-glutamyl Amino Acid	647	NAMED	SITLTJHOQZFJGG-UUEFVBAFBQ	O=C(N[C@H]([C@@](O)=O)C(C)C)CC[C@@H]([C@](O)=O)N	gamma-glutamylvaline	gamma-glutamylvaline	2746-34-1		HMDB0011172		7015683	Pos Early
100001145	209	31943	125798	Lipid	Fatty Acid, Monohydroxy	1985	NAMED	OQYZCCKCJQWHIE-UHFFFAOYAK	OC(CC(O)CCCCCCC(O)=O)=O	3-hydroxysebacate	3-hydroxysebacate	73141-46-5	2285525	HMDB0000350		3017884	Neg
100001148	209	31938	125792	Lipid	Fatty Acid, Monohydroxy	1996	NAMED	YDCRNMJQROAWFT-UHFFFAOYAI	CC(O)CCCC(O)=O	5-hydroxyhexanoate	5-hydroxyhexanoate	44843-89-2	149280	HMDB0000409,HMDB0000525		170748	Neg
100001149	400	31940	155885	Amino Acid	Leucine, Isoleucine and Valine Metabolism	361	NAMED	PFWQSHXPNKRLIV-UHFFFAOYAM	O=C(O)CNC(/C=C(C)/C)=O	3-methylcrotonylglycine	3-methylcrotonylglycine	33008-07-0	148224	HMDB0000459	C20828	169485	Pos Early
100001150	209	31932	143851	Lipid	Fatty Acid Metabolism (also BCAA Metabolism)	1773	NAMED	WOMAZEJKVZLLFE-UHFFFAOYAY	O=C(CC)NCC(O)=O	propionylglycine	propionylglycine (C3)	21709-90-0	89122	HMDB0000783		98681	Neg
100001151	209	31850	125782	Lipid	Fatty Acid Metabolism (also BCAA Metabolism)	1770	NAMED	WPSSBBPLVMTKRN-UHFFFAOYAS	O=C(CNC(CCC)=O)O	butyrylglycine	butyrylglycine (C4)	20208-73-5	79766	HMDB0000808		88412	Neg
100001162	400	32452	155955	Lipid	Fatty Acid Metabolism (also BCAA Metabolism)	1772	NAMED	UFAHZIUFPNSHSL-UHFFFAOYAT	[O-]C(CC(OC(CC)=O)C[N+](C)(C)C)=O	propionylcarnitine (C3)	propionylcarnitine (C3)	17298-37-2	96904	HMDB0000824	C03017	107738	Pos Early
100001167	400	35127	156146	Amino Acid	Urea cycle; Arginine and Proline Metabolism	515	NAMED	ONPXCLZMBSJLSP-ALKRTJFJBT	OC([C@H]1N(C([C@H]2NCCC2)=O)CC(O)C1)=O	pro-hydroxy-pro	prolylhydroxyproline	18684-24-7	9847785	HMDB0006695		11902893	Pos Early
100001170	209	32397	125810	Amino Acid	Leucine, Isoleucine and Valine Metabolism	405	NAMED	ZMZQVAUJTDKQGE-UHFFFAOYAZ	O=C(O)C(CC)CO	3-hydroxy-2-ethylpropionate	3-hydroxy-2-ethylpropionate	4374-62-3	164207	HMDB0000396		188979	Neg
100001178	209	31787	142911	Lipid	Fatty Acid, Dicarboxylate	1706	NAMED	WMCQWXZMVIETAO-UHFFFAOYAJ	CCCC1=C(C)C(C(O)=O)=C(CCC(O)=O)O1	3-carboxy-4-methyl-5-propyl-2-furanpropanoate (CMPF)	3-carboxy-4-methyl-5-propyl-2-furanpropanoate (CMPF)	86879-39-2	110498	HMDB0061112		123979	Neg
100001181	209	32504	125862	Lipid	Long Chain Polyunsaturated Fatty Acid (n3 and n6)	1563	NAMED	YUFFSWGQGVEMMI-RCHUDCCIBW	O=C(O)CCCCC/C=C\C/C=C\C/C=C\C/C=C\C/C=C\CC	docosapentaenoate (n3 DPA; 22:5n3)	docosapentaenoate (DPA; 22:5n3)	2234-74-4		HMDB0006528,HMDB0001976	C16513	6441454	Neg
100001182	209	32415	125824	Lipid	Long Chain Polyunsaturated Fatty Acid (n3 and n6)	1578	NAMED	HVGRZDASOHMCSK-AVQMFFATBO	CCCCC/C=C/C/C=C/CCCCCCCCCCCC(O)=O	docosadienoate (22:2n6)	docosadienoate (22:2n6)	7370-49-2	4445934	HMDB0061714	C16533	5282807	Neg
100001193	209	32980	125866	Lipid	Long Chain Polyunsaturated Fatty Acid (n3 and n6)	1576	NAMED	TWSWSIQAPQLDBP-CGRWFSSPBH	O=C(CCCCC/C=C/C/C=C/C/C=C/C/C=C/CCCCC)O	adrenate (22:4n6)	adrenate (22:4n6)	2091-25-0	4445971	HMDB0002226	C16527	5282844,5497181	Neg
100001197	209	32497	125854	Lipid	Medium Chain Fatty Acid	1501	NAMED	FRPZMMHWLSIFAZ-UHFFFAOYAJ	O=C(CCCCCCCCC=C)O[H]	10-undecenoate (11:1n1)	10-undecenoate (11:1n1)	1333-28-4	10771160	HMDB0033724	C13910	14891	Neg
100001198	209	32418	125828	Lipid	Long Chain Monounsaturated Fatty Acid	1527	NAMED	YWWVWXASSLXJHU-WAYWQWQTBZ	O=C(CCCCCCC/C=C\CCCC)O	myristoleate (14:1n5)	myristoleate (14:1n5)	544-64-9	4444564	HMDB0002000	C08322	5281119	Neg
100001208	400	32350	155911	Amino Acid	Histidine Metabolism	91	NAMED	ZHCKPJGJQOPTLB-UHFFFAOYAW	O=C(O)CC1=CN(C)C=N1	1-methyl-4-imidazoleacetate	1-methyl-4-imidazoleacetate	2625-49-2	68319	HMDB0002820	C05828	75810	Pos Early
100001211	305	32398	165423	Lipid	Fatty Acid, Dicarboxylate	1682	NAMED	CXMXRPHRNRROMY-UHFFFAOYAE	OC(CCCCCCCCC(O)=O)=O	sebacate (C10-DC)	sebacate (C10-DC)	111-20-6	5004	HMDB0000792	C08277	5192	Polar
100001212	400	32446	155951	Amino Acid	Guanidino and Acetamido Metabolism	564	NAMED	VVHOUVWJCQOYGG-UHFFFAOYAC	N=C(N)NC(C(O)=O)CC(O)=O	guanidinosuccinate	guanidinosuccinate	6133-30-8	88329	HMDB0003157	C03139	439918	Pos Early
100001216	402	33418	164181	Cofactors and Vitamins	Tocopherol Metabolism	4365	NAMED	GZIFEOYASATJEH-VHFRWLAGBS	OC1=CC(C)=C2O[C@@](CCC[C@H](C)CCC[C@H](C)CCCC(C)C)(C)CCC2=C1	delta-tocopherol	delta-tocopherol	119-13-1	83144	HMDB0002902	C14151	92094	Pos Late
100001229	209	33969	126890	Lipid	Long Chain Polyunsaturated Fatty Acid (n3 and n6)	1558	NAMED	JIWBIWFOSCKQMA-LTKCOYKYBT	CC\C=C/C\C=C/C\C=C/C\C=C/CCCCC(O)=O	stearidonate (18:4n3)	stearidonate (18:4n3)	111174-40-4	4471933	HMDB0006547	C16300	5312508	Neg
100001232	209	33968	126127	Lipid	Medium Chain Fatty Acid	1505	NAMED	IJBFSOLHRKELLR-FPLPWBNLBG	CCCCCC\C=C/CCCC(O)=O	5-dodecenoate (12:1n7)	5-dodecenoate (12:1n7)	2430-94-6	4471803	HMDB0000529		5312378	Neg
100001247	402	33936	158581	Lipid	Fatty Acid Metabolism (Acyl Carnitine, Medium Chain)	1853	NAMED	CXTATJFJDMJMIY-UHFFFAOYAP	[O-]C(CC(C[N+](C)(C)C)OC(CCCCCCC)=O)=O	octanoylcarnitine (C8)	octanoylcarnitine (C8)	3671-77-0	110274	HMDB0000791	C02838	123701,11953814	Pos Late
100001250	209	33983	126892	Lipid	Primary Bile Acid Metabolism	3467	NAMED	XSOLDPYUICCHJX-OEYGYFRSBZ	O=S(CCNC(CC[C@@H](C)[C@@]1([H])CCC2C3[C@@H](O)[C@@H](O)[C@]4([H])C[C@H](O)CC[C@]4(C)C3CC[C@]12C)=O)(O)=O	tauro-beta-muricholate	tauro-beta-muricholate	25696-60-0	147312	HMDB0000932		121596216,21124703,168408	Neg
100001251	402	33941	158585	Lipid	Fatty Acid Metabolism (Acyl Carnitine, Medium Chain)	1861	NAMED	LZOSYCMHQXPBFU-UHFFFAOYAC	[O-]C(CC(C[N+](C)(C)C)OC(CCCCCCCCC)=O)=O	decanoylcarnitine (C10)	decanoylcarnitine (C10)	1492-27-9	8420677	HMDB0000651		10245190	Pos Late
100001253	305	33943	146952	Amino Acid	Glutamate Metabolism	48	NAMED	KSMRODHGGIIXDV-YFKPBYRVBV	OC([C@H](CCC(N)=O)NC(C)=O)=O	N-acetylglutamine	N-acetylglutamine	2490-97-3	158492	HMDB0006029	C02716	182230	Polar
100001254	209	33959	126119	Amino Acid	Tryptophan Metabolism	255	NAMED	DZTHIGRZJZPRDV-LBPRGKRZBS	O=C(O)[C@@H](NC(C)=O)CC1=CNC2=C1C=CC=C2	N-acetyltryptophan	N-acetyltryptophan	1218-34-4	610602	HMDB0013713	C03137	439917,700653	Neg
100001256	209	33950	126109	Amino Acid	Phenylalanine Metabolism	141	NAMED	CBQJSKKFNMDLON-JTQLQIEIBY	O=C(O)[C@@H](NC(C)=O)CC1=CC=CC=C1	N-acetylphenylalanine	N-acetylphenylalanine	2018-61-3	67404	HMDB0000512	C03519	74839	Neg
100001257	305	33942	147568	Amino Acid	Alanine and Aspartate Metabolism	42	NAMED	HXFOXFJUNFFYMO-BYPYZUCNBZ	OC([C@@H](NC(C)=O)CC(N)=O)=O	N-acetylasparagine	N-acetylasparagine	4033-40-3	90090	HMDB0006028		99715	Polar
100001263	402	33955	158599	Lipid	Lysophospholipid	2601	NAMED	ASWBNKHCZGQVJV-UHFFFAOYAM	O=P(OCC[N+](C)(C)C)([O-])OCC(O)COC(CCCCCCCCCCCCCCC)=O	1-palmitoyl-GPC (16:0)	1-palmitoyl-GPC (16:0)	17364-16-8	78064	HMDB0010382	C04102	86554	Pos Late
100001266	400	33953	156051	Amino Acid	Urea cycle; Arginine and Proline Metabolism	499	NAMED	SNEIUMQYRCDYCH-LURJTMIEBE	O=C(O)[C@@H](NC(C)=O)CCCNC(N)=N	N-acetylarginine	N-acetylarginine	155-84-0	60752	HMDB0004620	C02562	67427	Pos Early
100001267	402	33935	158580	Xenobiotics	Food Component/Plant	5006	NAMED	MXXWOMGUGJBKIW-YPCIICBEBY	O=C(N1CCCCC1)/C=C/C=C/C2=CC(OCO3)=C3C=C2	piperine	piperine	94-62-2	553590	HMDB0029377	C03882	638024	Pos Late
100001269	402	33997	164179	Lipid	Sterol	3225	NAMED	SGNBVLSWZMBQTH-PODYLUTMBW	C[C@H](CC[C@@H](C)C(C)C)[C@@]1([H])CC[C@@]2([H])[C@]3([H])CC=C4C[C@@H](O)CC[C@]4(C)[C@@]3([H])CC[C@@]21C	campesterol	campesterol	474-62-4	151215	HMDB0002869	C01789	173183	Pos Late
100001270	402	33952	158596	Lipid	Fatty Acid Metabolism (Acyl Carnitine, Long Chain Saturated)	1863	NAMED	PSHXNVGSVNEJBD-UHFFFAOYAV	O=C(CCCCCCCCCCCCC)OC(CC([O-])=O)C[N+](C)(C)C	myristoylcarnitine (C14)	myristoylcarnitine (C14)	18822-89-4	4932274	HMDB000506		6426854	Pos Late
100001271	402	33961	158603	Lipid	Lysophospholipid	2612	NAMED	IHNKQIMGVNPMTC-RUZDIDTEBJ	O[C@H](COC(CCCCCCCCCCCCCCCCC)=O)COP(OCC[N+](C)(C)C)([O-])=O	1-stearoyl-GPC (18:0)	1-stearoyl-GPC (18:0)	19420-57-6	435389	HMDB0010384		497300	Pos Late
100001272	402	48258	160285	Lipid	Lysophospholipid	2614	NAMED	YAMUFBLWGFFICM-PTGWMXDIBX	O[C@H](COC(CCCCCCC/C=C\CCCCCCCC)=O)COP(OCC[N+](C)(C)C)([O-])=O	1-oleoyl-GPC (18:1)	1-oleoyl-GPC (18:1)	19420-56-5	17240641	HMDB0002815	C03916	16081932	Pos Late
100001274	209	33939	126095	Amino Acid	Glycine, Serine and Threonine Metabolism	18	NAMED	PEDXUVCGOLSNLQ-UHFFFAOYAC	CC(O)C(C(O)=O)NC(C)=O	N-acetylthreonine	N-acetylthreonine	17093-74-2	3841173	HMDB0062557		152204	Neg
100001275	209	33945	126103	Peptide	Acetylated Peptides	1190	NAMED	UTYVDVLMYQPLQB-UHFFFAOYAZ	OC(CNC(CC1=CC=CC=C1)=O)=O	phenylacetylglycine	phenylacetylglycine	500-98-1	61452	HMDB0000821	C05598	68144	Neg
100001276	209	33967	126125	Amino Acid	Leucine, Isoleucine and Valine Metabolism	387	NAMED	JDTWZSUNGHMMJM-MSZQBOFLBT	CC(N[C@H](C(O)=O)C(C)CC)=O	N-acetylisoleucine	N-acetylisoleucine	3077-46-1	2081100	HMDB0061684		306109	Neg
100001277	209	33972	126131	Lipid	Long Chain Monounsaturated Fatty Acid	1541	NAMED	BBOWBNGUEWHNQZ-KTKRTIGZBX	O=C(O)CCCCCCCC/C=C\CCCCCCCC	10-nonadecenoate (19:1n9)	10-nonadecenoate (19:1n9)	73033-09-7	4471938	HMDB0013622		5312513	Neg
100001278	209	33971	126129	Lipid	Long Chain Monounsaturated Fatty Acid	1532	NAMED	GDTXICBNEOEPAZ-FPLPWBNLBM	O=C(O)CCCCCCCC/C=C\CCCCCC	10-heptadecenoate (17:1n7)	10-heptadecenoate (17:1n7)	29743-97-3	4471860	HMDB0060038		5312435	Neg
100001279	209	34093	126896	Lipid	Secondary Bile Acid Metabolism	3526	NAMED	DKPMWHFRUGMUKF-OAEKOJLIBK	C[C@]12CC[C@@H](O)C[C@@]1([H])[C@@H](O)[C@@H](O)C3C2CC[C@@]4(C)C3CCC4C(CCC(O)=O)C	hyocholate	hyocholate	547-75-1	21403098	HMDB0000760	C17649	92805	Neg
100001287	209	33973	126133	Lipid	Androgenic Steroids	3343	NAMED	ZMITXKRGXGRMKS-KZBQTZLVBC	O=C1CCC2C3CC[C@@]4([H])C[C@@H](OS(=O)(O)=O)CC[C@]4(C)C3CC[C@@]21C	epiandrosterone sulfate	epiandrosterone sulfate	22229-22-7	21403101	HMDB0062657	C04555	9929317	Neg
100001293	305	33946	147200	Amino Acid	Histidine Metabolism	73	NAMED	KBOJOGQFRVVWBH-ZETCQYMHBN	OC([C@@H](NC(C)=O)CC1=CNC=N1)=O	N-acetylhistidine	N-acetylhistidine	39145-52-3	68142	HMDB0032055	C02997	75619	Polar
100001294	400	33949	156047	Peptide	Gamma-glutamyl Amino Acid	636	NAMED	ACIJGUBIMXQCMF-BYPYZUCNBW	O=C(O)[C@@H](N)CCC(NCC(O)=O)=O	gamma-glutamylglycine	gamma-glutamylglycine	1948-29-4	145071	HMDB0011667		100099	Pos Early
100001295	209	33947	126107	Peptide	Gamma-glutamyl Amino Acid	645	NAMED	CATMPQFFVNKDEY-AAEUAGOBBU	O=C(O)[C@@H](N)CCC(N[C@@H](CC1=CNC2=C1C=CC=C2)C(O)=O)=O	gamma-glutamyltryptophan	gamma-glutamyltryptophan	66471-20-3	2302065	HMDB0029160		3989307	Neg
100001296	400	34384	156088	Xenobiotics	Food Component/Plant	5064	NAMED	CMUNUTVVOOHQPW-LURJTMIEBI	C[N+]1(C)[C@H]([C@@]([O-])=O)CCC1	stachydrine	stachydrine	4136-37-2	103115	HMDB0004827	C10172	115244	Pos Early
100001300	305	46537	146562	Amino Acid	Leucine, Isoleucine and Valine Metabolism	424	NAMED	NGEWQZIDQIYUNV-UHFFFAOYAS	OC(C(O)=O)C(C)C	alpha-hydroxyisovalerate	alpha-hydroxyisovalerate	600-37-3	90190	HMDB0000407		99823	Polar
100001313	400	44872	157084	Peptide	Gamma-glutamyl Amino Acid	642	NAMED	RQNSKRXMANOPQY-BQBZGAKWBR	O=C(O)[C@H](CCSC)NC(CC[C@@H](C(O)=O)N)=O	gamma-glutamylmethionine	gamma-glutamylmethionine	17663-87-5	5373147	HMDB0029155		7009567	Pos Early
100001314	400	33364	156009	Peptide	Gamma-glutamyl Amino Acid	644	NAMED	GWNXFCYUJXASDX-JUZNGCLZBW	CC(O)[C@@H](C(O)=O)NC(CC[C@@H](C(O)=O)N)=O	gamma-glutamylthreonine	gamma-glutamylthreonine	5652-48-2	21403107	HMDB0029159		76078708	Pos Early
100001315	209	36103	143727	Xenobiotics	Benzoate Metabolism	4553	NAMED	WGNAKZGUSRVWRH-REWHXWOFAB	O=S(OC1=CC=C(C)C=C1)(O)=O	p-cresol sulfate	p-cresol sulfate	3233-57-7	3806480	HMDB0011635		4615423	Neg
100001320	305	42420	148204	Carbohydrate	Aminosugar Metabolism	1432	NAMED	JPIJQSOTBSSVTP-PWNYCUMCBA	OC[C@@H](O)[C@@H](O)C(O)=O	erythronate*	erythronate*	88759-55-1	2061231	HMDB0000613		2781043	Polar
100001332	209	33384	144296	Xenobiotics	Drug - Analgesics, Anesthetics	5405	NAMED	OEPADIDIUZTYOX-UHFFFAOYAT	OC1=CC=CC=C1C(NCC(OC2C(O)C(O)C(O)C(C(O)=O)O2)=O)=O	salicyluric glucuronide*	salicyluric glucuronide*		21403117	HMDB0240252		121596205	Neg
100001334	400	34387	156090	Amino Acid	Urea cycle; Arginine and Proline Metabolism	505	NAMED	GNMSLDIYJOSUSW-UHFFFAOYAD	O=C(O)C(CCC1)N1C(C)=O	N-acetylproline	N-acetylproline	1074-79-9	285677	HMDB0094701		322640	Pos Early
100001335	209	33587	143715	Lipid	Long Chain Monounsaturated Fatty Acid	1544	NAMED	BITHHVVYSMSWAG-KTKRTIGZBC	O=C(O)CCCCCCCCC/C=C\CCCCCCCC	eicosenoate (20:1)	eicosenoate (20:1n9 or 1n11)		4445895	HMDB0002231,HMDB0062436	C16526	5282768,5282769,94159	Neg
100001337	209	34035	143703	Lipid	Long Chain Polyunsaturated Fatty Acid (n3 and n6)	1570	NAMED	DTOSIQBPPRVQHS-PDBXOOCHBH	O=C(O)CCCCCCC/C=C\C/C=C\C/C=C\CC	linolenate [alpha or gamma; (18:3n3 or 6)]	linolenate (18:3n3 or 3n6)		4444437	HMDB0003073,HMDB0001388	C06426,C06427	5280933,5280934	Neg
100001359	209	46173	144239	Energy	TCA Cycle	1442	NAMED			aconitate [cis or trans]	aconitate [cis or trans]			HMDB0000958,HMDB000072	C004174,C02341	444212,643757	Neg
100001385	400	34109	156073	Xenobiotics	Drug - Cardiovascular	5643	NAMED	PUQIRTNPJRFRCZ-UHFFFAOYAZ	CC(C)NCC(O)COC1=CC=C(CC(O)=O)C=C1	metoprolol acid metabolite*	metoprolol acid metabolite*	56392-14-4	56653			62936	Pos Early
100001386	402	41754	159409	Cofactors and Vitamins	Hemoglobin and Porphyrin Metabolism	4408	NAMED		CC1=C(CCC(O)=O)C(/C=C(C(CCC([O-])=O)=C/2C)\[N-]C2=C/C3=N/C(C(C=C)=C3C)=C\4)=N/C1=C\C(N([Fe+2])C4=C5C)=C5C=C	heme	heme	14875-96-8		HMDB0003178	C00032	26945	Pos Late
100001391	402	34409	158657	Lipid	Fatty Acid Metabolism (Acyl Carnitine, Long Chain Saturated)	1867	NAMED	FNPHNLNTJNMAEE-HSZRJFAPBW	[O-]C(C[C@@H](OC(CCCCCCCCCCCCCCCCC)=O)C[N+](C)(C)C)=O	stearoylcarnitine (C18)	stearoylcarnitine (C18)	18822-91-8	21233653	HMDB0000848		3006797	Pos Late
100001392	402	34534	158670	Lipid	Fatty Acid Metabolism (Acyl Carnitine, Medium Chain)	1862	NAMED	FUJLYHJROOYKRA-UHFFFAOYAK	[O-]C(CC(C[N+](C)(C)C)OC(CCCCCCCCCCC)=O)=O	laurylcarnitine (C12)	laurylcarnitine (C12)	25518-54-1	8602997	HMDB000225		168381	Pos Late
100001393	400	34407	156109	Amino Acid	Leucine, Isoleucine and Valine Metabolism	354	NAMED	IGQBPDJNUXPEMT-UHFFFAOYAB	[O-]C(CC(C[N+](C)(C)C)OC(CC(C)C)=O)=O	isovalerylcarnitine (C5)	isovalerylcarnitine (C5)	31023-24-2	4932271	HMDB0000688	C20826	169235	Pos Early
100001395	209	34419	126944	Lipid	Lysophospholipid	2617	NAMED	SPJFYYJXNPEZDW-UTJQPWESBU	O=P(OCC(O)COC(CCCCCCC/C=C\C/C=C\CCCCC)=O)([O-])OCC[N+](C)(C)C	1-linoleoyl-GPC (18:2)	1-linoleoyl-GPC (18:2)		10160888	HMDB0010386	C04100	11988421	Neg
100001396	400	34390	156093	Xenobiotics	Xanthine Metabolism	4603	NAMED	PFWLFWPASULGAN-UHFFFAOYAY	OC1=C(N2C)C(N=C2)=NC(O)=N1	7-methylxanthine	7-methylxanthine	552-62-5	61660	HMDB0001991	C16353	68374	Pos Early
100001397	209	34404	126930	Xenobiotics	Xanthine Metabolism	4600	NAMED	BYXCFUMGEBZDDI-UHFFFAOYAE	CN(C(N1C)=O)C(NC2=O)=C(N2C)C1=O	1,3,7-trimethylurate	1,3,7-trimethylurate	5415-44-1	71754	HMDB0002123	C16361	79437	Neg
100001398	209	34399	126922	Xenobiotics	Xanthine Metabolism	4599	NAMED	HMLZLHKHNBLLJD-UHFFFAOYAN	CN1C(NC(C(N2C)=C1NC2=O)=O)=O	3,7-dimethylurate	3,7-dimethylurate	13087-49-5	74994	HMDB0001982	C16360	83126	Neg
100001399	209	34400	126924	Xenobiotics	Xanthine Metabolism	4598	NAMED	NOFNCLGCUJJPKU-UHFFFAOYAG	CN1C(NC(N2)=C(C1=O)N(C)C2=O)=O	1,7-dimethylurate	1,7-dimethylurate	33868-03-0	82720	HMDB0011103	C16356	91611	Neg
100001400	305	34395	152168	Xenobiotics	Xanthine Metabolism	4595	NAMED	QFDRTQONISXGJA-UHFFFAOYAS	CN1C(NC(N2)=C(C1=O)NC2=O)=O	1-methylurate	1-methylurate	708-79-2	62926	HMDB0003099	C16359	69726	Polar
100001402	305	34401	165248	Xenobiotics	Xanthine Metabolism	4605	NAMED	RDZNZFGKEVDNPK-UHFFFAOYAL	O=C(NC(NC=O)=C1NC(C)=O)N(C)C1=O	5-acetylamino-6-formylamino-3-methyluracil	5-acetylamino-6-formylamino-3-methyluracil	85438-96-6	97287	HMDB0011105	C16365	108214	Polar
100001403	305	34424	165245	Xenobiotics	Xanthine Metabolism	4604	NAMED	POQOTWQIYYNXAT-UHFFFAOYAS	O=C(NC(N)=C1NC(C)=O)N(C)C1=O	5-acetylamino-6-amino-3-methyluracil	5-acetylamino-6-amino-3-methyluracil	1196153-01-1	79659	HMDB0004400	C16366	88299	Polar
100001404	209	34402	150358	Amino Acid	Tryptophan Metabolism	317	NAMED	JTEDVYBZBROSJT-UHFFFAOYAT	OC(CCCC1=CNC2=C1C=CC=C2)=O	indolebutyrate	indolebutyrate	133-32-4	8298	HMDB0002096	C11284	8617	Neg
100001405	209	34389	126906	Xenobiotics	Xanthine Metabolism	4601	NAMED	MVOYJPOZRLFTCP-UHFFFAOYAI	O=C(N1C)NC2=C(NC=N2)C1=O	1-methylxanthine	1-methylxanthine	6136-37-4	72464	HMDB0010738	C16358	80220	Neg
100001409	400	48351	179271	Nucleotide	Purine Metabolism, (Hypo)Xanthine/Inosine containing	4127	NAMED	WJNGQIYEQLPJMN-UHFFFAOYAL	OC(C1O)C(OC1CO)N(C=N2)C(N=CN3C)=C2C3=O	N1-methylinosine	N1-methylinosine	20245-33-4	513976	HMDB0002721		650095	Pos Early
100001412	400	35137	156155	Nucleotide	Purine Metabolism, Guanine containing	4193	NAMED	RSPURTUNRHNVGF-IOSLPCCCBE	O=C1C(N=CN2[C@@]3([H])[C@@](O)([H])[C@@](O)([H])[C@](CO)([H])O3)=C2N=C(N(C)C)N1	N2,N2-dimethylguanosine	N2,N2-dimethylguanosine	2140-67-2	83878	HMDB0004824		135501639	Pos Early
100001413	209	35130	126964	Nucleotide	Pyrimidine Metabolism, Cytidine containing	4257	NAMED	NIDVTARKFBZMOT-PEBGCTIMBU	O[C@]1([H])[C@@](O)([H])[C@](CO)([H])O[C@]1(N2C(N=C(NC(C)=O)C=C2)=O)[H]	N4-acetylcytidine	N4-acetylcytidine	3768-18-1	96702	HMDB0005923		107461	Neg
100001415	209	35157	126974	Nucleotide	Purine Metabolism, Adenine containing	4165	NAMED	GYCVHQYQICRFAX-GQFURFNTBM	OC(C)C(C(O)=O)NC(NC1=NC=NC2=C1N=CN2[C@@H]3O[C@H](CO)[C@@H](O)[C@H]3O)=O	N6-carbamoylthreonyladenosine	N6-carbamoylthreonyladenosine	24719-82-2	141829	HMDB0041623		161466	Neg
100001416	305	35172	147813	Nucleotide	Pyrimidine Metabolism, Orotate containing	4210	NAMED	FKCRAVPPBFWEJD-XVFCMESIBQ	O=C(C=C(C(O)=O)N1[C@H]2[C@H](O)[C@H](O)[C@@H](CO)O2)NC1=O	orotidine	orotidine	314-50-1	83729	HMDB0000788		92751	Polar
100001417	400	35126	156145	Peptide	Acetylated Peptides	1187	NAMED	JFLIEFSWGNOPJJ-UHFFFAOYAD	O=C(CC1=CC=CC=C1)N[C@@H](CCC(N)=O)C(O)=O	phenylacetylglutamine	phenylacetylglutamine	28047-15-6	270643	HMDB0006344	C04148	92258	Pos Early
100001423	209	35527	127577	Xenobiotics	Benzoate Metabolism	4471	NAMED	ZMHLUFWWWPBTIU-UHFFFAOYAI	O=C(NCC(O)=O)C1=CC=C(O)C=C1	4-hydroxyhippurate	4-hydroxyhippurate	2482-25-9	133104	HMDB0013678		151012	Neg
100001425	209	61833	218435	Nucleotide	Pyrimidine Metabolism, Uracil containing	4223	NAMED	ZPTBLXKRQACLCR-XVFCMESIBI	OC[C@H]1O[C@@H](N2CCC(NC2=O)=O)[C@@H]([C@@H]1O)O	5,6-dihydrouridine	5,6-dihydrouridine	5627-05-4	85115	HMDB0000497		94312	Neg
100001426	209	62924	220780	Nucleotide	Pyrimidine Metabolism, Uracil containing	4245	NAMED	YXNIEZJFCGTDKV-JANFQQFMBG	OCC1C(O)C(O)C(N2C=CC(N(CCC(C(O)=O)N)C2=O)=O)O1	3-(3-amino-3-carboxypropyl)uridine*	3-(3-amino-3-carboxypropyl)uridine*	52745-94-5	149669			171198	Neg
100001433	209	34397	126918	Lipid	Monoacylglycerol	2863	NAMED	DCPCOKIYJYGMDN-DOFZRALJBT	O=C(CCC/C=C\C/C=C\C/C=C\C/C=C\CCCCC)OCC(O)CO	1-arachidonylglycerol (20:4)	1-arachidonylglycerol (20:4)	35474-99-8	4445452	HMDB11578	C13857	16019980,5282281	Neg
100001435	209	34393	126910	Lipid	Monoacylglycerol	2858	NAMED	XQBHBEXBUZDCRY-QNEBEIHSBO	O=C(OCC(O)CO)CCCC\C=C/C\C=C/C\C=C/CCCCC	1-linolenoylglycerol (18:3)	1-linolenoylglycerol (18:3)	124151-74-2	21403134	HMDB0011569		53480978	Neg
100001437	400	35159	161190	Amino Acid	Glutathione Metabolism	573	NAMED	BNRXZEPOHPEEAS-UHFFFAOYAL	NC(C(O)=O)CCC(NC(CSSCC(N)C(O)=O)C(NCC(O)=O)=O)=O	cysteine-glutathione disulfide	cysteine-glutathione disulfide	13081-14-6	3455404	HMDB0000656	R00900	3080690	Pos Early
100001446	209	35136	128207	Nucleotide	Pyrimidine Metabolism, Uracil containing	4225	NAMED	DWRXFEITVBNRMK-JXOAFFINBW	O[C@@H]1[C@H](O)[C@@H](CO)O[C@H]1N(C=C2C)C(NC2=O)=O	5-methyluridine (ribothymidine)	5-methyluridine (ribothymidine)	1463-10-1	393058	HMDB0000884		445408	Neg
100001452	209	35107	126956	Amino Acid	Leucine, Isoleucine and Valine Metabolism	353	NAMED	ZRQXMKMBBMNNQC-UHFFFAOYAA	O=C(O)CNC(CC(C)C)=O	isovalerylglycine	isovalerylglycine	16284-60-9	475516	HMDB00678		546304	Neg
100001454	209	62915	220767	Lipid	Fatty Acid, Dicarboxylate	1688	NAMED	FYVQCLGZFXHEGL-UHFFFAOYAV	O=C(O)CC(O)CCCCCCCCC(O)=O	3-hydroxydodecanedioate*	3-hydroxydodecanedioate*	34574-69-1	13628081	HMDB0000413		16663321	Neg
100001456	400	35114	156140	Nucleotide	Purine Metabolism, Guanine containing	4187	NAMED	FZWGECJQACGGTI-UHFFFAOYAT	O=C1C(N2C)=C(N=C2)N=C(N)N1	7-methylguanine	7-methylguanine	578-76-7	10883	HMDB0000897	C02242	135398679	Pos Early
100001461	402	42398	159466	Lipid	Lysophospholipid	2670	NAMED	BBYWOYAFBUOUFP-JOCHJYFZBR	O=P(OCC[NH3+])([O-])OC[C@H](O)COC(CCCCCCCCCCCCCCCCC)=O	1-stearoyl-GPE (18:0)	1-stearoyl-GPE (18:0)	69747-55-3	7826018	HMDB0011130		9547068	Pos Late
100001466	400	35132	156151	Nucleotide	Pyrimidine Metabolism, Cytidine containing	4255	NAMED	BWXZYULEOLQCKN-NNRPTJCQBK	O[C@]([C@@]1(O)[H])([C@](O[C@](CO)1[H])([H])N2C=CC(N(C)C2=O)=N)[H]	3-methylcytidine	3-methylcytidine	21028-20-6	9164190	HMDB0240577		14237477	Pos Early
100001467	209	35133	126968	Nucleotide	Purine Metabolism, Guanine containing	4192	NAMED	SLEHROROQDYRAW-KQYNXXCUBZ	O=C1C(N=CN2[C@@]3([H])[C@@](O)([H])[C@@](O)([H])[C@](CO)([H])O3)=C2N=C(NC)N1	N2-methylguanosine	N2-methylguanosine	2140-77-4	2299669	HMDB0005862		135501934	Neg
100001468	209	40469	143005	Cofactors and Vitamins	Nicotinate and Nicotinamide Metabolism	4325	NAMED	JLQSXXWTCJPCBC-UHFFFAOYAD	O=C(C1=C([H])N(C(C([H])=C1[H])=O)C([H])([H])[H])N([H])[H]	N1-Methyl-2-pyridone-5-carboxamide	N1-Methyl-2-pyridone-5-carboxamide	701-44-0	62899	HMDB0004193	C05842	69698	Neg
100001485	400	34456	156123	Peptide	Gamma-glutamyl Amino Acid	638	NAMED	SNCKGJWJABDZHI-SIPWABPFBP	CCC(C)[C@@H](C(O)=O)NC(CC[C@@H](C(O)=O)N)=O	gamma-glutamylisoleucine*	gamma-glutamylisoleucine*		21403145	HMDB0011170		22885096	Pos Early
100001501	402	35160	158710	Lipid	Fatty Acid Metabolism (Acyl Carnitine, Monounsaturated)	1887	NAMED	IPOLTUVFXFHAHI-WHIOSMTNBE	[O-]C(C[C@@H](OC(CCCCCCC/C=C\CCCCCCCC)=O)C[N+](C)(C)C)=O	oleoylcarnitine (C18:1)	oleoylcarnitine (C18:1)	38677-66-6	21403150	HMDB0005065		6441392	Pos Late
100001502	400	37092	156314	Peptide	Gamma-glutamyl Amino Acid	650	NAMED	FUZOZPRKGAXGOB-UHFFFAOYAE	O=C(O)C(CCC(NC(CC)C(O)=O)=O)N	gamma-glutamyl-2-aminobutyrate	gamma-glutamyl-2-aminobutyrate	16869-42-4	21403151				Pos Early
100001509	400	45095	157090	Amino Acid	Leucine, Isoleucine and Valine Metabolism	397	NAMED	IHCPDBBYTYJYIL-UHFFFAOYAT	CCC(C)C(OC(CC([O-])=O)C[N+](C)(C)C)=O	2-methylbutyrylcarnitine (C5)	2-methylbutyrylcarnitine (C5)	31023-25-3	4932320	HMDB0000378		6426901	Pos Early
100001510	209	32553	143728	Amino Acid	Tyrosine Metabolism	190	NAMED	CTYRPMDGLDAWRQ-UHFFFAOYAC	OS(OC1=CC=CC=C1)(=O)=O	phenol sulfate	phenol sulfate	937-34-8	67018	HMDB0060015	C02180	74426	Neg
100001511	402	33230	158553	Lipid	Lysophospholipid	2603	NAMED	LFUDDCMNKWEORN-KHPPLWFEBO	O=P(OCC[N+](C)(C)C)([O-])OCC(O)COC(CCCCCCC/C=C\CCCCCC)=O	1-palmitoleoyl-GPC (16:1)*	1-palmitoleoyl-GPC* (16:1)*		21403152	HMDB0010383		24779461	Pos Late
100001540	400	46225	157124	Partially Characterized Molecules	Partially Characterized Molecules	6453	NAMED	NPWMTBZSRRLQNJ-UHFFFAOYAH	O=C(CCC1N)NC1=O	glutamine_degradant*	glutamine_degradant*	2353-44-8					Pos Early
100001541	209	36746	128281	Amino Acid	Leucine, Isoleucine and Valine Metabolism	395	NAMED	RILPIWOPNGRASR-UHFFFAOYAI	O=C(C(C(CC)C)O)O	2-hydroxy-3-methylvalerate	2-hydroxy-3-methylvalerate	488-15-3	144317	HMDB0000317		164623	Neg
100001550	400	33009	155996	Xenobiotics	Food Component/Plant	4934	NAMED	XULZWQRXYTVUTE-ZETCQYMHBF	C[N+]1(C)[C@@H](CCCC1)[C@]([O-])=O	homostachydrine*	homostachydrine*	1195-94-4	390180	HMDB0033433	C08283	441447	Pos Early
100001551	209	34061	142526	Lipid	Lysophospholipid	2636	NAMED	LAXQYRRMGGEGOH-JXRLJXCWBN	C[N+](C)(C)CCOP(OC[C@@](O)([H])COC(CCC\C=C/C\C=C/C/C=C\C/C=C\CCCCC)=O)([O-])=O	1-arachidonoyl-GPC (20:4n6)*	1-arachidonoyl-GPC* (20:4)*		21403155	HMDB0010395	C05208	24779476	Neg
100001561	209	47118	148450	Lipid	Lysophospholipid	2604	NAMED	GKXPPJQBVCKAGD-DJYGDJEFBY	OC[C@](OC(CCCCCCCC/C=C\CCCCC)=O)([H])COP(OCC[N+](C)(C)C)([O-])=O	2-palmitoleoyl-GPC (16:1)*	2-palmitoleoyl-GPC* (16:1)*		21403164	HMDB10383		122164832	Neg
100001562	209	35253	126137	Lipid	Lysophospholipid	2602	NAMED	NEGQHKSYEYVFTD-HSZRJFAPBY	OC[C@](OC(CCCCCCCCCCCCCCC)=O)([H])COP(OCC[N+](C)(C)C)([O-])=O	2-palmitoyl-GPC (16:0)*	2-palmitoyl-GPC* (16:0)*		21403165	HMDB0061702		15061532	Neg
100001567	402	35631	158748	Lipid	Lysophospholipid	2663	NAMED	YVYMBNSKXOXSKW-HXUWFJFHBX	O=P(OCC[NH3+])([O-])OC[C@H](O)COC(CCCCCCCCCCCCCCC)=O	1-palmitoyl-GPE (16:0)	1-palmitoyl-GPE (16:0)	53862-35-4	7826019	HMDB0011503		9547069	Pos Late
100001569	402	35628	158745	Lipid	Lysophospholipid	2672	NAMED	PYVRVRFVLRNJLY-MZMPXXGTBD	O=P(OCC[NH3+])([O-])OC[C@H](O)COC(CCCCCCC\C=C/CCCCCCCC)=O	1-oleoyl-GPE (18:1)	1-oleoyl-GPE (18:1)	89576-29-4	7826021	HMDB0011506		9547071	Pos Late
100001570	402	36600	158788	Lipid	Lysophospholipid	2674	NAMED	DBHKHNGBVGWQJE-HZJYTTRNBF	O=P(OCC(O)COC(CCCCCCC/C=C\C/C=C\CCCCC)=O)(O)OCCN	1-linoleoyl-GPE (18:2)*	1-linoleoyl-GPE (18:2)*		21403170	HMDB0011507		52925130	Pos Late
100001571	402	35186	158719	Lipid	Lysophospholipid	2687	NAMED	ROPRRXYVXLDXQO-XSQXPFHXBE	NCCOP(OC[C@@](O)([H])COC(CCC\C=C/C\C=C/C/C=C\C/C=C\CCCCC)=O)(O)=O	1-arachidonoyl-GPE (20:4n6)*	1-arachidonoyl-GPE (20:4n6)*		21403171	HMDB0011517		42607465	Pos Late
100001579	209	35675	128275	Lipid	Fatty Acid, Monohydroxy	1969	NAMED	JGHSBPIZNUXPLA-UHFFFAOYAI	O=C(O)C(O)CCCCCCCCCCCCCC	2-hydroxypalmitate	2-hydroxypalmitate	764-67-0	83805	HMDB0031057		12575964,92836,11065598	Neg
100001580	209	37478	127695	Lipid	Long Chain Polyunsaturated Fatty Acid (n3 and n6)	1577	NAMED	AVKOENOBFIYBSA-WMPRHZDHBF	OC(CC/C=C\C/C=C\C/C=C\C/C=C\C/C=C\CCCCC)=O	docosapentaenoate (n6 DPA; 22:5n6)	docosapentaenoate (n6 DPA; 22:5n6)	25182-74-5	4945614	HMDB0001976	C16513	6441454	Neg
100001586	305	46957	148205	Cofactors and Vitamins	Ascorbate and Aldarate Metabolism	4358	NAMED	RGHNJXZEOKUKBD-NRXMZTRTBF	OC([C@H](O)[C@H](O)[C@H](O)[C@@H](O)CO)=O	gulonate*	gulonate*	20246-53-1	7969943	HMDB0003290	C00800	152304	Polar
100001590	209	35437	128229	Amino Acid	Leucine, Isoleucine and Valine Metabolism	427	NAMED	DCICDMMXFIELDF-UHFFFAOYAA	O=C(O)CNC(C(C)C)=O	isobutyrylglycine	isobutyrylglycine (C4)	15926-18-8	9030891	HMDB0000730		10855600	Neg
100001593	400	44664	157075	Amino Acid	Lysine Metabolism	127	NAMED	NXJAXUYOQLTISD-UHFFFAOYAA	[O-]C(CC(C[N+](C)(C)C)OC(CCCC(O)=O)=O)=O	glutarylcarnitine (C5-DC)	glutarylcarnitine (C5-DC)	102636-82-8	21403175	HMDB0013130		71317118	Pos Early
100001594	400	35433	156184	Amino Acid	Leucine, Isoleucine and Valine Metabolism	364	NAMED	IGLHHSKNBDXCEY-UHFFFAOYAG	[O-]C(CC(C[N+](C)(C)C)OC(CC(O)(C)C)=O)=O	beta-hydroxyisovaleroylcarnitine	beta-hydroxyisovaleroylcarnitine	99159-87-2	21403176				Pos Early
100001597	400	35428	156182	Amino Acid	Leucine, Isoleucine and Valine Metabolism	400	NAMED	WURBQCVBQNMUQT-RMKNXTFCBN	[O-]C(CC(C[N+](C)(C)C)OC(/C(C)=C/C)=O)=O	tiglylcarnitine (C5:1-DC)	tiglyl carnitine (C5)	64191-86-2	17216200	HMDB0002366		22833596	Pos Early
100001604	209	35322	144222	Xenobiotics	Drug - Topical Agents	5966	NAMED	FPXPQMOQWJZYBL-UHFFFAOYAZ	OC1=CC=C(C=C1)OS(=O)(O)=O	hydroquinone sulfate	hydroquinone sulfate	123-31-9	141624	HMDB0240263	C00530	161220	Neg
100001605	209	35320	143730	Xenobiotics	Benzoate Metabolism	4499	NAMED	MZPWKJZDOCIALD-UHFFFAOYAC	O=S(OC1=C(O)C=CC=C1)(O)=O	catechol sulfate	catechol sulfate	4918-96-1	2341024	HMDB0059724		3083879	Neg
100001606	305	35324	238705	Lipid	Sterol	3194	NAMED	BHYOQNUELFTYRT-WHYDCBPWBW	CC1(C2C(C)CCCC(C)C)C(CC2)C(CC=C3C4(CCC(OS(=O)(O)=O)C3)C)C4CC1	cholesterol sulfate	cholesterol sulfate	2864-50-8	4371550	HMDB00653	C18043	65076	Polar
100001609	209	36776	128301	Lipid	Sterol	3207	NAMED	SATGKQGFUDXGAX-MYWFJNCABU	O=C(C(CCC[C@H]([C@H]1CC[C@H]2[C@H]3[C@@H]([C@]4(C)C(C[C@H]3O)=CC(CC4)=O)CC[C@@]21C)C)C)O	7-alpha-hydroxy-3-oxo-4-cholestenoate (7-Hoca)	7-HOCA	115538-85-7	2338765	HMDB0012458	C17337	3081085	Neg
100001611	209	36803	143803	Lipid	Sterol	3209	NAMED	GYJSAWZGYQXRBS-GRJZKGIBBR	O[C@H]1[C@@]([C@@](CC2)([H])[C@](CC[C@@H]3O)(C)C(C3)=C1)([H])[C@@]4([H])[C@@]2(C)[C@]([C@H](C)CCCC(C)C(O)=O)([H])CC4	3beta,7alpha-dihydroxy-5-cholestenoate	3beta,7alpha-dihydroxy-5-cholestenoate	115538-84-6	2338764	HMDB0012454	C17335	3081084	Neg
100001612	400	35665	156223	Amino Acid	Glutamate Metabolism	55	NAMED	OPVPGKGADVGKTG-UHFFFAOYAF	CC(NC(C(NC(CCC(O)=O)C(O)=O)=O)CC(O)=O)=O	N-acetyl-aspartyl-glutamate (NAAG)	N-acetyl-aspartyl-glutamate (NAAG)	3106-85-2	5065	HMDB0001067	C12270	188803	Pos Early
100001613	209	35669	128271	Lipid	Fatty Acid, Dicarboxylate	1692	NAMED	HQHCYKULIHKCEB-UHFFFAOYAK	O=C(O)CCCCCCCCCCCCC(O)=O	tetradecanedioate (C14-DC)	tetradecanedioate (C14)	821-38-5	12630	HMDB0000872		13185	Neg
100001614	209	35678	128277	Lipid	Fatty Acid, Dicarboxylate	1696	NAMED	QQHJDPROMQRDLA-UHFFFAOYAF	O=C(O)CCCCCCCCCCCCCCC(O)=O	hexadecanedioate (C16-DC)	hexadecanedioate (C16)	505-54-4	10027	HMDB0000672	C19615	10459	Neg
100001615	209	36754	128289	Lipid	Fatty Acid, Dicarboxylate	1699	NAMED	BNJOQKFENDDGSC-UHFFFAOYAE	O=C(O)CCCCCCCCCCCCCCCCC(O)=O	octadecanedioate (C18-DC)	octadecanedioate (C18)	871-70-5	63283	HMDB0000782		70095	Neg
100001617	209	42395	128311	Lipid	Fatty Acid, Dicarboxylate	1684	NAMED	LWBHHRRTOZQPDM-UHFFFAOYAZ	O=C(O)CCCCCCCCCC(O)=O	undecanedioate (C11-DC)	undecanedioate (C11-DC)	1852-04-6	15037	HMDB0000888		15816	Neg
100001619	305	48857	160476	Lipid	Glycerolipid Metabolism	2848	NAMED	LLCSXHMJULHSJN-UHFFFAOYAC	OC(CO)COP(O)(OCC(CO)O)=O	glycerophosphoglycerol	glycerophosphoglycerol		388990	HMDB0240316	C03274	54575349	Polar
100001620	400	37455	156380	Lipid	Phospholipid Metabolism	2241	NAMED	JZNWSCPGTDBMEW-UHFFFAOYAI	O=P(OCCN)(O)OCC(CO)O	glycerophosphoethanolamine	glycerophosphoethanolamine	33049-08-0	110410	HMDB0000114	C01233	123874	Pos Early
100001624	209	35635	128251	Xenobiotics	Benzoate Metabolism	4572	NAMED	QVWAEZJXDYOKEH-UHFFFAOYAP	O=C(CCC1=CC(O)=CC=C1)O	3-(3-hydroxyphenyl)propionate	3-(3-hydroxyphenyl)propionate	621-54-5	89	HMDB0000375	C11457	91	Neg
100001654	209	34214	142524	Lipid	Lysophospholipid	2732	NAMED		[H]C(C(O)(C(O)([C@](O)1[H])[H])[H])([C@@](OP(O)(OC[C@@]([H])(COC(CCC/C=C\C/C=C\C/C=C\C/C=C\CCCCC)=O)O)=O)([C@]1(O)[H])[H])O	1-arachidonoyl-GPI (20:4)*	1-arachidonoyl-GPI* (20:4)*			HMDB0061690		121596217	Neg
100001655	209	35305	146820	Lipid	Lysophospholipid	2718	NAMED		[H]C(C(O)(C(O)([C@](O)1[H])[H])[H])([C@@](OP(O)(OC[C@@]([H])(COC(CCCCCCCCCCCCCCC)=O)O)=O)([C@]1(O)[H])[H])O	1-palmitoyl-GPI (16:0)	1-palmitoyl-GPI* (16:0)			HMDB0061695		71296207	Neg
100001657	209	32620	142564	Lipid	Secondary Bile Acid Metabolism	3501	NAMED	FHXBAFXQVZOILS-OETIFKLTBP	C[C@]12[C@@]([C@@]([C@@](CC2)([H])[C@](CC3)(C)[C@@]4([H])C[C@@H]3OS(=O)(O)=O)(CC4)[H])([H])CC[C@]1([H])[C@H](C)CCC(NCC(O)=O)=O	glycolithocholate sulfate*	glycolithocholate sulfate*	15324-64-8	65188	HMDB0002639	C11301	72222	Neg
100001658	209	36850	128309	Lipid	Secondary Bile Acid Metabolism	3503	NAMED	HSNPMXROZIQAQD-GBURMNQMBI	C[C@@]([C@]([C@@](CC1)([H])[C@@]2([H])[C@](CC3)(C)[C@]1([H])C[C@@H]3OS(=O)(O)=O)(CC4)[H])(CC2)[C@]4([H])[C@H](C)CCC(NCCS(O)(=O)=O)=O	taurolithocholate 3-sulfate	taurolithocholate 3-sulfate	64936-83-0	389078	HMDB0002580	C03642	440071	Neg
100001662	400	36747	156251	Lipid	Carnitine Metabolism	1932	NAMED	JHPNVNIEXXLNTR-UHFFFAOYAL	C[N+](C)(C)CCCC([O-])=O	deoxycarnitine	deoxycarnitine	6249-56-5	705	HMDB0001161	C01181	22620	Pos Early
100001664	209	48130	151119	Nucleotide	Purine Metabolism, Adenine containing	4175	NAMED		OCC(O1)C(O)C(O)C1N2C=NC3=C(NC(CC(O)=O)C(O)=O)N=CN=C32	N6-succinyladenosine	N6-succinyladenosine	4542-23-8		HMDB0000912		165243	Neg
100001668	400	61868	218616	Amino Acid	Histidine Metabolism	96	NAMED	AHPWEWASPTZMEK-UHFFFAOYAY	OCC(O1)C(O)C(O)C1N2C=NC(CC(O)=O)=C2	1-ribosyl-imidazoleacetate*	1-ribosyl-imidazoleacetate*	29605-99-0	4292299	HMDB0002331	C05131	440569	Pos Early
100001730	305	62952	220827	Lipid	Fatty Acid, Dihydroxy	2038	NAMED		O=C(CC(CO)O)O	3,4-dihydroxybutyrate	3,4-dihydroxybutyrate	51267-44-8		HMDB0000337		150929	Polar
100001731	209	42087	143935	Amino Acid	Tryptophan Metabolism	307	NAMED		O=C(NC(CCC(N)=O)C(O)=O)CC1=CNC2=C1C=CC=C2	indoleacetylglutamine	indoleacetylglutamine			HMDB0013240		25200879	Neg
100001733	209	54907	208284	Lipid	Fatty Acid Metabolism (Acyl Glutamine)	1782	NAMED		O=C(CCCCC)NC(CCC(N)=O)C(O)=O	hexanoylglutamine	hexanoylglutamine						Neg
100001734	209	36752	128287	Amino Acid	Lysine Metabolism	107	NAMED	DTERQYGMUDWYAZ-ZETCQYMHBE	N[C@@H](CCCCNC(C)=O)C(O)=O	N6-acetyllysine	N6-acetyllysine	692-04-6	83801	HMDB0000206	C02727	92832	Neg
100001739	209	35718	143707	Lipid	Long Chain Polyunsaturated Fatty Acid (n3 and n6)	1573	NAMED	AHANXAKGNAKFSK-PDBXOOCHBM	CC\C=C/C\C=C/C\C=C/CCCCCCCCCC(O)=O	dihomo-linolenate (20:3n3 or n6)	dihomolinolenate (20:3n3 or 3n6)	17046-59-2	4471954	HMDB0002925	C03242	5280581	Neg
100001740	305	46142	146560	Carbohydrate	Fructose, Mannose and Galactose Metabolism	1352	NAMED	FBPFZTCFMRRESA-UHFFFAOYAI	OCC(O)C(O)C(O)C(O)CO	mannitol/sorbitol	mannitol/sorbitol		440	HMDB0000247,HMDB0000765	C00392,C00794	5780,6251	Polar
100001743	400	37097	156317	Amino Acid	Tryptophan Metabolism	264	NAMED	AOHCBEAZXHZMOR-ZDUSSCGKBF	O=C([O-])[C@@H]([N@+](C)(C)C)CC1=CNC2=C1C=CC=C2	tryptophan betaine	tryptophan betaine	20671-76-5	390633	HMDB0061115	C09213	442106	Pos Early
100001755	209	36098	144223	Xenobiotics	Benzoate Metabolism	4526	NAMED	IETVQHUKTKKBFF-UHFFFAOYAU	O=S(OC1=CC=C(C=C)C=C1)(O)=O	4-vinylphenol sulfate	4-vinylphenol sulfate	2628-17-3	4932200	HMDB0062775	C05627	6426766	Neg
100001756	209	36099	144224	Xenobiotics	Benzoate Metabolism	4524	NAMED		O=S(OC1=CC=C(CC)C=C1)(O)=O	4-ethylphenylsulfate	4-ethylphenyl sulfate	123-07-9		HMDB0062551	C13637	20822574	Neg
100001757	209	36095	144225	Xenobiotics	Food Component/Plant	5078	NAMED	NODSEPOUFZPJEQ-UHFFFAOYAU	CC(C)C1=CC=C(C)C=C1OS(=O)(O)=O	thymol sulfate	thymol sulfate	89-83-8	10709958	HMDB0062720	C09908	12456386	Neg
100001767	209	48428	155071	Xenobiotics	Food Component/Plant	5118	NAMED	VTYFITADLSVOAS-UHFFFAOYAA	NC(C(O)=O)CCCCN1C(C=O)=CC=C1CO	pyrraline	pyrraline	74509-14-1	19980286	HMDB0033143	C21013	14274616	Neg
100001777	209	36602	146821	Lipid	Lysophospholipid	2724	NAMED		[H]C(C(O)(C(O)([C@](O)1[H])[H])[H])([C@@](OP(O)(OC[C@@]([H])(COC(CCCCCCC/C=C\CCCCCCCC)=O)O)=O)([C@]1(O)[H])[H])O	1-oleoyl-GPI (18:1)	1-oleoyl-GPI (18:1)			HMDB0061693		86289645	Neg
100001778	209	36594	146822	Lipid	Lysophospholipid	2726	NAMED		[H]C(C(O)(C(O)([C@](O)1[H])[H])[H])([C@@](OP(O)(OC[C@@]([H])(COC(CCCCCCC/C=C\C/C=C\CCCCC)=O)O)=O)([C@]1(O)[H])[H])O	1-linoleoyl-GPI (18:2)*	1-linoleoyl-GPI* (18:2)*			HMDB0240597		11124828	Neg
100001787	209	46331	145275	Xenobiotics	Drug - Analgesics, Anesthetics	5393	NAMED	XWJUDDGELKXYNO-QMMMGPOBBV	OC1=CC=C2C(C=CC([C@H](C)C(O)=O)=C2)=C1	desmethylnaproxen	desmethylnaproxen	52079-10-4	18640362	HMDB0013989		162920	Neg
100001788	209	46106	143713	Xenobiotics	Drug - Analgesics, Anesthetics	5394	NAMED	BNKMSCMOWGCUOF-QMMMGPOBBD	C[C@H](C(O)=O)C1=CC2=CC=C(OS(=O)(O)=O)C=C2C=C1	desmethylnaproxen sulfate	desmethylnaproxen sulfate		160559			184679	Neg
100001791	209	33173	142539	Xenobiotics	Drug - Analgesics, Anesthetics	5380	NAMED		CC(NC1=C(O)C=C(OS(=O)(O)=O)C=C1)=O	2-hydroxyacetaminophen sulfate*	2-hydroxyacetaminophen sulfate*		34448632	HMDB0062547		86290013	Neg
100001793	209	47031	148286	Xenobiotics	Drug - Analgesics, Anesthetics	5381	NAMED		CC(NC1=C(OC)C=C(OS(=O)(O)=O)C=C1)=O	2-methoxyacetaminophen sulfate*	2-methoxyacetaminophen sulfate*		34448633	HMDB0062550		86290014	Neg
100001795	209	33161	153167	Xenobiotics	Drug - Analgesics, Anesthetics	5382	NAMED		CC(NC1=C(OC)C=C(OC2OC(C(O)=O)C(O)C(O)C2O)C=C1)=O	2-methoxyacetaminophen glucuronide*	2-methoxyacetaminophen glucuronide*		52083351	HMDB0240215		121596203	Neg
100001806	209	36845	143732	Xenobiotics	Benzoate Metabolism	4560	NAMED	CYGSXDXRHXMAOV-UHFFFAOYAI	O=S(OC1=CC=CC=C1C)(O)=O	o-cresol sulfate	o-cresol sulfate		9790277	HMDB0011635		11615528	Neg
100001810	400	36808	156271	Amino Acid	Urea cycle; Arginine and Proline Metabolism	498	NAMED	YDGMGEXADBMOMJ-LURJTMIEBT	N[C@@H](CCCNC(N(C)C)=N)C(O)=O	dimethylarginine (SDMA + ADMA)	dimethylarginine (ADMA + SDMA)	102783-24-4	110375	HMDB0003334,HMDB0001539	C21189,C03626	123831,169148	Pos Early
100001851	305	37076	147598	Amino Acid	Glycine, Serine and Threonine Metabolism	11	NAMED	JJIHLJJYMXLCOY-BYPYZUCNBM	OC[C@@H](C(O)=O)NC(C)=O	N-acetylserine	N-acetylserine	97-14-3	58744	HMDB0002931		65249	Polar
100001856	402	42448	164202	Lipid	Phosphatidylethanolamine (PE)	2426	NAMED		O=C(CCCCCCC/C=C/CCCCCCCC)O[C@@H](COP(OCCN)(O)=O)COC(CCCCCCCCCCCCCCCCC)=O	1-stearoyl-2-oleoyl-GPE (18:0/18:1)	1-stearoyl-2-oleoyl-GPE (18:0/18:1)			HMDB0008993		9546742	Pos Late
100001868	209	37181	144354	Xenobiotics	Food Component/Plant	5089	NAMED		C=CCC1=CC=C(OS(=O)(O)=O)C=C1	4-allylphenol sulfate	4-allylphenol sulfate					66633409	Neg
100001869	402	42450	164205	Lipid	Phosphatidylcholine (PC)	2334	NAMED	PSVRFUPOQYJOOZ-QNPWAGBNBV	C[N+](C)(CCOP([O-])(OC[C@@]([H])(COC(CCCCCCCCCCCCCCCCC)=O)OC(CCC/C=C\C/C=C\C/C=C\C/C=C\CCCCC)=O)=O)C	1-stearoyl-2-arachidonoyl-GPC (18:0/20:4)	1-stearoyl-2-arachidonoyl-GPC (18:0/20:4)	35418-59-8	17347139	HMDB0008048		16219824	Pos Late
100001870	402	42449	164197	Lipid	Phosphatidylethanolamine (PE)	2411	NAMED	HBZNVZIRJWODIB-NHCUFCNUBC	O=C(CCCCCCC/C=C\C/C=C\CCCCC)O[C@@H](COP(OCCN)(O)=O)COC(CCCCCCCCCCCCCCC)=O	1-palmitoyl-2-linoleoyl-GPE (16:0/18:2)	1-palmitoyl-2-linoleoyl-GPE (16:0/18:2)		7825697	HMDB0005322		9546747	Pos Late
100001876	402	52605	165336	Lipid	Sphingolipid Synthesis	3002	NAMED	YHEDRJPUIRMZMP-UHFFFAOYAT	OP(O)(OCC(C(CCCCCCCCCCCCCCC)O)N)=O	sphinganine-1-phosphate	sphinganine-1-phosphate	19794-97-9	505	HMDB0001383		520	Pos Late
100001878	402	57369	210896	Lipid	Hexosylceramides (HCER)	3064	NAMED		OC(C([C@H]([C@H]1CO)O)O)[C@@H](O1)OC[C@@]([H])([C@](O)(/C=C/CCCCCCCCCCCCC)[H])NC(CCCCCCCCCCCCC/C=C\CCCCCCCC)=O	glycosyl-N-nervonoyl-sphingosine (d18:1/24:1)*	glycosyl-N-nervonoyl-sphingosine (d18:1/24:1)*			HMDB0004975,HMDB0010712		20057357,53480656	Pos Late
100001882	402	52234	164199	Lipid	Hexosylceramides (HCER)	3059	NAMED		OC1C(CO)OC(OC[C@H](NC(CCCCCCCCCCCCCCCCC)=O)[C@H](O)/C=C/CCCCCCCCCCCCC)C(O)C1O	glycosyl-N-stearoyl-sphingosine (d18:1/18:0)	glycosyl-N-stearoyl-sphingosine (d18:1/18:0)						Pos Late
100001925	400	37104	156323	Peptide	Dipeptide	762	NAMED	SZJNCZMRZAUNQT-IUCAKERBBA	O=C(N[C@H]1CC(C)C)[C@H]2N(CCC2)C1=O	cyclo(leu-pro)	cyclo(leu-pro)	2873-36-1	5428292	HMDB0034276		7074739	Pos Early
100001948	400	37058	156287	Energy	TCA Cycle	1448	NAMED		[O-]C(CC(C[N+](C)(C)C)OC(CCC(O)=O)=O)=O	succinylcarnitine (C4-DC)	succinylcarnitine (C4-DC)	256928-74-2	28639166	HMDB0061717		71464481	Pos Early
100001950	402	32586	158528	Cofactors and Vitamins	Hemoglobin and Porphyrin Metabolism	4410	NAMED	BPYKTIZUTYGOLE-BMNRKXREBL	CC(C(N/1)=O)=C(C=C)C1=C/C2=C(C)C(CCC(O)=O)=C(CC3=C(CCC(O)=O)C(C)=C(/C=C4NC(C(C=C)=C\4C)=O)N3)N2	bilirubin (E,E)*	bilirubin (E,E)*		4474753	HMDB0240584		129320511	Pos Late
100001951	402	47886	160233	Cofactors and Vitamins	Hemoglobin and Porphyrin Metabolism	4411	NAMED	BPYKTIZUTYGOLE-VVCLLGATBN	CC(C(N/1)=O)=C(C=C)C1=C/C2=C(C)C(CCC(O)=O)=C(CC3=C(CCC(O)=O)C(C)=C(/C=C4NC(C(C=C)=C/4C)=O)N3)N2	bilirubin (E,Z or Z,E)*	bilirubin (E,Z or Z,E)*		4705847	HMDB0000488	C00486	5799469	Pos Late
100001956	400	37431	156358	Amino Acid	Urea cycle; Arginine and Proline Metabolism	518	NAMED	CWLQUGTUXBXTLF-UHFFFAOYAJ	O=C(O)C1N(C)CCC1	N-methylproline	N-methylproline	475-11-6	541	HMDB0094696		643474	Pos Early
100001977	402	57591	211608	Cofactors and Vitamins	Vitamin A Metabolism	4436	NAMED	DMASLKHVQRHNES-QQGJMDNJBV	CC1=C(/C=C/C(C)=C/C=C/C(C)=C/C=C/C=C(C)/C=C/C=C(C)/C=C/C2=C(C)CCCC2(C)C)C(C)(C)CC(O)C1	beta-cryptoxanthin	beta-cryptoxanthin	472-70-8	4904571	HMDB0033844	C08591	5281235	Pos Late
100001987	209	37190	144226	Lipid	Androgenic Steroids	3387	NAMED		C[C@@]12[C@](CCC3C2CC[C@@]4(C)C3CC[C@@H]4OS(=O)(O)=O)([H])C[C@@H](OS(=O)(O)=O)CC1	5alpha-androstan-3beta,17beta-diol disulfate	5alpha-androstan-3beta,17beta-diol disulfate	571-20-0		HMDB00493	C12525	90186325	Neg
100001988	209	37198	144254	Lipid	Progestin Steroids	3281	NAMED		C[C@@]12[C@](CCC3C2CC[C@@]4(C)C3CCC4C(OS(=O)(O)=O)C)([H])C[C@@H](OS(=O)(O)=O)CC1	5alpha-pregnan-3beta,20alpha-diol disulfate	5alpha-pregnan-3beta,20alpha-diol disulfate			HMDB0094650		118703093	Neg
100001989	209	32599	142563	Lipid	Secondary Bile Acid Metabolism	3536	NAMED		O=S(OC1CCC2(C)C(CCC3C2CCC4(C)C3CCC4C(CCC(NCC(O)=O)=O)C)=C1)(O)=O	glycocholenate sulfate*	glycocholenate sulfate*						Neg
100001990	209	32807	142566	Lipid	Secondary Bile Acid Metabolism	3537	NAMED		O=S(OC1CCC2(C)C(CCC3C2CCC4(C)C3CCC4C(CCC(NCCS(=O)(O)=O)=O)C)=C1)(O)=O	taurocholenate sulfate*	taurocholenate sulfate*						Neg
100001992	209	37202	144229	Lipid	Androgenic Steroids	3364	NAMED		C[C@@]12C(CCC3C2CC[C@@]4(C)C3CC[C@@H]4OS(=O)(O)=O)=C[C@@H](OS(=O)(O)=O)CC1	androstenediol (3beta,17beta) disulfate (1)	androstenediol (3beta,17beta) disulfate (1)			HMDB0240313	C04295	87120982	Neg
100001993	209	32562	149820	Lipid	Pregnenolone Steroids	3261	NAMED		C[C@@]12C(CCC3C2CC[C@@]4(C)C3CCC4C(OS(=O)(O)=O)C)=CC(OS(=O)(O)=O)CC1	pregnenediol disulfate (C21H34O8S2)*	pregnen-diol disulfate*						Neg
100001994	209	37203	144269	Lipid	Androgenic Steroids	3365	NAMED		C[C@]12C(CCC3C1CC[C@]4(C3CC[C@@H]4OS(=O)(O)=O)C)=C[C@H](CC2)OS(=O)(O)=O	androstenediol (3beta,17beta) disulfate (2)	androstenediol (3beta,17beta) disulfate (2)			HMDB0240313		87120982	Neg
100001999	209	46115	143743	Lipid	Pregnenolone Steroids	3254	NAMED	CBOVWLYQUCVTFA-WPWXJNKXBZ	C[C@@]1([C@H]2[C@@](COS(=O)(O)=O)=O)[C@](CC2)([H])[C@@](CC=C3[C@@]4(CC[C@H](OS(=O)(O)=O)C3)C)([H])[C@@]4([H])CC1	21-hydroxypregnenolone disulfate	21-hydroxypregnenolone disulfate	1164-98-3	118625			134595	Neg
100002007	209	37182	144256	Lipid	Androgenic Steroids	3360	NAMED		O=S(O[C@H]1C2(C)C(CC1)C(CCC3C4(C)CC[C@@H](OS(=O)(O)=O)C3)C4CC2)(O)=O	5alpha-androstan-3alpha,17alpha-diol disulfate	5alpha-androstan-3alpha,17alpha-diol disulfate						Neg
100002008	209	37183	144260	Lipid	Androgenic Steroids	3359	NAMED		O[C@H]1C2(C)C(CC1)C(CCC3C4(C)CC[C@@H](OS(=O)(O)=O)C3)C4CC2	5alpha-androstan-3alpha,17alpha-diol monosulfate	5alpha-androstan-3alpha,17alpha-diol monosulfate			HMDB0000412			Neg
100002009	209	37196	144279	Lipid	Progestin Steroids	3272	NAMED		O[C@H]1CC[C@@]2(C)[C@](CCC3C2CC[C@@]4(C)C3CCC4C(C)OS(=O)(O)=O)([H])C1	5alpha-pregnan-3beta,20beta-diol monosulfate (1)	5alpha-pregnan-3beta,20beta-diol monosulfate (1)			HMDB0240580			Neg
100002014	209	37200	144283	Lipid	Progestin Steroids	3275	NAMED		C[C@@]12[C@](CCC3C2CC[C@@]4(C)C3CCC4[C@](C)([H])O)([H])C[C@@H](OS(=O)(O)=O)CC1	5alpha-pregnan-3beta,20alpha-diol monosulfate (2)	5alpha-pregnan-3beta,20alpha-diol monosulfate (2)						Neg
100002015	209	46172	144285	Lipid	Progestin Steroids	3282	NAMED	LSQGWMYMIHQKSA-UHFFFAOYAD	CC(OS(=O)(O)=O)C1CCC2C3CCC4CC(OS(=O)(O)=O)CCC4(C)C3CCC21C	5alpha-pregnan-diol disulfate	5alpha-pregnan-diol disulfate		4302261	HMDB0240581,HMDB0240582		3082277,5127902	Neg
100002018	209	37186	144270	Lipid	Androgenic Steroids	3379	NAMED		C[C@@]12[C@](CCC3C2CC[C@@]4(C)C3CC[C@@H]4O)([H])C[C@H](OS(=O)(O)=O)CC1	5alpha-androstan-3alpha,17beta-diol monosulfate (1)	5alpha-androstan-3alpha,17beta-diol monosulfate (1)					121596226,121596225	Neg
100002021	209	37187	144291	Lipid	Androgenic Steroids	3390	NAMED		O=S(O[C@@H]1CCC2C3CC[C@@]4([H])C[C@@H](OS(=O)(O)=O)CC[C@]4(C)C3CC[C@@]21C)(O)=O	5alpha-androstan-3beta,17alpha-diol disulfate	5alpha-androstan-3beta,17alpha-diol disulfate			HMDB0094682		56639109	Neg
100002026	209	37207	144213	Lipid	Androgenic Steroids	3368	NAMED		O[C@@H]1CCC2C3CCC4=C[C@H](OS(=O)(O)=O)CC[C@]4(C)C3CC[C@@]21C	androstenediol (3alpha, 17alpha) monosulfate (2)	androstenediol (3alpha, 17alpha) monosulfate (2)						Neg
100002027	209	37209	144214	Lipid	Androgenic Steroids	3369	NAMED		O[C@@H]1CCC2C3CCC4=CC(OS(=O)(O)=O)CC[C@]4(C)C3CC[C@@]21C	androstenediol (3alpha, 17alpha) monosulfate (3)	androstenediol (3alpha, 17alpha) monosulfate (3)						Neg
100002028	209	37211	144263	Lipid	Androgenic Steroids	3361	NAMED		O[C@H]1CCC2C3CCC4=C[C@@H](OS(=O)(O)=O)CC[C@]4(C)C3CC[C@@]21C	androstenediol (3beta,17beta) monosulfate (1)	androstenediol (3beta,17beta) monosulfate (1)	521-17-5		HMDB0240429		129670631,13847309	Neg
100002029	209	37210	144261	Lipid	Androgenic Steroids	3362	NAMED		O[C@H]1CC[C@@]2(C)C(CCC3C2CC[C@@]4(C)C3CC[C@@H]4OS(=O)(O)=O)=C1	androstenediol (3beta,17beta) monosulfate (2)	androstenediol (3beta,17beta) monosulfate (2)			HMDB0240429,HMDB0186954			Neg
100002035	209	37480	212653	Lipid	Progestin Steroids	3271	NAMED		C[C@@]12C(CCC2C(C)=O)C3CC[C@@]4([H])C[C@@H](OS(=O)(O)=O)CC[C@]4(C)C3CC1	5alpha-pregnan-3beta-ol,20-one sulfate	5alpha-pregnan-3beta-ol,20-one sulfate	7730-00-9					Neg
100002049	209	37445	151041	Xenobiotics	Drug - Cardiovascular	5656	NAMED	VXIXUWQIVKSKSA-UHFFFAOYAD	OC(C1=CC=CC=C1O2)=CC2=O	4-hydroxycoumarin	4-hydroxycoumarin	1076-38-6	10254753		C20414	54682930	Neg
100002067	209	32619	149838	Lipid	Pregnenolone Steroids	3260	NAMED		CC(C1CCC2C3CCC4CC(OS(O)(=O)=O)CCC4(C3CCC12C)C)=O	pregnenediol sulfate (C21H34O5S)*	pregnenediol sulfate (C21H34O5S)*	1247-64-9	13465233	HMDB0000774	C18044	105074	Neg
100002070	400	37253	156347	Lipid	Fatty Acid, Dicarboxylate	1664	NAMED	HWXBTNAVRSUOJR-UHFFFAOYAI	O=C(O)CCC(O)C(O)=O	2-hydroxyglutarate	2-hydroxyglutarate	40951-21-1	42	HMDB0059655	C02630	43	Pos Early
100002094	209	44876	127733	Cofactors and Vitamins	Tocopherol Metabolism	4369	NAMED	VMJQLPNCUPGMNQ-UHFFFAOYAS	OC1=C(C)C(C)=C(OC(C)(CCC(O)=O)CC2)C2=C1	gamma-CEHC	gamma-CEHC	178167-75-4	117455	HMDB0001931		133098	Neg
100002102	209	37432	127667	Nucleotide	Pyrimidine Metabolism, Uracil containing	4242	NAMED	LJLLAWRMBZNPMO-UHFFFAOYAA	CC(NCCC(O)=O)=O	N-acetyl-beta-alanine	N-acetyl-beta-alanine	3025-95-4	68881	HMDB0061880	C01073	76406	Neg
100002106	402	37529	164200	Lipid	Sphingomyelins	3120	NAMED	NBEADXWAAWCCDG-QDDWGVBQBP	O=C(CCCCCCC/C=C\CCCCCCCC)N[C@@](COP([O-])(OCC[N+](C)(C)C)=O)([C@](O)(/C=C/CCCCCCCCCCCCC)[H])[H]	sphingomyelin (d18:1/18:1, d18:2/18:0)	sphingomyelin (d18:1/18:1, d18:2/18:0)	108392-10-5	4947837	HMDB0012101		6443882	Pos Late
100002107	402	37506	164195	Lipid	Sphingomyelins	3104	NAMED	RWKUXQNLWDTSLO-GWQJGLRPBP	CCCCCCCCCCCCCCCC(N[C@@](COP([O-])(OCC[N+](C)(C)C)=O)([C@](O)(/C=C/CCCCCCCCCCCCC)[H])[H])=O	palmitoyl sphingomyelin (d18:1/16:0)	palmitoyl sphingomyelin (d18:1/16:0)	6254-89-3	8115562	HMDB0010169		9939941	Pos Late
100002113	400	37443	156369	Amino Acid	Methionine, Cysteine, SAM and Taurine Metabolism	468	NAMED	ADVPTQAUNPRNPO-UHFFFAOYAU	O=C(C(CS(O)=O)N)O	cysteine sulfinic acid	cysteine sulfinic acid	207121-48-0	107	HMDB0000996	C00606	109	Pos Early
100002122	209	39600	141918	Xenobiotics	Benzoate Metabolism	4469	NAMED	XDOFWFNMYJRHEW-UHFFFAOYAF	O=C(C1=CC=CC(O)=C1)NCC(O)=O	3-hydroxyhippurate	3-hydroxyhippurate	1637-75-8	396603	HMDB0006116		450268	Neg
100002126	209	38168	143871	Lipid	Androgenic Steroids	3340	NAMED		O=C1[C@H](O)CC2C3CC=C4C[C@@H](OS(=O)(O)=O)CC[C@]4(C)C3CC[C@@]21C	16a-hydroxy DHEA 3-sulfate	16a-hydroxy DHEA 3-sulfate			HMDB0062544		20848950	Neg
100002128	209	37482	151073	Lipid	Pregnenolone Steroids	3248	NAMED	OMOKWYAQVYBHMG-QUPIPBJSBX	O=[C@@](C)[C@@]1(O)CC[C@@]2([H])[C@]3([H])CC=C4CC(OS(=O)(O)=O)CC[C@]4(C)[C@@]3([H])CC[C@]12C	17alpha-hydroxypregnenolone 3-sulfate	17alpha-hydroxypregnenolone 3-sulfate	28901-70-4	134824	HMDB00416		152971	Neg
100002129	209	38170	127723	Lipid	Pregnenolone Steroids	3244	NAMED	DIJBBUIOWGGQOP-QGVNFLHTBX	C[C@]12CC[C@H](OS(=O)(O)=O)CC1=CC[C@@]3([H])[C@]4([H])CC[C@H]([C@](C)=O)[C@](C)4CC[C@]23[H]	pregnenolone sulfate	pregnenolone sulfate	1247-64-9	94802	HMDB0000774	C18044	105074	Neg
100002132	400	52987	166226	Amino Acid	Polyamine Metabolism	554	NAMED	NPDTUDWGJMBVEP-UHFFFAOYAO	CC(NCCCNCCCCNCCCNC(C)=O)=O	N1,N12-diacetylspermine	N1,N12-diacetylspermine	61345-83-3	117134	HMDB0002172	C03413	132680	Pos Early
100002152	209	32827	149822	Lipid	Androgenic Steroids	3394	NAMED		CC12CCC(O)CC1=CCC3C2CCC4(C)C3CC(OS(=O)(O)=O)C4=O	andro steroid monosulfate C19H28O6S (1)*	andro steroid monosulfate C19H28O6S (1)*			HMDB0002759		159663	Neg
100002154	400	37459	156384	Xenobiotics	Food Component/Plant	4894	NAMED	SSISHJJTAXXQAX-UHFFFAOYAO	S=C1NC(CC(C([O-])=O)[N+](C)(C)C)=CN1	ergothioneine	ergothioneine	58511-63-0	2297320	HMDB0003045	C05570	5351619	Pos Early
100002183	400	38127	156445	Amino Acid	Methionine, Cysteine, SAM and Taurine Metabolism	438	NAMED	YDBYJHTYSHBBAU-UHFFFAOYAF	NC(CC[S+](C)C)C([O-])=O	S-methylmethionine	S-methylmethionine	3493-12-7	8351775	HMDB0038670	C05319	458	Pos Early
100002185	209	38116	127709	Amino Acid	Tryptophan Metabolism	316	NAMED		O=C(C1=CNC2=C1C=CC=C2)O	indole-3-carboxylate	indole-3-carboxylate	771-50-6		HMDB0003320	C19837	69867	Neg
100002196	209	37752	145686	Lipid	Fatty Acid, Monohydroxy	2015	NAMED		OC(CCCCCCC/C=C\C=C\[C@H](CCCCC)O)=O	13-HODE + 9-HODE	13-HODE + 9-HODE			HMDB0004670,HMDB0004667	C14767,C14762	5312830,5282945,1424,5282947,5282944	Neg
100002199	209	62919	220775	Lipid	Fatty Acid, Dicarboxylate	1691	NAMED		O=C(O)CCCCCC/C=C/CCCC(O)=O	tridecenedioate (C13:1-DC)*	tridecenedioate (C13:1-DC)*						Neg
100002224	400	38122	156442	Xenobiotics	Tobacco Metabolite	4621	NAMED	MYKUKUCHPMASKF-UHFFFAOYAS	C1(C2CCCN2)=CC=CN=C1	nornicotine	nornicotine	5746-86-1	21108497	HMDB0001126		412	Pos Early
100002227	402	38125	164218	Lipid	Sterol	3220	NAMED	NYOXRYYXRWJDKP-UHFFFAOYAV	CC12C(CCC3C2CCC4(C)C3CCC4C(CCCC(C)C)C)=CC(CC1)=O	4-cholesten-3-one	4-cholesten-3-one	601-57-0	427	HMDB0000921	C00599	91477	Pos Late
100002253	209	38637	141886	Xenobiotics	Food Component/Plant	4854	NAMED	YAADMLWHGMUGQL-VOTSOKGWBK	O=C(NCC(O)=O)/C=C/C1=CC=CC=C1	cinnamoylglycine	cinnamoylglycine	16534-24-0	618829	HMDB0011621		709625	Neg
100002254	402	38625	159084	Lipid	Endocannabinoid	2164	NAMED	OTGQIQQTPXJQRG-UHFFFAOYAF	OCCNC(CCCCCCCCCCCCCCCCC)=O	stearoyl ethanolamide	stearoyl ethanolamide	111-57-9	25958	HMDB0013078		27902	Pos Late
100002259	402	38178	159020	Lipid	Fatty Acid Metabolism (Acyl Carnitine, Monounsaturated)	1881	NAMED		O=C([O-])CC(OC(CC/C=C\CCCCC)=O)C[N+](C)(C)C	cis-4-decenoylcarnitine (C10:1)	cis-4-decenoylcarnitine (C10:1)	98930-66-6	28639171	HMDB0013205		57357170	Pos Late
100002284	305	62950	220825	Lipid	Fatty Acid, Dihydroxy	2034	NAMED	LOUGYXZSURQALL-GBXIJSLDBN	C[C@@H](O)[C@H](O)C(O)=O	2S,3R-dihydroxybutyrate	2S,3R-dihydroxybutyrate	5057-93-2	9139682	HMDB0002453		10964471	Polar
100002356	209	38296	141846	Lipid	Fatty Acid, Branched	1649	NAMED	YETXGSGCWODRAA-UHFFFAOYAR	OC(CCCCCCCCCCCCCCCC(C)C)=O	(16 or 17)-methylstearate (a19:0 or i19:0)	(16 or 17)-methylstearate (a19:0 or i19:0)	2724-59-6	2340933	HMDB0037397		3083779	Neg
100002367	305	63109	221751	Lipid	Fatty Acid, Dihydroxy	2035	NAMED	LOUGYXZSURQALL-PWNYCUMCBK	OC([C@H](O)[C@H](O)C)=O	2R,3R-dihydroxybutyrate	2R,3R-dihydroxybutyrate	759-06-8	17215960	HMDB0000498		13120901	Polar
100002397	305	62101	218946	Amino Acid	Glutamate Metabolism	46	NAMED	COJBGNAUUSNXHX-UHFFFAOYAQ	NC(CCC(C(O)=O)=O)=O	alpha-ketoglutaramate*	alpha-ketoglutaramate*	18465-19-5		HMDB0001552	C00940	48	Polar
100002406	209	38366	141868	Xenobiotics	Drug - Analgesics, Anesthetics	5400	NAMED	ABOLXXZAJIAUGR-JPMMFUSZBB	CC(C)CC1=CC=C(C(C(O[C@H]2[C@H](O)[C@@H](O)[C@H](O)[C@@H]([C@](O)=O)O2)=O)C)C=C1	ibuprofen acyl glucuronide	ibuprofen acyl glucuronide	115075-59-7	143793	HMDB0010343		163959	Neg
100002417	305	38276	152194	Xenobiotics	Food Component/Plant	4773	NAMED	JTEYKUFKXGDTEU-UHFFFAOYAT	OC(C(O)C(C)(O)C)=O	2,3-dihydroxyisovalerate	2,3-dihydroxyisovalerate	1756-18-9	657	HMDB0012141	C04039	677	Polar
100002458	305	57747	213342	Amino Acid	Leucine, Isoleucine and Valine Metabolism	367	NAMED	WKRBKYFIJPGYQC-DUXPYHPUBK	OC(C/C(C)=C/C(O)=O)=O	3-methylglutaconate	3-methylglutaconate	5746-90-7	1267861	HMDB0000522		1551553	Polar
100002462	400	43582	208402	Amino Acid	Lysine Metabolism	120	NAMED		O[C@@H]1[C@@H](O)[C@@H](O)[C@@H](CO)OC1OC(CCC(N)C(O)=O)CN	5-(galactosylhydroxy)-L-lysine	5-(galactosylhydroxy)-L-lysine	32448-36-5				66995551	Pos Early
100002466	400	62103	218949	Amino Acid	Glutathione Metabolism	577	NAMED	ZHRLECIZINSPKL-AKGZTFGVBW	OC(CNC(C(N)CSSC[C@@H](C(O)=O)N)=O)=O	cysteinylglycine disulfide*	cysteinylglycine disulfide*	70555-24-7	17215992	HMDB0000709		22833544	Pos Early
100002488	209	57577	212130	Lipid	Secondary Bile Acid Metabolism	3510	NAMED	RUDATBOHQWOJDD-DNMBCGTGBA	O=C(O)CC[C@@H](C)[C@H]1CC[C@@]2([H])[C@]3([H])[C@@H](O)C[C@]4([H])C[C@@H](O)CC[C@]4(C)[C@@]3([H])CC[C@@]21C	isoursodeoxycholate	isoursodeoxycholate	78919-26-3	113205	HMDB0000686	C17662	127601	Neg
100002500	400	43493	157017	Amino Acid	Histidine Metabolism	81	NAMED	NRXIKWMTVXPVEF-BYPYZUCNBD	OC([C@@H](NC=N)CCC(O)=O)=O	formiminoglutamate	formiminoglutamate	816-90-0	388370	HMDB0000854	C00439	439233	Pos Early
100002514	305	40473	152212	Amino Acid	Histidine Metabolism	77	NAMED	VWFWNXQAMGDPGG-UHFFFAOYAX	O=C1NC(C(CCC(O)=O)N1)=O	hydantoin-5-propionate	hydantoin-5-propionate	5624-26-0	761	HMDB0001212	C05565	782	Polar
100002528	209	46960	148213	Xenobiotics	Chemical	6087	NAMED	QAOWNCQODCNURD-UHFFFAOYAC	OS(O)(=O)=O	sulfate*	sulfate*	14808-79-8	1086	HMDB01448	C00059	5152822	Neg
100002537	305	40062	207371	Lipid	Fatty Acid, Dicarboxylate	1665	NAMED	WXSKVKPSMAHCSG-UHFFFAOYAL	OC(C(O)=O)CC(C(O)=O)=O	4-hydroxy-2-oxoglutaric acid	4-hydroxy-2-oxoglutaric acid	1187-99-1	579	HMDB0002070	C01127	599	Polar
100002544	400	40499	156749	Amino Acid	Glutamate Metabolism	51	NAMED	HBDWQSHEVMSFGY-SCQFTWEKBW	OC(C(O)=O)C[C@@H](C(O)=O)N	4-hydroxyglutamate	4-hydroxyglutamate	2485-33-8	388936	HMDB0001344	C03079	439902	Pos Early
100002613	209	63061	221678	Cofactors and Vitamins	Pantothenate and CoA Metabolism	4336	NAMED	OTOIIPJYVQJATP-BYPYZUCNBD	OC([C@H](O)C(C)(C)CO)=O	pantoate	pantoate	470-29-1	388387	HMDB0240389	C00522	5289105	Neg
100002715	400	57782	213835	Xenobiotics	Tobacco Metabolite	4620	NAMED	FXFANIORDKRCCA-UHFFFAOYAU	O=C1CCC(N1)C2=CN=CC=C2	norcotinine	norcotinine	17114-40-8	400	HMDB0001297		413	Pos Early
100002717	400	38661	156555	Xenobiotics	Tobacco Metabolite	4612	NAMED	XOKCJXZZNAUIQN-IENPIDJEBV	O=C1N(C)[C@H]([C@]2=CN=CC=C2)CC1O	hydroxycotinine	hydroxycotinine	34834-67-8	8395266	HMDB0001390		107963	Pos Early
100002719	400	38662	156556	Xenobiotics	Tobacco Metabolite	4613	NAMED	CIPULDKLIIVIER-VIFPVBQEBJ	O=C1N(C)[C@H]([C@]2=C[N+]([O-])=CC=C2)CC1	cotinine N-oxide	cotinine N-oxide	36508-80-2	7991264	HMDB0001411		9815514	Pos Early
100002725	209	38600	141876	Xenobiotics	Drug - Gastrointestinal	5746	NAMED	SUBDBMMJDZJVOS-UHFFFAOYAZ	O=S(C1=NC2=C(C=C(C=C2)OC)N1)CC3=NC=C(C(OC)=C3C)C	omeprazole	omeprazole	73590-58-6	4433	HMDB0001913	C07324	4594	Neg
100002735	400	38595	156522	Xenobiotics	Drug - Gastrointestinal	5741	NAMED	VMXUWOKSQNHOCA-UKTHLTGXBF	[O-][N+](/C=C(NC)/NCCSCC1=CC=C(CN(C)C)O1)=O	ranitidine	ranitidine	66357-59-3	2272523	HMDB0001930	D00422	3001055	Pos Early
100002749	209	39592	141914	Amino Acid	Methionine, Cysteine, SAM and Taurine Metabolism	457	NAMED	IDIDJDIHTAOVLG-VKHMYHEABD	OC([C@H](CSC)N)=O	S-methylcysteine	S-methylcysteine	1187-84-4	22826	HMDB0002108		24417,7058174,88180	Neg
100002761	209	61846	218457	Lipid	Androgenic Steroids	3341	NAMED	VFUIRAVTUVCQTF-BSOWLZGZBS	O[C@H]1[C@H](O)[C@@H]([C@](O)=O)O[C@@H](O[C@@H]2CC[C@@]3(C)[C@](CC[C@]4([H])[C@]3([H])CC[C@@]5(C)[C@@]4([H])CCC5=O)([H])C2)[C@@H]1O	androsterone glucuronide	androsterone glucuronide	1852-43-3	102793	HMDB0002829	C11135	114833	Neg
100002769	400	57461	211115	Amino Acid	Urea cycle; Arginine and Proline Metabolism	522	NAMED	BMFMQGXDDJALKQ-BYPYZUCNBB	N=C(N)NCCC[C@H](O)C(O)=O	argininate*	argininate*	157-07-3	140984	HMDB0003148		160437	Pos Early
100002784	400	55072	208196	Amino Acid	Urea cycle; Arginine and Proline Metabolism	491	NAMED	ARBHXJXXVVHMET-UHFFFAOYAC	OC(C(CCC/N=C(N)/N)=O)=O	2-oxoarginine*	2-oxoarginine*	3715-10-4	542	HMDB0004225	C03771	558	Pos Early
100002796	209	62873	220667	Lipid	Medium Chain Fatty Acid	1496	NAMED	XKZKQTCECFWKBN-SREVYHEPBE	OC(CC\C=C/CCCCC)=O	cis-4-decenoate (10:1n6)*	cis-4-decenoate (10:1n6)*	505-90-8	4471776	HMDB0004980		5282726	Neg
100002850	209	47108	149375	Lipid	Estrogenic Steroids	3451	NAMED	UZKIAJMSMKLBQE-WTSDUJKYBF	C[C@]12CCC3C(C1C[C@H]([C@@H]2O)O)CCC4=C3C=CC(O[C@@H]5O[C@H]([C@@](O)=O)[C@H]([C@@H]([C@H]5O)O)O)=C4	estriol-3-glucuronide	estriol-3-glucuronide	2479-91-6	141153	HMDB0010335		160638	Neg
100002873	402	49617	161405	Lipid	Lysophospholipid	2650	NAMED	4000	CCCCCCCCCCCCCCCCCCCCCCCC(OC[C@H](COP([O-])(OCC[N+](C)(C)C)=O)O)=O	1-lignoceroyl-GPC (24:0)	1-lignoceroyl-GPC (24:0)	325171-59-3	24766539	HMDB0010405		24779481	Pos Late
100002875	402	52474	165152	Lipid	Lysoplasmalogen	2834	NAMED	HTZINLFNXLXRBC-CQLBIITFBS	CCCCCCCCCCCCCC/C=C\OC[C@H](COP([O-])(OCC[N+](C)(C)C)=O)O	1-(1-enyl-palmitoyl)-GPC (P-16:0)*	1-(1-enyl-palmitoyl)-GPC (P-16:0)*		9093054	HMDB0010407		10917802	Pos Late
100002910	400	62946	220814	Amino Acid	Histidine Metabolism	92	NAMED	UJCGYTCAMOHYCG-UHFFFAOYAA	O=C(O)CC1=CN=CN1C	1-methyl-5-imidazoleacetate	1-methyl-5-imidazoleacetate	4200-48-0	4954265	HMDB04988		6451814	Pos Early
100002911	209	39379	143714	Lipid	Secondary Bile Acid Metabolism	3515	NAMED	4000	[H][C@]1([C@H](C)CCC(NCC(O)=O)=O)CC[C@@]2([H])[C@]3([H])[C@@H](O)C[C@]4([H])C[C@H](O)CC[C@]4(C)[C@@]3([H])CC[C@@]21C	glycoursodeoxycholate	glycoursodeoxycholate	64480-66-6	19973534	HMDB0000708		12310288	Neg
100002912	209	39378	143716	Lipid	Secondary Bile Acid Metabolism	3519	NAMED	4000	O=C(NCCS(=O)(O)=O)CC[C@@H](C)C1CC[C@@]2([H])[C@]3([H])[C@@H](O)CC4C[C@H](O)CC[C@]4(C)[C@@]3([H])CC[C@@]21C	tauroursodeoxycholate	tauroursodeoxycholate	14605-22-2	24539842	HMDB0000874		9848818	Neg
100002927	400	43378	211502	Amino Acid	Methionine, Cysteine, SAM and Taurine Metabolism	458	NAMED	4000	NC(CS(C)=O)C(O)=O	S-methylcysteine sulfoxide	S-methylcysteine sulfoxide	6853-87-8	74136	HMDB0029432		82142	Pos Early
100002945	209	38768	143701	Lipid	Fatty Acid, Branched	1643	NAMED		CC(CCCCCCCCCCCCCC(O)=O)C	(14 or 15)-methylpalmitate (a17:0 or i17:0)	(14 or 15)-methylpalmitate (a17:0 or i17:0)			HMDB0061859	C16995	8181,17903417	Neg
100002951	209	39831	141952	Lipid	Fatty Acid, Dicarboxylate	1703	NAMED	JJOJFIHJIRWASH-UHFFFAOYAR	O=C(O)CCCCCCCCCCCCCCCCCCC(O)=O	eicosanedioate (C20-DC)	eicosanedioate (C20-DC)	2424-92-2	68030			75502	Neg
100002952	209	39837	141956	Lipid	Fatty Acid, Dicarboxylate	1705	NAMED	4000	O=C(O)CCCCCCCCCCCCCCCCCCCCC(O)=O	docosadioate (C22-DC)	docosadioate (C22-DC)	505-56-6	214170	HMDB0061714	C14240	7641	Neg
100002989	402	46798	165353	Lipid	Diacylglycerol	2927	NAMED	BLZVZPYMHLXLHG-RQOIEFAZBI	CCCCCCCC/C=C\CCCCCCCC(OCC(CO)OC(CCCCCCC/C=C\C/C=C\CCCCC)=O)=O	oleoyl-linoleoyl-glycerol (18:1/18:2) [1]	oleoyl-linoleoyl-glycerol (18:1/18:2) [1]	106292-55-1	23975985	HMDB0007219		14275396	Pos Late
100002990	402	46799	165354	Lipid	Diacylglycerol	2928	NAMED		CCCCCCCC/C=C\CCCCCCCC(OCC(COC(CCCCCCC/C=C\C/C=C\CCCCC)=O)O)=O	oleoyl-linoleoyl-glycerol (18:1/18:2) [2]	oleoyl-linoleoyl-glycerol (18:1/18:2) [2]	104346-53-4	29788004	HMDB0007219		71433693	Pos Late
100003000	209	39270	142536	Lipid	Lysoplasmalogen	2835	NAMED	QYTPGOPLNFESQC-RLHAVTDZBD	O=P(OCC[NH3+])([O-])OC[C@H](O)CO/C=C/CCCCCCCCCCCCCC	1-(1-enyl-palmitoyl)-GPE (P-16:0)*	1-(1-enyl-palmitoyl)-GPE (P-16:0)*		10471193	HMDB0011152			Neg
100003001	209	39271	146826	Lipid	Lysoplasmalogen	2839	NAMED		O=P(OCC[NH3+])([O-])OC[C@H](O)CO/C=C/CCCCCCCCCCCCCCCC	1-(1-enyl-stearoyl)-GPE (P-18:0)*	1-(1-enyl-stearoyl)-GPE (P-18:0)*			HMDB0240598			Neg
100003151	402	46223	159669	Lipid	Fatty Acid Metabolism (Acyl Carnitine, Polyunsaturated)	1892	NAMED	MJLXQSQYKZWZCB-DQFWFXSYBW	[O-]C(C[C@H](C[N+](C)(C)C)OC(CCCCCCC/C=C\C/C=C\CCCCC)=O)=O	linoleoylcarnitine (C18:2)*	linoleoylcarnitine (C18:2)*	36816-10-1	4952667	HMDB0006469		6450015	Pos Late
100003169	209	40008	141960	Peptide	Dipeptide	853	NAMED	UCGDDTHMMVWVMV-UHFFFAOYAU	O=C(C(C(CC)C)N)NCC(O)=O	isoleucylglycine	isoleucylglycine	868-28-0	303621	HMDB0028907		342532	Neg
100003185	400	40045	156684	Peptide	Dipeptide	872	NAMED	LESXFEZIFXFIQR-UHFFFAOYAD	O=C(C(CC(C)C)N)NCC(O)=O	leucylglycine	leucylglycine	686-50-0	71402	HMDB0028929		79070	Pos Early
100003240	209	39730	143759	Lipid	Endocannabinoid	2174	NAMED	LMIJIHJZVURGQK-UHFFFAOYAS	O=C(CCCCCCCCCCCCCCCCC)NCCS(=O)(O)=O	N-stearoyltaurine	N-stearoyltaurine	63155-80-6	147194			168274	Neg
100003258	209	63990	232911	Cofactors and Vitamins	Ascorbate and Aldarate Metabolism	4353	NAMED	RMHBODZVODTFAH-UHFFFAOYAP	OC1=C(OC)C(C(C(CO)O)O1)=O	2-O-methylascorbic acid	2-O-methylascorbic acid	17860-87-6	90149	HMDB0240294		54726398	Neg
100003260	400	40007	161438	Amino Acid	Glutamate Metabolism	58	NAMED	SRGQUICKDUQCKO-UHFFFAOYAD	O=C(CCCNCCC(O)=O)O	carboxyethyl-GABA	carboxyethyl-GABA	4386-03-2	2474	HMDB0002201		2572	Pos Early
100003271	209	54923	208316	Amino Acid	Glutamate Metabolism	56	NAMED	GAQNUGISBQJMKO-UHFFFAOYAK	OC(CC(C(NC(CCC(O)=O)C(O)=O)=O)(CC(O)=O)O)=O	beta-citrylglutamate	beta-citrylglutamate	73590-26-8	19992713		C20775	189741	Neg
100003397	400	40406	156717	Lipid	Phospholipid Metabolism	2244	NAMED	UYPYRKYUKCHHIB-UHFFFAOYAU	C[N+](C)([O-])C	trimethylamine N-oxide	trimethylamine N-oxide	1184-78-7	1113	HMDB0000925	C01104	1145	Pos Early
100003415	400	62860	220638	Amino Acid	Lysine Metabolism	114	NAMED	PQNASZJZHFPQLE-LURJTMIEBL	O=C([C@H](CCCCNC)N)O	N6-methyllysine	N6-methyllysine	1188-07-4	144469	HMDB0002038	C02728	164795	Pos Early
100003429	209	40478	143877	Xenobiotics	Food Component/Plant	4893	NAMED	UXOJWGSGKUYMIA-UHFFFAOYAD	OC1=CC(OC2)=C(C=C1)CC2C3=CC=C(OS(=O)(O)=O)C=C3	equol sulfate	equol sulfate		23936050				Neg
100003432	209	40481	143017	Xenobiotics	Food Component/Plant	4880	NAMED	BOLQJTPHPSDZHR-UHFFFAOYAM	O=C(CCC1=CC=C(O)C(OC)=C1)O	dihydroferulate	dihydroferulate	1135-23-5	13701	HMDB0062121		14340	Neg
100003434	400	40730	156802	Amino Acid	Histidine Metabolism	80	NAMED	ZCKYOWGFRHAZIQ-UHFFFAOYAI	OC(CCC1=CN=CN1)=O	imidazole propionate	imidazole propionate	1074-59-5	63798	HMDB0002271		70630	Pos Early
100003444	402	40459	159280	Xenobiotics	Drug - Psychoactive	5878	NAMED	WSEQXVZVJXJVFP-FQEVSTJZBT	FC1=CC=[C@]([C@]2(CCCN(C)C)OCC3=C2C=CC(C#N)=C3)C=C1	citalopram/escitalopram	citalopram/escitalopram	219861-08-2	129277	HMDB0005028	D07913	146570	Pos Late
100003470	209	40708	143065	Lipid	Progestin Steroids	3284	NAMED	ZFFFJLDTCLJDHL-JQYCEVDMBA	[H][C@]12CC[C@]3([C@@]4(CC[C@]([C@@H](O)C)([C@]4(CC[C@@]3([C@]1(CC[C@@H](O[C@@H]5O[C@H]([C@](O)=O)[C@H]([C@@H]([C@H]5O)O)O)C2)C)[H])C)[H])[H])[H]	pregnanediol-3-glucuronide	pregnanediol-3-glucuronide	1852-49-9	110346	HMDB0010318		123796	Neg
100003473	400	41494	156849	Xenobiotics	Food Component/Plant	4817	NAMED	XUHLIQGRKRUKPH-ITZCMCNPBT	C=CCS(C[C@H](N)C(O)=O)=O	alliin	alliin	556-27-4	78760	HMDB0033592	C08265	87310	Pos Early
100003588	400	41370	156809	Peptide	Dipeptide	926	NAMED	GLUBLISJVJFHQS-UHFFFAOYAD	O=C(CNC(C(CC1=CC=CC=C1)N)=O)O	phenylalanylglycine	phenylalanylglycine	721-90-4	88678	HMDB0028995		6992304	Pos Early
100003641	209	40475	143011	Peptide	Dipeptide	1034	NAMED	IOUPEELXVYPCPG-UHFFFAOYAB	O=C(C(C(C)C)N)NCC(O)=O	valylglycine	valylglycine	686-43-1	120256	HMDB0029127		136487	Neg
100003674	400	40703	156791	Peptide	Dipeptide	947	NAMED	RNKSNIBMTUYWSH-YFKPBYRVBZ	O=[C@]([C@H]1NCCC1)NCC(O)=O	prolylglycine	prolylglycine	2578-57-6	4932143	HMDB0011178		6426709	Pos Early
100003686	209	42092	143937	Lipid	Fatty Acid Metabolism (Acyl Glycine)	1824	NAMED	KVTFEOAKFFQCCX-UHFFFAOYAT	O=C(CCCCCCCCCCCCCCC)NCC(O)=O	N-palmitoylglycine	N-palmitoylglycine	2441-41-0	133100	HMDB0013034		151008	Neg
100003695	305	62864	220652	Xenobiotics	Food Component/Plant	4960	NAMED	RGHNJXZEOKUKBD-MBMOQRBOBN	O=C([C@H]([C@H]([C@@H]([C@@H](CO)O)O)O)O)O	mannonate*	mannonate*	642-99-9	2496757			3246006	Polar
100003892	400	42002	156875	Amino Acid	Methionine, Cysteine, SAM and Taurine Metabolism	466	NAMED	DWPCPZJAHOETAG-IMJSIDKUBX	O=C([C@H](CSC[C@@H](C(O)=O)N)N)O	lanthionine	lanthionine	3183-08-2	88959			98504	Pos Early
100003901	209	41220	142786	Lipid	Lysophospholipid	2671	NAMED	KIHAGWUUUHJRMS-JOCHJYFZBB	OC[C@@H](OC(CCCCCCCCCCCCCCCCC)=O)COP(OCC[NH3+])([O-])=O	2-stearoyl-GPE (18:0)*	2-stearoyl-GPE (18:0)*		24769218	HMDB0011129		90658453,53480667	Neg
100003926	400	43264	156990	Lipid	Fatty Acid Metabolism (Acyl Carnitine, Hydroxy)	1920	NAMED		CC(CC(OC(C[N+](C)(C)C)CC([O-])=O)=O)O	(R)-3-hydroxybutyrylcarnitine	(R)-3-hydroxybutyrylcarnitine			HMDB0013127		53481617	Pos Early
100003954	209	42040	145179	Amino Acid	Tyrosine Metabolism	220	NAMED	PCSKKIUURRTAEM-UHFFFAOYAN	O=C(C1=CC=C(CO)O1)O	5-hydroxymethyl-2-furoic acid	5-hydroxymethyl-2-furoic acid	6338-41-6	72827	HMDB0002432	C20448	80642	Neg
100003965	400	43024	221378	Xenobiotics	Drug - Respiratory	5938	NAMED	HCFDWZZGGLSKEP-UHFFFAOYAC	CN(C)CCOC(C1=CC=CC=C1)(C)C2=NC=CC=C2	doxylamine	doxylamine	562-10-7	3050	HMDB0001936	D07878	3162	Pos Early
100004046	305	43488	147010	Amino Acid	Histidine Metabolism	86	NAMED	BKAYIFDRRZZKNF-VIFPVBQEBE	OC([C@H](CC1=CN=CN1)NC(CCNC(C)=O)=O)=O	N-acetylcarnosine	N-acetylcarnosine	56353-15-2	8079136	HMDB0012881		9903482	Polar
100004054	402	57512	211213	Lipid	Fatty Acid Metabolism (Acyl Carnitine, Long Chain Saturated)	1866	NAMED		[O-]C(CC(C[N+](C)(C)C)OC(CCCCCCCCCCCCCCCC)=O)=O	margaroylcarnitine (C17)*	margaroylcarnitine (C17)*	106182-29-0	35015987	HMDB0006210		53477803	Pos Late
100004056	305	42989	180877	Amino Acid	Methionine, Cysteine, SAM and Taurine Metabolism	472	NAMED	SUZRRICLUFMAQD-UHFFFAOYAV	O=S(O)(CCNC)=O	N-methyltaurine	N-methyltaurine	107-68-6	7594			7882	Polar
100004059	400	62278	219251	Xenobiotics	Food Component/Plant	4932	NAMED	GPPYTCRVKHULJH-UHFFFAOYAG	C[N+](C)(C(C([O-])=O)CC1=CN=CN1)C	histidine betaine (hercynine)*	histidine betaine (hercynine)*	534-30-5	2340795	HMDB0029422		3083620	Pos Early
100004083	209	42574	143947	Lipid	Secondary Bile Acid Metabolism	3527	NAMED		C[C@@]([C@@]1([H])C[C@@H]2O)(CC2)[C@](CC3)([H])[C@]([C@H](O)[C@@H]1O)([H])[C@@](CC4)([H])[C@]3(C)[C@H]4[C@H](C)CCC(NCC(O)=O)=O	glycohyocholate	glycohyocholate			HMDB0000138		71361462	Neg
100004088	402	40807	159350	Cofactors and Vitamins	Vitamin A Metabolism	4438	NAMED	NCYCYZXNIZJOKI-OVSJKPMPBO	O=C([H])/C=C(C)/C=C/C=C(C)/C=C/C1=C(C)CCCC1(C)C	retinal	retinal		553582	HMDB0001358	C00376	638015	Pos Late
100004089	209	42489	144357	Lipid	Fatty Acid, Monohydroxy	1963	NAMED	GHPVDCPCKSNJDR-UHFFFAOYAC	OC(C(O)=O)CCCCCCCC	2-hydroxydecanoate	2-hydroxydecanoate	5393-81-7	20195	HMDB0094656		21488	Neg
100004110	209	46164	144277	Xenobiotics	Benzoate Metabolism	4504	NAMED		OC1=C(OS(=O)(O)=O)C(C)=CC=C1	3-methyl catechol sulfate (2)	3-methyl catechol sulfate (2)						Neg
100004111	209	46146	144253	Xenobiotics	Benzoate Metabolism	4506	NAMED		OC1=CC(C)=CC=C1OS(O)(=O)=O	4-methylcatechol sulfate	4-methylcatechol sulfate			HMDB0240459		54104170	Neg
100004112	209	46165	144278	Xenobiotics	Benzoate Metabolism	4503	NAMED		OC1=C(C)C=CC=C1OS(O)(=O)=O	3-methyl catechol sulfate (1)	3-methyl catechol sulfate (1)					118431379	Neg
100004169	209	43330	143981	Xenobiotics	Drug - Analgesics, Anesthetics	5396	NAMED		OC(C)(C)CC(C=C1)=CC=C1C(C(O)=O)C	2-hydroxyibuprofen	2-hydroxyibuprofen	51146-55-5		HMDB0060920		10443535	Neg
100004171	209	43333	143985	Xenobiotics	Drug - Analgesics, Anesthetics	5398	NAMED	DIVLBIVDYADZPL-UHFFFAOYAN	OC(C(CC1=CC=C(C(C(O)=O)C)C=C1)C)=O	carboxyibuprofen	carboxyibuprofen	15935-54-3	8619532	HMDB0060564		10444113	Neg
100004182	209	43507	144005	Lipid	Secondary Bile Acid Metabolism	3540	NAMED	HIAJCGFYHIANNA-QIZZZRFXBQ	O[C@@H]1CC2=CC[C@@]([C@@]3([H])[C@@]2(C)CC1)([H])[C@@]4([H])[C@@](CC3)(C)[C@]([C@H](C)CCC(O)=O)([H])CC4	3b-hydroxy-5-cholenoic acid	3b-hydroxy-5-cholenoic acid	5255-17-4	83950	HMDB0000308		92997	Neg
100004208	209	46111	143736	Xenobiotics	Benzoate Metabolism	4502	NAMED	AQTYXAPIHMXAAV-UHFFFAOYAZ	COC1=C(OS(O)(=O)=O)C=CC=C1	guaiacol sulfate	guaiacol sulfate		21078	HMDB0060013		22473	Neg
100004227	402	43343	159548	Lipid	Fatty Acid, Amino	1756	NAMED	AKVBCGQVQXPRLD-UHFFFAOYAX	CCCCCCC(C(O)=O)N	2-aminooctanoate	2-aminooctanoate	644-90-6	62727	HMDB0000991		69522	Pos Late
100004243	209	42381	144301	Cofactors and Vitamins	Tocopherol Metabolism	4370	NAMED		OC(C1C(O)C(O)C(O)C(OC2=C(C)C(C)=C(OC(C)(CCC(O)=O)CC3)C3=C2)O1)=O	gamma-CEHC glucuronide*	gamma-CEHC glucuronide*					121596235	Neg
100004284	400	43424	157011	Xenobiotics	Chemical	6153	NAMED	HHVIBTZHLRERCL-UHFFFAOYAG	CS(C)(=O)=O	dimethyl sulfone	dimethyl sulfone	67-71-0	5978	HMDB0004983	C11142	6213	Pos Early
100004295	400	43400	157005	Xenobiotics	Food Component/Plant	4637	NAMED	XUWHAWMETYGRKB-UHFFFAOYAE	O=C1CCCCN1	2-piperidinone	2-piperidinone	675-20-7	12144	HMDB0011749		12665	Pos Early
100004318	400	43374	157003	Xenobiotics	Food Component/Plant	4939	NAMED	JYGFTBXVXVMTGB-UHFFFAOYAF	O=C1CC2=C(N1)C=CC=C2	indolin-2-one	indolin-2-one	59-48-3	284794		C12312	321710	Pos Early
100004322	209	43266	143737	Xenobiotics	Food Component/Plant	5251	NAMED	VSTZVCJQGSLNLL-UHFFFAOYAM	NC1=CC=CC=C1OS(O)(=O)=O	2-aminophenol sulfate	2-aminophenol sulfate		158022	HMDB0061116		181670	Neg
100004326	209	48693	207571	Xenobiotics	Chemical	6108	NAMED	CGFRVKXGZRODPA-UHFFFAOYAL	CC(C1=CC=CC(OS(=O)(O)=O)=C1)=O	3-acetylphenol sulfate	3-acetylphenol sulfate		16230535				Neg
100004327	209	45966	148646	Lipid	Lysophospholipid	2703	NAMED	ZPDQFUYPBVXUKS-KEKNWZKVBV	O=P(O)(OCC(O)COC(CCCCCCCCCCCCCCCCC)=O)OC[C@@H](C(O)=O)N	1-stearoyl-GPS (18:0)*	1-stearoyl-GPS (18:0)*		7826051	HMDB0061698		74819135	Neg
100004328	402	42463	164531	Lipid	Sphingomyelins	3114	NAMED	KYICBZWZQPCUMO-PSALXKTOBW	CCCCCCCCCCCCCC(N[C@@](COP([O-])(OCC[N+](C)(C)C)=O)([C@](O)(/C=C/CCCCCCCCCCCCC)[H])[H])=O	sphingomyelin (d18:1/14:0, d16:1/16:0)*	sphingomyelin (d18:1/14:0, d16:1/16:0)*		9608732	HMDB0012097		11433862	Pos Late
100004329	402	42459	161023	Lipid	Sphingomyelins	3118	NAMED		CCCCC/C=C/CCCCCCCCC(N[C@@](COP([O-])(OCC[N+](C)(C)C)=O)([C@](O)(/C=C/CCCCCCCCCCCCC)[H])[H])=O	sphingomyelin (d18:2/16:0, d18:1/16:1)*	sphingomyelin (d18:2/16:0, d18:1/16:1)*			HMDB0240638,HMDB0240613			Pos Late
100004396	305	62069	218878	Lipid	Fatty Acid, Dicarboxylate	1669	NAMED	YVOMYDHIQVMMTA-UHFFFAOYAG	OC(CC(O)=O)CCC(O)=O	3-hydroxyadipate	3-hydroxyadipate		133894	HMDB0000345		151913	Polar
100004494	209	43470	151111	Xenobiotics	Tobacco Metabolite	4615	NAMED	WALNNKZUGHYSCT-MGKNELHOBT	CN(C1=O)[C@@H](C[C@H]1O[C@@H]2O[C@H](C(O)=O)[C@@H](O)[C@H](O)[C@H]2O)C3=CN=CC=C3	3-hydroxycotinine glucuronide	3-hydroxycotinine glucuronide	132929-88-5	159230	HMDB0001204		53477725	Neg
100004499	209	43231	143979	Amino Acid	Lysine Metabolism	133	NAMED	FZXCPFJMYOQZCA-UHFFFAOYAC	OC(C1CCCC(N1)=O)=O	6-oxopiperidine-2-carboxylate	6-oxopiperidine-2-carboxylate	34622-39-4	2282737	HMDB0061705		3014237	Neg
100004509	400	43239	156985	Xenobiotics	Food Component/Plant	5045	NAMED	ZFAHNWWNDFHPOH-UHFFFAOYAF	OC(C(CSCC=C)N)=O	S-allylcysteine	S-allylcysteine	21593-77-1	88744	HMDB0034323		98280	Pos Early
100004523	209	43249	124707	Amino Acid	Urea cycle; Arginine and Proline Metabolism	508	NAMED	SRXKAYJJGAAOBP-UHFFFAOYAF	CC(NCCCC(N)C(O)=O)=O	N-delta-acetylornithine	N-delta-acetylornithine		8096135	HMDB0003357	C00437	9920500	Neg
100004541	209	43258	144587	Amino Acid	Polyamine Metabolism	551	NAMED	OAUYENAPBFTAQT-UHFFFAOYAN	O=C1N(CCCN([H])C(C)=O)CCC1	acisoga	acisoga	106692-36-8	114601	HMDB0061384		129397	Neg
100004542	400	43761	157045	Lipid	Fatty Acid, Amino	1751	NAMED	RDFMDVXONNIGBC-UHFFFAOYAG	OC(C(CCCCC)N([H])[H])=O	2-aminoheptanoate	2-aminoheptanoate	1115-90-8	198338	HMDB0094649		227939	Pos Early
100004561	305	43549	211420	Amino Acid	Tryptophan Metabolism	274	NAMED	LLLPDUXGHXIXIW-UHFFFAOYAW	OC(C1=CC=CC=C1N([H])C=O)=O	N-formylanthranilic acid	N-formylanthranilic acid	3342-77-6	91624	HMDB0004089	C05653	101399	Polar
100004575	305	43591	164366	Amino Acid	Urea cycle; Arginine and Proline Metabolism	510	NAMED	XUYANFPPYJSBPU-UHFFFAOYAB	OC(C(CCCNC(C)=O)N([H])C(C)=O)=O	N2,N5-diacetylornithine	N2,N5-diacetylornithine	39825-23-5	8573834	HMDB0240345		65977	Polar
100004634	209	44618	143738	Amino Acid	Tyrosine Metabolism	206	NAMED	ORZHQEJEAKXCJA-UHFFFAOYAN	NCCC1=CC(OC)=C(OS(=O)(O)=O)C=C1	3-methoxytyramine sulfate	3-methoxytyramine sulfate		21233674			54133459	Neg
100004635	400	44878	157087	Amino Acid	Methionine, Cysteine, SAM and Taurine Metabolism	439	NAMED	UCUNFLYVYCGDHP-UHFFFAOYAG	O=S(C)(CCC(N)C(O)=O)=O	methionine sulfone	methionine sulfone	820-10-0	63154	HMDB0062174		69961	Pos Early
100005350	209	45951	148455	Lipid	Lysophospholipid	2619	NAMED		C[N+](CCOP(OCC(O)COC(CCCCCCC/C=C/C/C=C/C/C=C/CC)=O)([O-])=O)(C)C	1-linolenoyl-GPC (18:3)*	1-linolenoyl-GPC (18:3)*			HMDB0010388	C04100		Neg
100005367	400	45404	157091	Xenobiotics	Food Component/Plant	4818	NAMED		C=CCS(C[C@H](NC(C)=O)C(O)=O)=O	N-acetylalliin	N-acetylalliin						Pos Early
100005372	209	44621	146825	Lipid	Lysoplasmalogen	2837	NAMED		O=P(OCC[NH3+])([O-])OC[C@H](O)CO/C=C/CCCCCC/C=C/CCCCCCCC	1-(1-enyl-oleoyl)-GPE (P-18:1)*	1-(1-enyl-oleoyl)-GPE (P-18:1)*						Neg
100005373	400	46227	221883	Amino Acid	Lysine Metabolism	121	NAMED	BFSYFTQDGRDJNV-QCNRFFRDBO	OC[C@@H](O)[C@@H](O)[C@H](O)C(CNCCCC[C@@H](N)C(O)=O)=O	fructosyllysine	fructosyllysine	21291-40-7	110281	HMDB0034879		9839580	Pos Early
100005383	400	47101	157354	Xenobiotics	Bacterial/Fungal	5329	NAMED	BPSLZWSRHTULGU-ZCFIWIBFBM	CN1[C@@H](C(O)=O)CCCC1	N-methylpipecolate	N-methylpipecolate	41447-17-0	9461516			11286529	Pos Early
100005384	209	45413	143779	Xenobiotics	Chemical	6090	NAMED	CIQHWLTYGMYQQR-QMMMGPOBBK	OS(OC1=CC=C(C[C@H](N)C(O)=O)C=C1)(=O)=O	O-sulfo-L-tyrosine	O-sulfo-L-tyrosine		448617	HMDB0155722		514186	Neg
100005389	209	47114	149387	Xenobiotics	Food Component/Plant	4902	NAMED	PZPATWACAAOHTJ-HWKANZROBD	COC1=C(OS(O)(=O)=O)C=CC(/C=C/C(O)=O)=C1	ferulic acid 4-sulfate	ferulic acid 4-sulfate	86321-29-1	4878542	HMDB0029200		6305574	Neg
100005402	209	47135	149413	Lipid	Androgenic Steroids	3337	NAMED		O=C1C2[C@](CC[C@H]3OC4[C@H](O)[C@@H](O)[C@H](O)[C@@H](C(O)=O)O4)(C)[C@](C3)([H])CCC2C(CCC5=O)[C@]5(C)C1	11-ketoetiocholanolone glucuronide	11-ketoetiocholanolone glucuronide	17181-16-7					Neg
100005403	209	47112	149383	Lipid	Androgenic Steroids	3354	NAMED		O=C1[C@](CC2)(C)C(CC1)C3C2[C@](CC[C@H]4OC5[C@H](O)[C@@H](O)[C@H](O)[C@@H](C(O)=O)O5)(C)[C@](C4)([H])CC3	etiocholanolone glucuronide	etiocholanolone glucuronide	3602-09-3		HMDB0004484		270605	Neg
100005418	209	47403	149441	Lipid	Pregnenolone Steroids	3249	NAMED		O=C(C)[C@]1(O)[C@]2(C)C(CC1)C3C(CC2)[C@](CC[C@@H](OC4[C@H](O)[C@@H](O)[C@H](O)[C@@H]([C@@](O)=O)O4)C5)(C)[C@@]5([H])CC3	17alpha-hydroxypregnanolone glucuronide	17alpha-hydroxypregnanolone glucuronide						Neg
100005466	209	48187	153116	Amino Acid	Methionine, Cysteine, SAM and Taurine Metabolism	473	NAMED	CXJAAWRLVGAKDV-UHFFFAOYAS	O=S(CCNC(C)=O)(O)=O	N-acetyltaurine	N-acetyltaurine		140553	HMDB0240253		159864	Neg
100005716	209	45968	144192	Lipid	Lysophospholipid	2714	NAMED		O[C@H](COC(CCCCCCC/C=C\CCCCCCCC)=O)COP(OCC(O)CO)(O)=O	1-oleoyl-GPG (18:1)*	1-oleoyl-GPG (18:1)*		34999689	HMDB0240602			Neg
100005717	209	45970	144193	Lipid	Lysophospholipid	2709	NAMED	BVJSKAUUFXBDOB-UHFFFAOYAJ	O=P(OCC(O)CO)(O)OCC(O)COC(CCCCCCCCCCCCCCC)=O	1-palmitoyl-GPG (16:0)*	1-palmitoyl-GPG (16:0)*		2548639	HMDB0240601		3300276	Neg
100005834	209	47120	149393	Lipid	Fatty Acid, Monohydroxy	2003	NAMED	RKHXDCVAPIMDMG-UHFFFAOYAA	OC(CCCCCCCC(O)=O)CCCCCCCCC	9-hydroxystearate	9-hydroxystearate	25498-28-6	7844595	HMDB0061661		9570127	Neg
100005850	400	46548	157257	Amino Acid	Leucine, Isoleucine and Valine Metabolism	375	NAMED	HFCPFJNSBPQJDP-UHFFFAOYAE	[O-]C(CC(C[N+](C)(C)C)OC(CC(C)CC(O)=O)=O)=O	3-methylglutarylcarnitine (2)	3-methylglutarylcarnitine (2)		113619	HMDB0000552		128145	Pos Early
100005864	209	46144	144231	Xenobiotics	Food Component/Plant	5091	NAMED		O[C@H]1[C@@H]([C@H]([C@H](O[C@@H]1CO)OC)O)O	methyl glucopyranoside (alpha + beta)	methyl glucopyranoside (alpha + beta)			HMDB0029965		445238,3036743,2108	Neg
100005946	305	48141	160468	Xenobiotics	Food Component/Plant	5130	NAMED	WPAMZTWLKIDIOP-WVZVXSGGBW	OC[C@@H](O)[C@@H](O)CC(C(O)=O)=O	2-keto-3-deoxy-gluconate	2-keto-3-deoxy-gluconate	17510-99-5	141630	HMDB0001353	C00204	161227	Polar
100005977	209	63926	223841	Cofactors and Vitamins	Tocopherol Metabolism	4360	NAMED		OC(C1C(O)C(O)C(O)C(OC2=C(C)C(C)=C(OC(C)(CCCC(C)C(O)=O)CC3)C3=C2C)O1)=O	alpha-CMBHC glucuronide	alpha-CMBHC glucuronide						Neg
100005985	402	47154	164532	Lipid	Sphingomyelins	3115	NAMED		CCCC/C=C/CCCCCCCC(N[C@@](COP([O-])(OCC[N+](C)(C)C)=O)([C@](O)(/C=C/CCCCCCCCCCCCC)[H])[H])=O	sphingomyelin (d18:2/14:0, d18:1/14:1)*	sphingomyelin (d18:2/14:0, d18:1/14:1)*			HMDB0240637,HMDB0240612			Pos Late
100005986	402	47153	164529	Lipid	Sphingomyelins	3130	NAMED	WKZHECFHXLTOLJ-QYKFWSDSBN	O[C@H](/C=C/CCCCCCCCCCCCC)[C@H](CO[P](OCC[N+](C)(C)C)([O-])=O)NC(CCCCCCCCCCCCC/C=C\CCCCCCCC)=O	sphingomyelin (d18:1/24:1, d18:2/24:0)*	sphingomyelin (d18:1/24:1, d18:2/24:0)*	94359-13-4	24846874	HMDB0012107		44260126	Pos Late
100005996	402	61865	218582	Lipid	Fatty Acid Metabolism (Acyl Carnitine, Dicarboxylate)	1919	NAMED	CYPBWZKNUDFJJE-PLNGDYQABU	O=C(CCCCCCC/C=C\CCCCCCCC(O)=O)OC(CC([O-])=O)C[N+](C)(C)C	octadecenedioylcarnitine (C18:1-DC)*	octadecenedioylcarnitine (C18:1-DC)*	251981-06-3	28639201				Pos Late
100005998	402	61867	218585	Lipid	Fatty Acid Metabolism (Acyl Carnitine, Dicarboxylate)	1918	NAMED	ULCCGBCYWCYNIC-UHFFFAOYAW	O=C(CCCCCCCCCCCCCCCCC(O)=O)OC(CC([O-])=O)C[N+](C)(C)C	octadecanedioylcarnitine (C18-DC)*	octadecanedioylcarnitine (C18-DC)*	123233-50-1	28639203				Pos Late
100006005	209	37185	144272	Lipid	Androgenic Steroids	3380	NAMED		C[C@@]12[C@](CCC3C2CC[C@@]4(C)C3CC[C@@H]4O)([H])C[C@H](OS(=O)(O)=O)CC1	5alpha-androstan-3alpha,17beta-diol monosulfate (2)	5alpha-androstan-3alpha,17beta-diol monosulfate (2)					121596225	Neg
100006051	402	48182	160274	Lipid	Fatty Acid Metabolism (Acyl Carnitine, Monounsaturated)	1885	NAMED		O=C(CCCCCCC/C=C\CCCC)O[C@H](CC([O-])=O)C[N+](C)(C)C	myristoleoylcarnitine (C14:1)*	myristoleoylcarnitine (C14:1)*	889848-55-9	34999520	HMDB0240588		129691961	Pos Late
100006056	209	48433	155077	Amino Acid	Tyrosine Metabolism	227	NAMED	NSTPXGARCQOSAU-VIFPVBQEBQ	OC([C@@H](NC=O)CC1=CC=CC=C1)=O	N-formylphenylalanine	N-formylphenylalanine	13200-85-6	663938	HMDB0240317		759256,7064571	Neg
100006082	209	48441	154475	Xenobiotics	Chemical	6214	NAMED	MDQKYGOECVSPIW-UHFFFAOYAI	ClC1=C(C#N)C(Cl)=C(Cl)C(O)=C1C#N	4-hydroxychlorothalonil	4-hydroxychlorothalonil	28343-61-5	31530	HMDB0240624		34217	Neg
100006092	209	48408	155063	Amino Acid	Tyrosine Metabolism	226	NAMED	DYDUXGMDSXJQFT-UHFFFAOYAH	NCCC1=CC=C(OS(O)(=O)=O)C=C1	tyramine O-sulfate	tyramine O-sulfate	30223-92-8	134849	HMDB0006409		153005	Neg
100006098	209	48448	155087	Xenobiotics	Chemical	6222	NAMED		O=S(OC1=CC=CN=C1)(O)=O	3-hydroxypyridine sulfate	3-hydroxypyridine sulfate	1955-23-3	16232314				Neg
100006105	209	48418	219297	Xenobiotics	Benzoate Metabolism	4501	NAMED		CC1=CC=C(OS(=O)(O)=O)C(OC)=C1	4-methylguaiacol sulfate	4-methylguaiacol sulfate	756760-43-7					Neg
100006106	209	48696	222424	Xenobiotics	Food Component/Plant	4630	NAMED		O=C1C=COC(C)=C1OS(=O)(O)=O	maltol sulfate	maltol sulfate						Neg
100006108	400	48425	157774	Peptide	Acetylated Peptides	1184	NAMED		O=C(CC1=CC=CC=C1)O[C@H](CC([O-])=O)C[N+](C)(C)C	phenylacetylcarnitine	phenylacetylcarnitine	287108-21-8				101724840	Pos Early
100006115	305	48255	153226	Carbohydrate	Pentose Metabolism	1283	NAMED		OC([C@H]([C@@H]([C@@H](CO)O)O)O)=O	arabonate/xylonate	arabonate/xylonate			HMDB0000539	C00502,C05411	122045,6602431	Polar
100006116	209	48429	155073	Xenobiotics	Benzoate Metabolism	4545	NAMED		O=C(OC)C1=CC=C(OS(=O)(O)=O)C=C1	methyl-4-hydroxybenzoate sulfate	methyl-4-hydroxybenzoate sulfate			HMDB0041646		10657183	Neg
100006121	209	48341	153390	Lipid	Monoacylglycerol	2862	NAMED		OCC(O)COC(CCCCCC/C=C\C/C=C\C/C=C\CCCCC)=O	1-dihomo-linolenylglycerol (20:3)	1-dihomo-linolenylglycerol (20:3)			HMDB0011577			Neg
100006125	209	48733	155115	Amino Acid	Tyrosine Metabolism	228	NAMED		OCC1=CC(OC)=C(OS(O)(=O)=O)C=C1	vanillic alcohol sulfate	vanillic alcohol sulfate	754920-02-0		HMDB0041788			Neg
100006126	209	48442	155083	Xenobiotics	Food Component/Plant	5117	NAMED		COC1=C(OS(O)(=O)=O)C=CC(C=C)=C1	4-vinylguaiacol sulfate	4-vinylguaiacol sulfate			HMDB0127980		53803570	Neg
100006129	209	54910	208290	Amino Acid	Tyrosine Metabolism	201	NAMED	SVYIZYRTOYHQRE-UHFFFAOYAV	OC1=C(OC)C=C(CC(C(O)=O)O)C=C1	vanillactate	vanillactate	2475-56-1	141152	HMDB0000913		160637	Neg
100006171	209	48715	155107	Xenobiotics	Food Component/Plant	5123	NAMED	XWAZTQUZONPJEW-UHFFFAOYAI	COC1=CC(CC=C)=CC=C1OS(=O)(O)=O	eugenol sulfate	eugenol sulfate	95480-60-7	157181	HMDB0135245		180632	Neg
100006173	209	48394	154288	Lipid	Progestin Steroids	3289	NAMED		C[C@]12C(C3CC[C@@]4(C[C@@H](CC[C@@]4(C3CC2)C)OS(=O)(O)=O)[H])CCC1C(C)=O	pregnanolone/allopregnanolone sulfate	pregnanolone/allopregnanolone sulfate			HMDB0240591,HMDB0062782	C05480	31402,129699967	Neg
100006184	209	48445	155085	Xenobiotics	Chemical	6221	NAMED		OC1=CC=CC(OS(=O)(O)=O)=C1OC	2-methoxyresorcinol sulfate	2-methoxyresorcinol sulfate	1446269-78-8					Neg
100006190	209	48580	155103	Xenobiotics	Food Component/Plant	5250	NAMED	JCVGTUVGDOWZJE-UHFFFAOYAS	CC(NC(C=CC=C1)=C1OS(=O)(O)=O)=O	2-acetamidophenol sulfate	2-acetamidophenol sulfate	40712-60-5	158023			181671	Neg
100006191	209	48841	155015	Amino Acid	Tyrosine Metabolism	225	NAMED	JPAUCQAJHLSMQW-XPORZQOIBX	O[C@H]([C@@H](O)[C@@H]1O)[C@@H](O[C@@H]1C(O)=O)OC2=CC=C(C)C=C2	p-cresol glucuronide*	p-cresol glucuronide*	17680-99-8	135751	HMDB0011686		154035	Neg
100006203	305	48569	179397	Xenobiotics	Food Component/Plant	5044	NAMED		CC1=CC(NS(O1)(=O)=O)=O	acesulfame	acesulfame	55589-62-3	33607	HMDB0033585		36573	Polar
100006260	209	48698	166006	Xenobiotics	Chemical	6236	NAMED		O=S(OC1=CC=C2C=CNC2=C1)(O)=O	6-hydroxyindole sulfate	6-hydroxyindole sulfate			HMDB0000682		122198196	Neg
100006262	209	48457	219302	Amino Acid	Tyrosine Metabolism	193	NAMED		COC1=CC=C(OS(=O)(O)=O)C=C1	4-methoxyphenol sulfate	4-methoxyphenol sulfate	3233-60-1					Neg
100006264	209	48460	155097	Xenobiotics	Benzoate Metabolism	4547	NAMED		CCCOC(C1=CC=C(OS(=O)(O)=O)C=C1)=O	propyl 4-hydroxybenzoate sulfate	propyl 4-hydroxybenzoate sulfate	162338-10-5	48063224	HMDB0135261		131838881	Neg
100006282	209	48674	155105	Xenobiotics	Food Component/Plant	5120	NAMED	LJOOSFYJELZGMR-UHFFFAOYAS	O=C1C=CC2=CC=C(OS(=O)(O)=O)C=C2O1	umbelliferone sulfate	umbelliferone sulfate	69526-88-1	114800	HMDB0240565		129659	Neg
100006290	402	48490	164042	Lipid	Sphingomyelins	3122	NAMED	AADLTHQNYQJHQV-SVLGDMRNBJ	CCCCCCCCCCCCC/C=C/[C@@H](O)[C@@H](NC(CCCCCCCCCCCCCCCCCCC)=O)COP([O-])(OCC[N+](C)(C)C)=O	sphingomyelin (d18:1/20:0, d16:1/22:0)*	sphingomyelin (d18:1/20:0, d16:1/22:0)*		23113477	HMDB0012102		44260124	Pos Late
100006292	402	48491	164534	Lipid	Sphingomyelins	3123	NAMED		CCCCCCCCCCCCC/C=C/[C@@H](O)[C@@H](NC(CCCCCCCCC/C=C/CCCCCCCC)=O)COP([O-])(OCC[N+](C)(C)C)=O	sphingomyelin (d18:1/20:1, d18:2/20:0)*	sphingomyelin (d18:1/20:1, d18:2/20:0)*	222403-67-0		HMDB0240610,HMDB0240632			Pos Late
100006293	402	57481	211144	Lipid	Sphingomyelins	3124	NAMED		CCCCCCCCCCCCC/C=C/[C@@H](O)[C@@H](NC(CCCCCCCCC/C=C/C/C=C/CCCCC)=O)COP([O-])(OCC[N+](C)(C)C)=O	sphingomyelin (d18:1/20:2, d18:2/20:1, d16:1/22:2)*	sphingomyelin (d18:1/20:2, d18:2/20:1, d16:1/22:2)*						Pos Late
100006294	402	48492	164533	Lipid	Sphingomyelins	3107	NAMED		CCCCCCCCCCCCC/C=C/[C@@H](O)[C@@H](NC(CCCCCCCCCCCCCCCCCCCCC)=O)COP([O-])(OCC[N+](C)(C)C)=O	behenoyl sphingomyelin (d18:1/22:0)*	behenoyl sphingomyelin (d18:1/22:0)*		24846873	HMDB0012103		44260125	Pos Late
100006295	402	48493	164535	Lipid	Sphingomyelins	3127	NAMED	VBFKEZGCUWHGSK-ADSSWVSQBB	CCCCCCCCCCCCC/C=C/[C@@H](O)[C@@H](NC(CCCCCCCCCCC/C=C\CCCCCCCC)=O)COP([O-])(OCC[N+](C)(C)C)=O	sphingomyelin (d18:1/22:1, d18:2/22:0, d16:1/24:1)*	sphingomyelin (d18:1/22:1, d18:2/22:0, d16:1/24:1)*		29368329	HMDB0012104			Pos Late
100006296	402	57477	211140	Lipid	Sphingomyelins	3128	NAMED		CCCCCCCCCCCCC/C=C/[C@@H](O)[C@@H](NC(CCCCCCCCCCC/C=C/C/C=C/CCCCC)=O)COP([O-])(OCC[N+](C)(C)C)=O	sphingomyelin (d18:1/22:2, d18:2/22:1, d16:1/24:2)*	sphingomyelin (d18:1/22:2, d18:2/22:1, d16:1/24:2)*			HMDB0240670,HMDB0240672,HMDB0240669			Pos Late
100006298	402	57330	210828	Lipid	Sphingomyelins	3109	NAMED	QEDPUVGSSDPBMD-XTAIVQBEBF	CCCCCCCCCCCCC/C=C/[C@@H](O)[C@@H](NC(CCCCCCCCCCCCCCCCCCCCCCC)=O)COP([O-])(OCC[N+](C)(C)C)=O	lignoceroyl sphingomyelin (d18:1/24:0)	lignoceroyl sphingomyelin (d18:1/24:0)	60037-60-7	24846875	HMDB0011697			Pos Late
100006314	402	52433	164557	Lipid	Sphingomyelins	3116	NAMED	LQINJRUGTUOHGS-YPDYIYJKBT	CCCCCCCCCCCCC/C=C/[C@@H](O)[C@@H](NC(CCCCCCCCCCCCCC)=O)COP([O-])(OCC[N+](C)(C)C)=O	sphingomyelin (d17:1/16:0, d18:1/15:0, d16:1/17:0)*	sphingomyelin (d17:1/16:0, d18:1/15:0, d16:1/17:0)*	121999-58-4	28532779	HMDB0240617,HMDB0240608			Pos Late
100006360	209	48406	155059	Amino Acid	Tyrosine Metabolism	223	NAMED	DEKNNWJXAQTLFA-UHFFFAOYAD	O=S(OC1=CC=C(CCN)C=C1O)(O)=O	dopamine 4-sulfate	dopamine 4-sulfate		110461	HMDB0004148	C13691	68517194	Neg
100006361	209	48407	155061	Amino Acid	Tyrosine Metabolism	224	NAMED	NZKRYJGNYPYXJZ-UHFFFAOYAU	NCCC1=CC(OS(=O)(O)=O)=C(O)C=C1	dopamine 3-O-sulfate	dopamine 3-O-sulfate		108936	HMDB0006275	C13690	122136	Neg
100006363	209	48728	155111	Xenobiotics	Food Component/Plant	5121	NAMED		OC1=CC2=C(C(C(C3=CC=C(OS(=O)(O)=O)C=C3)=CO2)=O)C=C1	daidzein sulfate (2)	daidzein sulfate (2)					12114465	Neg
100006367	209	53230	179135	Lipid	Fatty Acid, Monohydroxy	1980	NAMED	HPMGFDVTYHWBAG-UHFFFAOYAJ	CCCC(O)CC(O)=O	3-hydroxyhexanoate	3-hydroxyhexanoate	10191-24-9	133518	HMDB0061652,HMDB0010718		151492	Neg
100006370	209	54805	207701	Lipid	Sterol	3210	NAMED		C[C@@H]([C@H]1CC[C@@H]2[C@]1(C)CC[C@H]3[C@H]2CC=C4[C@]3(C)CC[C@H](O)C4)CCCC(C(O)=O)C	3beta-hydroxy-5-cholestenoate	3beta-hydroxy-5-cholestenoate	6561-58-6		HMDB0012453	C17333	165511	Neg
100006374	209	48762	155125	Xenobiotics	Chemical	6219	NAMED		OC1=C(O)C(OS(=O)(O)=O)=CC=C1	1,2,3-benzenetriol sulfate (2)	1,2,3-benzenetriol sulfate (2)			HMDB0060018,HMDB0060016		92013662,54110629	Neg
100006375	209	48763	155127	Xenobiotics	Benzoate Metabolism	4542	NAMED		OC1=C(C=CC=C1OS(=O)(O)=O)OC	3-methoxycatechol sulfate (1)	3-methoxycatechol sulfate (1)					129892430	Neg
100006376	209	48752	155119	Xenobiotics	Benzoate Metabolism	4543	NAMED		OC1=C(OC)C=CC=C1OS(=O)(O)=O	3-methoxycatechol sulfate (2)	3-methoxycatechol sulfate (2)						Neg
100006379	209	48782	155139	Amino Acid	Tryptophan Metabolism	261	NAMED	CPXSBHKDEPPWIX-RAYCSJGIBM	N[C@H](C(O)=O)CC1=C([C@H]([C@H]([C@@H](O)[C@@H]2O)O)O[C@@H]2CO)NC3=CC=CC=C13	C-glycosyltryptophan	C-glycosyltryptophan	180509-18-6	9157171	HMDB0240296		10981970	Neg
100006430	305	48885	160479	Carbohydrate	Pentose Metabolism	1277	NAMED		OC[C@@H](C([C@H](CO)O)O)O	arabitol/xylitol	arabitol/xylitol			HMDB0001851,HMDB0000568,HMDB0002917	C00379,C00542,C01904	94154,6912	Polar
100006435	400	46539	166536	Carbohydrate	Aminosugar Metabolism	1434	NAMED		O[C@@H]1[C@H]([C@@H](O[C@@H]([C@H]1O)CO)O)NC(C)=O	N-acetylglucosamine/N-acetylgalactosamine	N-acetylglucosamine/N-acetylgalactosamine			HMDB0000212,HMDB0000215	C01074	439174,84265	Pos Early
100006438	305	47076	148336	Energy	TCA Cycle	1463	NAMED		C/C(C(O)=O)=C/C(O)=O	citraconate/glutaconate	citraconate/glutaconate			HMDB0000634,HMDB0000620	C02226,C02214	5280498,643798	Polar
100006614	400	52988	166228	Lipid	Fatty Acid Metabolism (Acyl Carnitine, Dicarboxylate)	1908	NAMED	BSVHAXJKBCWVDA-UHFFFAOYAF	[O-]C(CC(OC(CCCCC(O)=O)=O)C[N+](C)(C)C)=O	adipoylcarnitine (C6-DC)	adipoylcarnitine (C6-DC)		28540385	HMDB0061677		71296139	Pos Early
100006641	209	52974	166124	Lipid	Primary Bile Acid Metabolism	3475	NAMED		OS(OC1C[C@]2([H])C(CC1)(C)[C@@H]3[C@@]([C@@](CC4)([H])[C@@](CC3)(C)[C@H]4[C@H](C)CCC(NCC(O)=O)=O)([H])[C@H](O)C2)(=O)=O	glycochenodeoxycholate 3-sulfate	glycochenodeoxycholate 3-sulfate			HMDB0002409,HMDB0002496,HMDB0002497		21116917,21125002,11954205	Neg
100006642	209	52975	166126	Lipid	Secondary Bile Acid Metabolism	3541	NAMED		OS(OC1CC[C@@]2(C)[C@@](CC[C@]3([H])[C@]2([H])C[C@H](O)[C@@]4(C)[C@]3(CC[C@@H]4[C@H](C)CCC(NCC(O)=O)=O)[H])([H])C1)(=O)=O	glycodeoxycholate 3-sulfate	glycodeoxycholate 3-sulfate					101602538	Neg
100006644	209	62889	220740	Lipid	Secondary Bile Acid Metabolism	3491	NAMED		C[C@@]12[C@@](CCC3C2C[C@H](O)[C@@]4(C)C3CC[C@@H]4[C@@H](CCC(NCCS(O)(=O)=O)=O)C)([H])C[C@H](OS(O)(=O)=O)CC1	taurodeoxycholic acid 3-sulfate	taurodeoxycholic acid 3-sulfate						Neg
100006651	209	53026	166148	Xenobiotics	Food Component/Plant	5152	NAMED		OC(CC1C(CCC)C1)=O	trans-3,4-methyleneheptanoate	trans-3,4-methyleneheptanoate						Neg
100006726	209	52608	166573	Lipid	Endocannabinoid	2183	NAMED	KQXDGUVSAAQARU-HZJYTTRNBB	CCCCC/C=C\C/C=C\CCCCCCCC(NCCO)=O	linoleoyl ethanolamide	linoleoyl ethanolamide	68171-52-8	4446566	HMDB0012252		5283446	Neg
100008903	402	52603	165331	Lipid	Phosphatidylcholine (PC)	2360	NAMED	FVXDQWZBHIXIEJ-LNDKUQBDBA	CCCCC/C=C\C/C=C\CCCCCCCC(OC[C@@H](OC(CCCCCCC/C=C\C/C=C\CCCCC)=O)COP([O-])(OCC[N+](C)(C)C)=O)=O	1,2-dilinoleoyl-GPC (18:2/18:2)	1,2-dilinoleoyl-GPC (18:2/18:2)	998-06-1	4450312	HMDB0008138		5288075	Pos Late
100008904	402	52438	164562	Lipid	Phosphatidylcholine (PC)	2323	NAMED	ATHVAWFAEPLPPQ-VRDBWYNSBX	O=C(CCCCCCCCCCCCCCCCC)OC[C@]([H])(COP(OCC[N+](C)(C)C)([O-])=O)OC(CCCCCCC/C=C\CCCCCCCC)=O	1-stearoyl-2-oleoyl-GPC (18:0/18:1)	1-stearoyl-2-oleoyl-GPC (18:0/18:1)	56421-10-4	24766704	HMDB0008038		24778825	Pos Late
100008914	402	52462	165128	Lipid	Phosphatidylcholine (PC)	2298	NAMED	IIZPXYDJLKNOIY-JXPKJXOSBS	CCCCCCCCCCCCCCCC(OC[C@@]([H])(OC(CCC/C=C\C/C=C\C/C=C\C/C=C\CCCCC)=O)COP([O-])(OCC[N+](C)(C)C)=O)=O	1-palmitoyl-2-arachidonoyl-GPC (16:0/20:4n6)	1-palmitoyl-2-arachidonoyl-GPC (16:0/20:4n6)	35418-58-7	8923140	HMDB0007982	C05208	10747814	Pos Late
100008915	402	52610	165342	Lipid	Phosphatidylcholine (PC)	2304	NAMED	IESVDEZGAHUQJU-ZLBXKVHBBA	CCCCCCCCCCCCCCCC(OC[C@](OC(CC/C=C\C/C=C\C/C=C\C/C=C\C/C=C\C/C=C\CC)=O)([H])COP([O-])(OCC[N+](C)(C)C)=O)=O	1-palmitoyl-2-docosahexaenoyl-GPC (16:0/22:6)	1-palmitoyl-2-docosahexaenoyl-GPC (16:0/22:6)	59403-54-2	4946007	HMDB0007991		6441886	Pos Late
100008916	402	52611	165343	Lipid	Phosphatidylcholine (PC)	2340	NAMED		O=C(CC/C=C\C/C=C\C/C=C\C/C=C\C/C=C\C/C=C\CC)O[C@H](COC(CCCCCCCCCCCCCCCCC)=O)CO[P](OCC[N+](C)(C)C)([O-])=O	1-stearoyl-2-docosahexaenoyl-GPC (18:0/22:6)	1-stearoyl-2-docosahexaenoyl-GPC (18:0/22:6)	59403-52-0		HMDB0008057		24778876	Pos Late
100008919	402	52614	165346	Lipid	Plasmalogen	2810	NAMED	XVYPOHCSLJZFED-QZEVRULJBC	[H][C@@](COP([O-])(OCC[NH3+])=O)(OC(CCCCCCC/C=C\CCCCCCCC)=O)CO/C=C\CCCCCCCCCCCCCCCC	1-(1-enyl-stearoyl)-2-oleoyl-GPE (P-18:0/18:1)	1-(1-enyl-stearoyl)-2-oleoyl-GPE (P-18:0/18:1)	144371-68-6	24769260	HMDB0011375		42607457	Pos Late
100008920	402	52615	165347	Lipid	Sphingomyelins	3119	NAMED		O=C(N[C@@]([C@]([H])(O)/C=C/CCCCCCCCCCCCC)([H])COP([O-])(OCC[N+](C)(C)C)=O)CCCCCCCCCCCCCCCC	sphingomyelin (d18:1/17:0, d17:1/18:0, d19:1/16:0)	sphingomyelin (d18:1/17:0, d17:1/18:0, d19:1/16:0)	121999-64-2		HMDB0240620,HMDB0240609,HMDB0240622		46891763	Pos Late
100008921	402	52616	165348	Lipid	Phosphatidylcholine (PC)	2282	NAMED	PZNPLUBHRSSFHT-RRHRGVEJBV	O=C(CCCCCCCCCCCCCCC)OC[C@]([H])(COP(OCC[N+](C)(C)C)([O-])=O)OC(CCCCCCCCCCCCCCCCC)=O	1-palmitoyl-2-stearoyl-GPC (16:0/18:0)	1-palmitoyl-2-stearoyl-GPC (16:0/18:0)	59403-51-9	24766643	HMDB0007970	C03889	24778686	Pos Late
100008928	305	52281	164309	Amino Acid	Glutathione Metabolism	582	NAMED		CCC(O)C(O)=O	2-hydroxybutyrate/2-hydroxyisobutyrate	2-hydroxybutyrate/2-hydroxyisobutyrate			HMDB0000729,HMDB00008	C21297,C05984	440864,4277439	Polar
100008930	209	52285	164313	Lipid	Long Chain Monounsaturated Fatty Acid	1534	NAMED		OC(CCCCCCC/C=C\CCCCCCCC)=O	oleate/vaccenate (18:1)	oleate/vaccenate (18:1)			HMDB0003231,HMDB0000573,HMDB0240219,HMDB0000207	C21944,C08367,C01712,C00712	5282761,637517,5281127,445639	Neg
100008933	209	52938	166054	Lipid	Fatty Acid, Monohydroxy	1990	NAMED	POMQYTSPMKEQNB-UHFFFAOYAI	OC(CC(O)CCCCCCCCCCCCCCC)=O	3-hydroxystearate	3-hydroxystearate	45261-96-9	4446034	HMDB10737		5282907	Neg
100008952	209	52431	164555	Lipid	Monoacylglycerol	2853	NAMED		CCCCCC/C=C/CCCCCCCC(OCC(O)CO)=O	1-palmitoleoylglycerol (16:1)*	1-palmitoleoylglycerol (16:1)*			HMDB0011565			Neg
100008954	402	52434	164558	Lipid	Dihydrosphingomyelins	3100	NAMED	QHZIGNLCLJPLCU-QPPIDDCLBH	[H][C@](NC(CCCCCCCCCCCCCCC)=O)(COP(OCC[N+](C)(C)C)([O-])=O)[C@@](O)([H])CCCCCCCCCCCCCCC	palmitoyl dihydrosphingomyelin (d18:0/16:0)*	palmitoyl dihydrosphingomyelin (d18:0/16:0)*		8115586	HMDB0010168		9939965	Pos Late
100008955	402	52436	164560	Lipid	Sphingomyelins	3108	NAMED		[H][C@](NC(CCCCCCCCCCCCCCCCCCCCCC)=O)(COP(OCC[N+](C)(C)C)([O-])=O)[C@@](O)([H])/C=C/CCCCCCCCCCCCC	tricosanoyl sphingomyelin (d18:1/23:0)*	tricosanoyl sphingomyelin (d18:1/23:0)*			HMDB0012105			Pos Late
100008956	402	52435	164559	Lipid	Sphingomyelins	3129	NAMED		[H][C@](NC(CCCCCCCCCCCCCCCCCCCCCC)=O)(COP(OCC[N+](C)(C)C)([O-])=O)[C@@](O)([H])/C=C/CCCCCCCC/C=C\CCC	sphingomyelin (d18:2/23:0, d18:1/23:1, d17:1/24:1)*	sphingomyelin (d18:2/23:0, d18:1/23:1, d17:1/24:1)*			HMDB0240634,HMDB0011696,HMDB0240614		134757653	Pos Late
100008957	402	52437	164561	Lipid	Sphingomyelins	3131	NAMED		[H][C@](NC(CCCCCCCCCCCCC/C=C\CCCCCCCC)=O)(COP(OCC[N+](C)(C)C)([O-])=O)[C@@](O)([H])/C=C/CCCCCCCC/C=C\CCC	sphingomyelin (d18:2/24:1, d18:1/24:2)*	sphingomyelin (d18:2/24:1, d18:1/24:2)*			HMDB0240636,HMDB0240615		85336023	Pos Late
100008976	402	52446	165108	Lipid	Phosphatidylethanolamine (PE)	2430	NAMED	YDTWOEYVDRKKCR-KNERPIHHBL	O=C(CCCCCCCCCCCCCCCCC)OC[C@]([H])(COP(OCCN)(O)=O)OC(CCCCCCC/C=C\C/C=C\CCCCC)=O	1-stearoyl-2-linoleoyl-GPE (18:0/18:2)*	1-stearoyl-2-linoleoyl-GPE (18:0/18:2)*		7825699	HMDB0008994		9546749	Pos Late
100008977	402	52447	165110	Lipid	Phosphatidylethanolamine (PE)	2439	NAMED	ANRKEHNWXKCXDB-BHFWLYLHBY	O=C(CCCCCCCCCCCCCCCCC)OC[C@]([H])(COP(OCCN)(O)=O)OC(CCC/C=C\C/C=C\C/C=C\C/C=C\CCCCC)=O	1-stearoyl-2-arachidonoyl-GPE (18:0/20:4)	1-stearoyl-2-arachidonoyl-GPE (18:0/20:4)		4451158	HMDB0009003	C05210	5289133	Pos Late
100008980	402	52452	165115	Lipid	Phosphatidylcholine (PC)	2326	NAMED		CCCCCCCCCCCCCCCCCC(OCC(OC(CCCCCCC/C=C/C/C=C/CCCCC)=O)COP([O-])(OCC[N+](C)(C)C)=O)=O	1-stearoyl-2-linoleoyl-GPC (18:0/18:2)*	1-stearoyl-2-linoleoyl-GPC (18:0/18:2)*			HMDB0008039		6441487	Pos Late
100008984	402	52470	165143	Lipid	Phosphatidylcholine (PC)	2280	NAMED		CCCCCCCCCCCCCCCC(OCC(OC(CCCCCCC/C=C/CCCCCC)=O)COP([O-])(OCC[N+](C)(C)C)=O)=O	1-palmitoyl-2-palmitoleoyl-GPC (16:0/16:1)*	1-palmitoyl-2-palmitoleoyl-GPC (16:0/16:1)*			HMDB0007969		6443788	Pos Late
100008985	402	52454	165119	Lipid	Phosphatidylcholine (PC)	2294	NAMED		CCCCCCCCCCCCCCCC(OC[C@@H](OC(CCCCCC/C=C\C/C=C\C/C=C\CCCCC)=O)COP([O-])(OCC[N+](C)(C)C)=O)=O	1-palmitoyl-2-dihomo-linolenoyl-GPC (16:0/20:3n3 or 6)*	1-palmitoyl-2-dihomo-linolenoyl-GPC (16:0/20:3n3 or 6)*						Pos Late
100008990	402	52464	165131	Lipid	Phosphatidylethanolamine (PE)	2417	NAMED	DRIVXEVMDWCWLI-CAQMIEAIBF	O=C(CCCCCCCCCCCCCCC)OC[C@]([H])(COP(OCCN)(O)=O)OC(CCC/C=C\C/C=C\C/C=C\C/C=C\CCCCC)=O	1-palmitoyl-2-arachidonoyl-GPE (16:0/20:4)*	1-palmitoyl-2-arachidonoyl-GPE (16:0/20:4)*		7825750	HMDB0005323	C05210	9546800	Pos Late
100008991	402	52465	165133	Lipid	Phosphatidylethanolamine (PE)	2419	NAMED	MPWUZHVZZKSTPV-MADBQMNMBW	O=C(CCCCCCCCCCCCCCC)OC[C@]([H])(COP(OCCN)(O)=O)OC(CC/C=C\C/C=C\C/C=C\C/C=C\C/C=C\C/C=C\CC)=O	1-palmitoyl-2-docosahexaenoyl-GPE (16:0/22:6)*	1-palmitoyl-2-docosahexaenoyl-GPE (16:0/22:6)*		7825749	HMDB0008946		9546799	Pos Late
100008992	402	52466	165134	Lipid	Phosphatidylethanolamine (PE)	2443	NAMED	XYYHNDVKALDFHQ-OXHZBIAZBI	O=C(CCCCCCCCCCCCCCCCC)OC[C@]([H])(COP(OCCN)(O)=O)OC(CC/C=C\C/C=C\C/C=C\C/C=C\C/C=C\C/C=C\CC)=O	1-stearoyl-2-docosahexaenoyl-GPE (18:0/22:6)*	1-stearoyl-2-docosahexaenoyl-GPE (18:0/22:6)*		7825748	HMDB0009012		9546798	Pos Late
100008994	305	52468	165138	Lipid	Phosphatidylinositol (PI)	2544	NAMED	KZVRAFHIKMDULK-PDPKURFXBD	O=C(CCCCCCCCCCCCCCCCC)OC[C@@]([H])(OC(CCCCCCC/C=C\C/C=C\CCCCC)=O)COP(O[C@H]1[C@H](O)[C@@H](O)[C@H](O)[C@@H](O)[C@H]1O)(O)=O	1-stearoyl-2-linoleoyl-GPI (18:0/18:2)	1-stearoyl-2-linoleoyl-GPI (18:0/18:2)		24767694	HMDB0009809			Polar
100008998	402	52473	165151	Cofactors and Vitamins	Tocopherol Metabolism	4383	NAMED		CC1=C(C(CC2)=CC(O)=C1C)O[C@@]2(CCC[C@@H](CCC[C@@H](CCCC(C)C)C)C)C	gamma-tocopherol/beta-tocopherol	gamma-tocopherol/beta-tocopherol			HMDB0006335,HMDB0001492	C14152,C02483		Pos Late
100008999	402	52475	165154	Lipid	Plasmalogen	2819	NAMED	URPXXNCTXCOATD-FXMFQVEGBH	[H][C@](OC(CCC/C=C\C/C=C\C/C=C\C/C=C\CCCCC)=O)(COP(OCCN)(O)=O)CO/C=C\CCCCCCCCCCCCCCCC	1-(1-enyl-stearoyl)-2-arachidonoyl-GPE (P-18:0/20:4)*	1-(1-enyl-stearoyl)-2-arachidonoyl-GPE (P-18:0/20:4)*		7826008	HMDB0005779		9547058	Pos Late
100009002	402	52673	165435	Lipid	Plasmalogen	2805	NAMED	UUYSKERSKRMYME-MAIXUNBTBG	[H][C@](OC(CCC/C=C\C/C=C\C/C=C\C/C=C\CCCCC)=O)(COP(OCCN)(O)=O)CO/C=C\CCCCCCCCCCCCCC	1-(1-enyl-palmitoyl)-2-arachidonoyl-GPE (P-16:0/20:4)*	1-(1-enyl-palmitoyl)-2-arachidonoyl-GPE (P-16:0/20:4)*		24769238	HMDB0011352		52925126	Pos Late
100009005	402	52477	165158	Lipid	Plasmalogen	2801	NAMED	ZVVYJAAMWXATNY-PRWZWGSOBE	[H][C@](OC(CCCCCCC/C=C\CCCCCCCC)=O)(COP(OCCN)(O)=O)CO/C=C\CCCCCCCCCCCCCC	1-(1-enyl-palmitoyl)-2-oleoyl-GPE (P-16:0/18:1)*	1-(1-enyl-palmitoyl)-2-oleoyl-GPE (P-16:0/18:1)*		24769228	HMDB0011342		52925128	Pos Late
100009007	402	52478	165160	Lipid	Plasmalogen	2807	NAMED		[H][C@](OC(CCCCCCC/C=C\CCCCCCCC)=O)(CO[P-](OCC[N+](C)(C)C)([O])=O)CO/C=C\CCCCCCCCCCCCCC	1-(1-enyl-palmitoyl)-2-oleoyl-GPC (P-16:0/18:1)*	1-(1-enyl-palmitoyl)-2-oleoyl-GPC (P-16:0/18:1)*			HMDB0007996		34779384	Pos Late
100009009	402	52682	165449	Lipid	Plasmalogen	2815	NAMED	QLEHHUPUHJPURI-PWYDUFMYBJ	[H][C@](OC(CCCCCCC/C=C\C/C=C\CCCCC)=O)(COP(OCC[N+](C)(C)C)([O-])=O)CO/C=C\CCCCCCCCCCCCCC	1-(1-enyl-palmitoyl)-2-linoleoyl-GPC (P-16:0/18:2)*	1-(1-enyl-palmitoyl)-2-linoleoyl-GPC (P-16:0/18:2)*		24767486	HMDB0011211		24779386	Pos Late
100009014	402	52689	165459	Lipid	Plasmalogen	2814	NAMED	IOYKZPNDXIIXLN-LOQSCQKMBD	[H][C@](OC(CCC/C=C\C/C=C\C/C=C\C/C=C\CCCCC)=O)(COP(OCC[N+](C)(C)C)([O-])=O)CO/C=C\CCCCCCCCCCCCCC	1-(1-enyl-palmitoyl)-2-arachidonoyl-GPC (P-16:0/20:4)*	1-(1-enyl-palmitoyl)-2-arachidonoyl-GPC (P-16:0/20:4)*		24767495	HMDB0011220			Pos Late
100009025	402	52495	165187	Lipid	Sphingomyelins	3125	NAMED		[H][C@](NC(CCCCCCCCCCCCCCCCCCCC)=O)(COP(OCC[N+](C)(C)C)([O-])=O)[C@@](O)([H])/C=C/CCCCCCCCCCCCC	sphingomyelin (d18:1/21:0, d17:1/22:0, d16:1/23:0)*	sphingomyelin (d18:1/21:0, d17:1/22:0, d16:1/23:0)*			HMDB0240619,HMDB0240611,HMDB0240621			Pos Late
100009026	402	57331	210829	Lipid	Dihydrosphingomyelins	3101	NAMED	FONAXCRWZQFJHY-JCGOJSMZBF	[H][C@](NC(CCCCCCCCCCCCCCCCCCCCC)=O)(COP(OCC[N+](C)(C)C)([O-])=O)[C@@](O)([H])CCCCCCCCCCCCCCC	behenoyl dihydrosphingomyelin (d18:0/22:0)*	behenoyl dihydrosphingomyelin (d18:0/22:0)*		24846880	HMDB0012091		44260132	Pos Late
100009027	402	57473	211136	Lipid	Dihydrosphingomyelins	3102	NAMED		[H][C@](NC(CCCCCCCCCCCCCCCCC)=O)(COP(OCC[N+](C)(C)C)([O-])=O)[C@@](O)([H])CCCCCCCCCCCCCCC	sphingomyelin (d18:0/18:0, d19:0/17:0)*	sphingomyelin (d18:0/18:0, d19:0/17:0)*		24846878	HMDB0012087		44260130	Pos Late
100009028	402	52604	165334	Lipid	Dihydroceramides	3010	NAMED	GCGTXOVNNFGTPQ-JHOUSYSJBP	[H][C@](NC(CCCCCCCCCCCCCCC)=O)(CO)[C@@](O)([H])CCCCCCCCCCCCCCC	N-palmitoyl-sphinganine (d18:0/16:0)	N-palmitoyl-sphinganine (d18:0/16:0)	5966-29-0	4446685	HMDB11760		5283572	Pos Late
100009030	402	53010	166340	Lipid	Lactosylceramides (LCER)	3088	NAMED		O=C(CCCCCCCCCCCCCCC)N[C@@]([C@]([H])(O)/C=C/CCCCCCCCCCCCC)([H])CO[C@H](O1)[C@H](O)[C@@H](O)[C@@H]([C@H]1CO)O[C@H](O2)[C@H](O)[C@@H](O)[C@H]([C@H]2CO)O	lactosyl-N-palmitoyl-sphingosine (d18:1/16:0)	lactosyl-N-palmitoyl-sphingosine (d18:1/16:0)	4201-62-1		HMDB0006750		53477895	Pos Late
100009034	402	54745	207413	Xenobiotics	Drug - Respiratory	5935	NAMED	ZKLPARSLTMPFCP-UHFFFAOYAC	ClC1=CC=C(C=C1)C(C2=CC=CC=C2)N3CCN(CCOCC(O)=O)CC3	cetirizine	cetirizine	83881-51-0	2577	HMDB0005032	C07778	2678	Pos Late
100009038	402	57365	210891	Lipid	Dihydrosphingomyelins	3099	NAMED		[H][C@](NC(CCCCCCCCCCCCC)=O)(COP(OCC[N+](C)(C)C)([O-])=O)[C@@](O)([H])CCCCCCCCCCCCCCC	myristoyl dihydrosphingomyelin (d18:0/14:0)*	myristoyl dihydrosphingomyelin (d18:0/14:0)*		24846886	HMDB0012085		44260138	Pos Late
100009042	209	52914	166012	Amino Acid	Tryptophan Metabolism	320	NAMED		OS(OC1=CC=C2C(C=CN2)=C1)(=O)=O	5-hydroxyindole sulfate	5-hydroxyindole sulfate						Neg
100009045	209	52925	166034	Peptide	Acetylated Peptides	1186	NAMED	PTSRBZOZSRJCKX-JTQLQIEIBG	O=C(N[C@H](C(O)=O)CCC(O)=O)CC1=CC=CC=C1	phenylacetylglutamate	phenylacetylglutamate		9754592	HMDB0059772		11579826	Neg
100009052	402	52633	165386	Lipid	Diacylglycerol	2907	NAMED	SVXWJFFKLMLOHO-YAIZGCQRBM	OC[C@]([H])(OC(CCCCCCC/C=C\C/C=C\CCCCC)=O)COC(CCCCCCCCCCCCCCC)=O	palmitoyl-linoleoyl-glycerol (16:0/18:2) [1]*	palmitoyl-linoleoyl-glycerol (16:0/18:2) [1]*		7822645	HMDB0007103		9543695	Pos Late
100009055	402	52634	165387	Lipid	Diacylglycerol	2908	NAMED		CCCCCCCCCCCCCCCC(OCC(O)COC(CCCCCCC/C=C\C/C=C\CCCCC)=O)=O	palmitoyl-linoleoyl-glycerol (16:0/18:2) [2]*	palmitoyl-linoleoyl-glycerol (16:0/18:2) [2]*			HMDB0007103		131801744	Pos Late
100009066	305	52669	165429	Lipid	Phosphatidylinositol (PI)	2535	NAMED		O=C(CCCCCCCCCCCCCCC)OC[C@@]([H])(OC(CCCCCCC/C=C\CCCCCCCC)=O)COP(O[C@H]1[C@H](O)[C@@H](O)[C@H](O)[C@@H](O)[C@H]1O)(O)=O	1-palmitoyl-2-oleoyl-GPI (16:0/18:1)*	1-palmitoyl-2-oleoyl-GPI (16:0/18:1)*		24767668	HMDB0009783		71296232	Polar
100009069	402	52677	165443	Lipid	Plasmalogen	2802	NAMED		[H][C@](OC(CCCCCCC/C=C\C/C=C\CCCCC)=O)(COP(OCCN)(O)=O)CO/C=C\CCCCCCCCCCCCCC	1-(1-enyl-palmitoyl)-2-linoleoyl-GPE (P-16:0/18:2)*	1-(1-enyl-palmitoyl)-2-linoleoyl-GPE (P-16:0/18:2)*		24769229	HMDB0011343		52925127	Pos Late
100009078	402	52687	165457	Lipid	Phosphatidylethanolamine (PE)	2445	NAMED		O=C(CCCCCCC/C=C\CCCCCCCC)OC[C@]([H])(COP(OCCN)(O)=O)OC(CCCCCCC/C=C\C/C=C\CCCCC)=O	1-oleoyl-2-linoleoyl-GPE (18:1/18:2)*	1-oleoyl-2-linoleoyl-GPE (18:1/18:2)*		7825703	HMDB0005349		9546753	Pos Late
100009082	305	52690	165463	Lipid	Lysophospholipid	2588	NAMED		O=C(CCCCCCC/C=C\C/C=C\CCCCC)OC[C@]([H])(COP(O)(O)=O)O	1-linoleoyl-GPA (18:2)*	1-linoleoyl-GPA (18:2)*		24766514	HMDB0007856			Polar
100009130	402	52697	165470	Lipid	Phosphatidylcholine (PC)	2359	NAMED		O=C(CCCCCCC/C=C\CCCCCCCC)OC[C@]([H])(COP(OCC[N+](C)(C)C)([O-])=O)OC(CC/C=C\C/C=C\C/C=C\C/C=C\C/C=C\C/C=C\CC)=O	1-oleoyl-2-docosahexaenoyl-GPC (18:1/22:6)*	1-oleoyl-2-docosahexaenoyl-GPC (18:1/22:6)*		24766785	HMDB0008123		24778955	Pos Late
100009131	402	52710	165488	Lipid	Phosphatidylcholine (PC)	2366	NAMED		O=C(CCCCCCC/C=C\C/C=C\CCCCC)OC[C@]([H])(COP(OCC[N+](C)(C)C)([O-])=O)OC(CCC/C=C\C/C=C\C/C=C\C/C=C\CCCCC)=O	1-linoleoyl-2-arachidonoyl-GPC (18:2/20:4n6)*	1-linoleoyl-2-arachidonoyl-GPC (18:2/20:4n6)*		24766809	HMDB0008147	C05208	24778979	Pos Late
100009139	402	53195	166625	Lipid	Phosphatidylcholine (PC)	2267	NAMED		O=C(CCCCCCCCCCCCC)OC[C@]([H])(COP(OCC[N+](C)(C)C)([O-])=O)OC(CCC/C=C\C/C=C\C/C=C\C/C=C\CCCCC)=O	1-myristoyl-2-arachidonoyl-GPC (14:0/20:4)*	1-myristoyl-2-arachidonoyl-GPC (14:0/20:4)*		24766559	HMDB0007883		24778634	Pos Late
100009160	402	52713	165492	Lipid	Plasmalogen	2804	NAMED		[H][C@](OC(CCCCCCC/C=C\CCCCCC)=O)(COP(OCC[N+](C)(C)C)([O-])=O)CO/C=C\CCCCCCCCCCCCCC	1-(1-enyl-palmitoyl)-2-palmitoleoyl-GPC (P-16:0/16:1)*	1-(1-enyl-palmitoyl)-2-palmitoleoyl-GPC (P-16:0/16:1)*		24767482	HMDB0011207		52923882	Pos Late
100009162	402	52716	165495	Lipid	Plasmalogen	2803	NAMED		[H][C@](OC(CCCCCCCCCCCCCCC)=O)(COP(OCC[N+](C)(C)C)([O-])=O)CO/C=C\CCCCCCCCCCCCCC	1-(1-enyl-palmitoyl)-2-palmitoyl-GPC (P-16:0/16:0)*	1-(1-enyl-palmitoyl)-2-palmitoyl-GPC (P-16:0/16:0)*		9322076	HMDB0011206		11146967	Pos Late
100009181	402	52726	210892	Lipid	Phosphatidylinositol (PI)	2543	NAMED		O=C(CCCCCCCCCCCCCCCCC)OC[C@@]([H])(OC(CCCCCCC/C=C\CCCCCCCC)=O)COP(O[C@H]1[C@H](O)[C@@H](O)[C@H](O)[C@@H](O)[C@H]1O)(O)=O	1-stearoyl-2-oleoyl-GPI (18:0/18:1)*	1-stearoyl-2-oleoyl-GPI (18:0/18:1)*			HMDB0240667			Pos Late
100009204	402	57341	210842	Lipid	Phosphatidylethanolamine (PE)	2405	NAMED		O=C(CCCCCCCCCCCCCCC)OC[C@]([H])(COP(OCCN)(O)=O)OC(CCCCCCCCCCCCCCC)=O	1,2-dipalmitoyl-GPE (16:0/16:0)*	1,2-dipalmitoyl-GPE (16:0/16:0)*		393103	HMDB0008923		445468	Pos Late
100009205	402	57388	210931	Lipid	Phosphatidylethanolamine (PE)	2408	NAMED		O=C(CCCCCCCCCCCCCCC)OC[C@]([H])(COP(OCCN)(O)=O)OC(CCCCCCCCCCCCCCCCC)=O	1-palmitoyl-2-stearoyl-GPE (16:0/18:0)*	1-palmitoyl-2-stearoyl-GPE (16:0/18:0)*		4484107	HMDB08925		5326793	Pos Late
100009217	402	53174	166599	Lipid	Phosphatidylethanolamine (PE)	2453	NAMED		O=C(CCCCCCC/C=C\C/C=C\CCCCC)OC[C@]([H])(COP(OCCN)(O)=O)OC(CCCCCCC/C=C\C/C=C\CCCCC)=O	1,2-dilinoleoyl-GPE (18:2/18:2)*	1,2-dilinoleoyl-GPE (18:2/18:2)*		7825762	HMDB0009093		9546812	Pos Late
100009219	402	55041	210837	Lipid	Phosphatidylethanolamine (PE)	2448	NAMED		O=C(CCCCCCC/C=C\CCCCCCCC)OC[C@]([H])(COP(OCCN)(O)=O)OC(CCC/C=C\C/C=C\C/C=C\C/C=C\CCCCC)=O	1-oleoyl-2-arachidonoyl-GPE (18:1/20:4)*	1-oleoyl-2-arachidonoyl-GPE (18:1/20:4)*		24768534	HMDB0009069		348281223	Pos Late
100009225	402	52748	165539	Lipid	Plasmalogen	2811	NAMED		[H][C@](OC(CCCCCCC/C=C\C/C=C\CCCCC)=O)(COP(OCCN)(O)=O)CO/C=C\CCCCCCCCCCCCCCCC	1-(1-enyl-stearoyl)-2-linoleoyl-GPE (P-18:0/18:2)*	1-(1-enyl-stearoyl)-2-linoleoyl-GPE (P-18:0/18:2)*		24769261	HMDB0011376			Pos Late
100009227	209	54885	207774	Lipid	Lysophospholipid	2716	NAMED		[H][C@@](CO)(O)COP(OC[C@]([H])(O)COC(CCCCCCC/C=C\C/C=C\CCCCC)=O)(O)=O	1-linoleoyl-GPG (18:2)*	1-linoleoyl-GPG (18:2)*			HMDB0240600			Neg
100009232	400	53231	179281	Xenobiotics	Chemical	6240	NAMED	DZLNHFMRPBPULJ-VKHMYHEABX	O=C(O)[C@]1(NCSC1)[H]	thioproline	thioproline	34592-47-4	84120	HMDB0062164		93176	Pos Early
100009233	402	52944	166270	Lipid	Fatty Acid Metabolism (Acyl Choline)	1944	NAMED		C[N+](C)(C)CCOC(CCCCCCCCCCCCCC[CH2-])=O	palmitoylcholine	palmitoylcholine		133731	HMDB0240592		151731	Pos Late
100009259	209	52977	166130	Lipid	Primary Bile Acid Metabolism	3476	NAMED		O[C@H]1CC2[C@]3(CC[C@H](CC3C[C@H](C2C4CCC([C@@]14C)[C@@H](CCC(NCC(O)=O)=O)C)O)OC5C(C(C(C(O5)C(O)=O)O)O)O)C	glycocholate glucuronide (1)	glycocholate glucuronide (1)					44263357	Neg
100009264	209	52983	166140	Lipid	Primary Bile Acid Metabolism	3473	NAMED		O[C@H]1[C@@]2([C@@]([H])([C@]3(CC[C@H](C[C@]3(C1)[H])O[C@H]4[C@@H]([C@H]([C@@H]([C@H](O4)C(O)=O)O)O)O)C)CC[C@]5([C@]2(CC[C@@H]5[C@@H](CCC(NCC(O)=O)=O)C)[H])C)[H]	glycochenodeoxycholate glucuronide (1)	glycochenodeoxycholate glucuronide (1)			HMDB0002579		44263370	Neg
100009266	305	52982	166380	Lipid	Secondary Bile Acid Metabolism	3546	NAMED		O=C(CC[C@H]([C@@H]1[C@]2([C@H](C[C@@]3([C@]4(CC[C@H](C[C@]4(CC[C@]3([C@@]2(CC1)[H])[H])[H])O[C@H]5[C@@H]([C@H]([C@@H]([C@H](O5)C(O)=O)O)O)O)C)[H])O)C)C)NCC(O)=O	glycodeoxycholate glucuronide (1)	glycodeoxycholate glucuronide (1)						Polar
100009271	400	52984	166220	Lipid	Fatty Acid Metabolism (Acyl Carnitine, Hydroxy)	1921	NAMED		CC(O)CC(OC(C[N+](C)(C)C)CC([O-])=O)=O	(S)-3-hydroxybutyrylcarnitine	(S)-3-hydroxybutyrylcarnitine			HMDB0013127		71464477	Pos Early
100009272	402	53013	166346	Lipid	Hexosylceramides (HCER)	3058	NAMED		[H][C@](O)([C@@](NC(CCCCCCCCCCCCCCC)=O)(CO[C@@H]1O[C@H](CO)[C@@H](O)[C@H](O)[C@H]1O)[H])/C=C/CCCCCCCCCCCCC	glycosyl-N-palmitoyl-sphingosine (d18:1/16:0)	glycosyl-N-palmitoyl-sphingosine (d18:1/16:0)						Pos Late
100009328	209	54795	207689	Xenobiotics	Food Component/Plant	5160	NAMED		OS(OC1=C(C)OC(C)C1=O)(=O)=O	furaneol sulfate	furaneol sulfate					59815364	Neg
100009329	305	63590	222872	Cofactors and Vitamins	Ascorbate and Aldarate Metabolism	4349	NAMED	SKKZOYBAANIUOV-ZAFYKAAXBH	O[C@@H](CO)[C@@](C1=O)([H])OC(O)=C1OS(O)(=O)=O	ascorbic acid 2-sulfate	ascorbic acid 2-sulfate		77998	HMDB0060649		54676864	Polar
100009331	402	53260	179345	Lipid	Fatty Acid Metabolism (Acyl Choline)	1945	NAMED		O=C(CCCCCCC/[C-]=C/CCCCCCCC)OCC[N+](C)(C)C	oleoylcholine	oleoylcholine			HMDB0240596		59040790	Pos Late
100009332	402	53261	179347	Lipid	Fatty Acid Metabolism (Acyl Choline)	1953	NAMED		O=C(CCC/[C-]=C/C/C=C/C/C=C/C/C=C/CCCCC)OCC[N+](C)(C)C	arachidonoylcholine	arachidonoylcholine			HMDB0240583		122198216	Pos Late
100009333	402	53263	179351	Lipid	Fatty Acid Metabolism (Acyl Choline)	1952	NAMED		O=C(CC/C=[C-]/C/C=C/C/C=C/C/C=C/C/C=C/C/C=C/CC)OCC[N+](C)(C)C	docosahexaenoylcholine	docosahexaenoylcholine			HMDB0240647			Pos Late
100009335	402	53262	179349	Lipid	Fatty Acid Metabolism (Acyl Choline)	1948	NAMED		O=C(CCCCCC/C=[C-]/C/C=C/C/C=C/CCCCC)OCC[N+](C)(C)C	dihomo-linolenoyl-choline	dihomo-linolenoyl-choline			HMDB0240646			Pos Late
100009337	305	53254	179431	Xenobiotics	Food Component/Plant	5204	NAMED	SNVAIAITQIIEMQ-DUXPYHPUBQ	OS(OC1=CC=C(C=C1O)/C=C/C(O)=O)(=O)=O	caffeic acid sulfate	caffeic acid sulfate		30777608	HMDB0041708		21668705	Polar
100009343	402	53176	166602	Lipid	Phosphatidylcholine (PC)	2361	NAMED		O=C(CCCCCCC/C=C\C/C=C\CCCCC)OC[C@]([H])(COP(OCC[N+](C)(C)C)([O-])=O)OC(CCCCCCC/C=C\C/C=C\C/C=C\CC)=O	1-linoleoyl-2-linolenoyl-GPC (18:2/18:3)*	1-linoleoyl-2-linolenoyl-GPC (18:2/18:3)*		24766802	HMDB0008141		52922731	Pos Late
100009345	402	53180	166609	Lipid	Phosphatidylcholine (PC)	2311	NAMED		O=C(CCCCCCC/C=C\CCCCCC)OC[C@]([H])(COP(OCC[N+](C)(C)C)([O-])=O)OC(CCCCCCC/C=C\C/C=C\C/C=C\CC)=O	1-palmitoleoyl-2-linolenoyl-GPC (16:1/18:3)*	1-palmitoleoyl-2-linolenoyl-GPC (16:1/18:3)*		24766677	HMDB0008008		52922452	Pos Late
100009390	400	54762	207493	Xenobiotics	Drug - Neurological	5831	NAMED	PYZRQGJRPPTADH-UHFFFAOYAN	NC1=NN=C(C2=C(Cl)C(Cl)=CC=C2)C(N)=N1	lamotrigine	lamotrigine		3741	HMDB0014695	D00354	3878	Pos Early
100009394	209	57652	212703	Lipid	Long Chain Polyunsaturated Fatty Acid (n3 and n6)	1567	NAMED	WPJGPAAPSBVXNU-HZJYTTRNBL	CCCCC/C=C\C/C=C\CCCCCC(O)=O	hexadecadienoate (16:2n6)	hexadecadienoate (16:2n6)	28290-73-5	13628094	HMDB0000477		13932172	Neg
100009406	402	53223	178791	Lipid	Fatty Acid Metabolism (Acyl Carnitine, Monounsaturated)	1886	NAMED	JFAGPSOZZSTLRF-KHPPLWFEBO	O=C(OC(CC([O-])=O)C[N+](C)(C)C)CCCCCCC/C=C\CCCCCC	palmitoleoylcarnitine (C16:1)*	palmitoleoylcarnitine (C16:1)*		28639183	HMDB0013207		71464547	Pos Late
100009407	400	53224	178792	Lipid	Fatty Acid Metabolism (Acyl Carnitine, Dicarboxylate)	1915	NAMED		[O-]C(CC(C[N+](C)(C)C)OC(CCCCCC(O)=O)=O)=O	pimeloylcarnitine/3-methyladipoylcarnitine (C7-DC)	pimeloylcarnitine/3-methyladipoylcarnitine (C7-DC)						Pos Early
100010850	209	55017	208352	Peptide	Acetylated Peptides	1189	NAMED		O=C(N[C@@H](CCC(N)=O)C(O)=O)CC(C=C1)=CC=C1O	4-hydroxyphenylacetylglutamine	4-hydroxyphenylacetylglutamine						Neg
100010869	305	57547	211434	Amino Acid	Leucine, Isoleucine and Valine Metabolism	429	NAMED	AOWPAWLEXIYETE-UHFFFAOYAH	OC(C)(C(O)=O)C(C)O	2,3-dihydroxy-2-methylbutyrate	2,3-dihydroxy-2-methylbutyrate	14868-24-7	266858	HMDB0029576		301941	Polar
100010895	400	57554	211532	Nucleotide	Pyrimidine Metabolism, Cytidine containing	4265	NAMED	RFCQJGFZUQFYRF-ZOQUXTDFBZ	O=C1N(C=CC(N)=N1)[C@@H]([C@H](OC)[C@@H]2O)O[C@@H]2CO	2'-O-methylcytidine	2'-O-methylcytidine	2140-72-9	133067			150971	Pos Early
100010896	209	57655	212709	Nucleotide	Pyrimidine Metabolism, Uracil containing	4224	NAMED	SXUXMRMBWZCMEN-ZOQUXTDFBL	CO[C@@H]1[C@@H]([C@H](O[C@H]1N2C=CC(NC2=O)=O)CO)O	2'-O-methyluridine	2'-O-methyluridine	2140-76-3	92343	HMDB0240328		102212	Neg
100010901	400	55015	208464	Peptide	Gamma-glutamyl Amino Acid	640	NAMED	LNLLNTMHVMIMOG-YUMQZZPRBS	O=C(N[C@@H](CCCCN)C(O)=O)CC[C@H](N)C(O)=O	gamma-glutamyl-alpha-lysine	gamma-glutamyl-alpha-lysine		58747			65254	Pos Early
100010916	402	54943	208028	Lipid	Diacylglycerol	2905	NAMED		CCCCCCCC/C=C\CCCCCCCC(O[C@@H](CO)COC(CCCCCCCCCCCCCCC)=O)=O	palmitoyl-oleoyl-glycerol (16:0/18:1) [1]*	palmitoyl-oleoyl-glycerol (16:0/18:1) [1]*			HMDB0007102	C13861	5282283	Pos Late
100010917	402	54942	208027	Lipid	Diacylglycerol	2906	NAMED		CCCCCCCC/C=C\CCCCCCCC(O[C@@H](CO)COC(CCCCCCCCCCCCCCC)=O)=O	palmitoyl-oleoyl-glycerol (16:0/18:1) [2]*	palmitoyl-oleoyl-glycerol (16:0/18:1) [2]*			HMDB0007102	C13861	5282283	Pos Late
100010918	402	54945	208030	Lipid	Diacylglycerol	2924	NAMED		OCC(OC(CCCCCCC/C=C\CCCCCCCC)=O)COC(CCCCCCC/C=C\CCCCCCCC)=O	oleoyl-oleoyl-glycerol (18:1/18:1) [1]*	oleoyl-oleoyl-glycerol (18:1/18:1) [1]*			HMDB0007218		9543716	Pos Late
100010919	402	54946	208031	Lipid	Diacylglycerol	2925	NAMED		OCC(OC(CCCCCCC/C=C\CCCCCCCC)=O)COC(CCCCCCC/C=C\CCCCCCCC)=O	oleoyl-oleoyl-glycerol (18:1/18:1) [2]*	oleoyl-oleoyl-glycerol (18:1/18:1) [2]*			HMDB0007218		9543716	Pos Late
100010922	402	54955	208040	Lipid	Diacylglycerol	2942	NAMED		OC[C@](OC(CCC/C=C\C/C=C\C/C=C\C/C=C\CCCCC)=O)(COC(CCCCCCC/C=C\C/C=C\CCCCC)=O)[H]	linoleoyl-arachidonoyl-glycerol (18:2/20:4) [1]*	linoleoyl-arachidonoyl-glycerol (18:2/20:4) [1]*			HMDB0007257		9543796	Pos Late
100010923	402	54956	208041	Lipid	Diacylglycerol	2943	NAMED		OC[C@](COC(CCCCCCC/C=C\C/C=C\CCCCC)=O)([H])OC(CCC/C=C\C/C=C\C/C=C\C/C=C\CCCCC)=O	linoleoyl-arachidonoyl-glycerol (18:2/20:4) [2]*	linoleoyl-arachidonoyl-glycerol (18:2/20:4) [2]*			HMDB0007257		9543796	Pos Late
100010924	402	54957	208042	Lipid	Diacylglycerol	2914	NAMED		CCCCCCCCCCCCCCCC(OCC(OC(CCC/C=C/C/C=C/C/C=C/C/C=C/CCCCC)=O)CO)=O	palmitoyl-arachidonoyl-glycerol (16:0/20:4) [1]*	palmitoyl-arachidonoyl-glycerol (16:0/20:4) [1]*			HMDB0007112		9543736	Pos Late
100010925	402	54958	208043	Lipid	Diacylglycerol	2915	NAMED		CCCCCCCCCCCCCCCC(OCC(CO)OC(CCC/C=C/C/C=C/C/C=C/C/C=C/CCCCC)=O)=O	palmitoyl-arachidonoyl-glycerol (16:0/20:4) [2]*	palmitoyl-arachidonoyl-glycerol (16:0/20:4) [2]*			HMDB0007112		9543736	Pos Late
100010927	402	54964	208049	Lipid	Diacylglycerol	2935	NAMED		OC[C@](COC(CCCCCCC/C=C\C/C=C\CCCCC)=O)([H])OC(CCCC/C=C/C/C=C\C/C=C\CCCCC)=O	linoleoyl-linolenoyl-glycerol (18:2/18:3) [2]*	linoleoyl-linolenoyl-glycerol (18:2/18:3) [2]*			HMDB0007250		9543737	Pos Late
100010930	402	54967	208052	Lipid	Diacylglycerol	2912	NAMED		CCCCCC/C=C/CCCCCCCC(OCC(OC(CCCCCCC/C=C/C/C=C/CCCCC)=O)CO)=O	palmitoleoyl-linoleoyl-glycerol (16:1/18:2) [1]*	palmitoleoyl-linoleoyl-glycerol (16:1/18:2) [1]*			HMDB0007132		9543699	Pos Late
100010936	402	54960	208045	Lipid	Diacylglycerol	2940	NAMED		CCCCCCCC/C=C/CCCCCCCC(OCC(OC(CCC/C=C/C/C=C/C/C=C/C/C=C/CCCCC)=O)CO)=O	oleoyl-arachidonoyl-glycerol (18:1/20:4) [1]*	oleoyl-arachidonoyl-glycerol (18:1/20:4) [1]*			HMDB0007228		9543786	Pos Late
100010937	402	54961	208046	Lipid	Diacylglycerol	2941	NAMED		CCCCCCCC/C=C/CCCCCCCC(OCC(OC(CCC/C=C/C/C=C/C/C=C/C/C=C/CCCCC)=O)CO)=O	oleoyl-arachidonoyl-glycerol (18:1/20:4) [2]*	oleoyl-arachidonoyl-glycerol (18:1/20:4) [2]*			HMDB0007228		9543786	Pos Late
100010939	402	54965	208050	Lipid	Diacylglycerol	2909	NAMED		CCCCCCCCCCCCCCCC(OCC(OC(CCCC/C=C/C/C=C/C/C=C/CCCCC)=O)CO)=O	palmitoyl-linolenoyl-glycerol (16:0/18:3) [2]*	palmitoyl-linolenoyl-glycerol (16:0/18:3) [2]*			HMDB0007104,HMDB0007105		348277338,348277337	Pos Late
100010940	402	54966	208051	Lipid	Diacylglycerol	2890	NAMED		CCCCCC/C=C/CCCCCCCC(OCC(OC(CCCCCCC/C=C/C/C=C/CCCCC)=O)CO)=O	diacylglycerol (16:1/18:2 [2], 16:0/18:3 [1])*	diacylglycerol (16:1/18:2 [2], 16:0/18:3 [1])*						Pos Late
100010941	402	54968	208053	Lipid	Diacylglycerol	2932	NAMED		CCCCC/C=C/C/C=C/CCCCCCCC(OCC(OC(CCCCCCC/C=C/C/C=C/CCCCC)=O)CO)=O	linoleoyl-linoleoyl-glycerol (18:2/18:2) [1]*	linoleoyl-linoleoyl-glycerol (18:2/18:2) [1]*			HMDB0007248		9543729	Pos Late
100010942	402	54969	208054	Lipid	Diacylglycerol	2933	NAMED		CCCCC/C=C/C/C=C/CCCCCCCC(OCC(OC(CCCCCCC/C=C/C/C=C/CCCCC)=O)CO)=O	linoleoyl-linoleoyl-glycerol (18:2/18:2) [2]*	linoleoyl-linoleoyl-glycerol (18:2/18:2) [2]*			HMDB0007248		9543729	Pos Late
100010949	402	57450	211104	Lipid	Diacylglycerol	2938	NAMED		CCCCCCCCCCCCCCCCCC(OCC(OC(CCC/C=C/C/C=C/C/C=C/C/C=C/CCCCC)=O)CO)=O	stearoyl-arachidonoyl-glycerol (18:0/20:4) [1]*	stearoyl-arachidonoyl-glycerol (18:0/20:4) [1]*			HMDB0007170	C00165	6438587	Pos Late
100010950	402	57449	211103	Lipid	Diacylglycerol	2939	NAMED		CCCCCCCCCCCCCCCCCC(OCC(CO)OC(CCC/C=C/C/C=C/C/C=C/C/C=C/CCCCC)=O)=O	stearoyl-arachidonoyl-glycerol (18:0/20:4) [2]*	stearoyl-arachidonoyl-glycerol (18:0/20:4) [2]*			HMDB0007170		6438587	Pos Late
100010955	209	57564	212104	Xenobiotics	Chemical	6191	NAMED	YFSUTJLHUFNCNZ-UHFFFAOYAS	O=S(C(F)(F)C(F)(F)C(F)(F)C(F)(F)C(F)(F)C(F)(F)C(F)(F)C(F)(F)F)(O)=O	perfluorooctanesulfonate (PFOS)	perfluorooctanesulfonate (PFOS)	1763-23-1	67068	HMDB0059586	C18142	74483	Neg
100015609	402	57416	211068	Lipid	Ceramides	3032	NAMED		[H][C@](NC(CCCCCCCCCCCCCCC)=O)(CO)[C@@](O)([H])/C=C/CCCCCCCC/C=C\CCC	N-palmitoyl-sphingadienine (d18:2/16:0)*	N-palmitoyl-sphingadienine (d18:2/16:0)*			HMDB0240686			Pos Late
100015620	402	57370	210897	Lipid	Lactosylceramides (LCER)	3092	NAMED	MKOKWBRPIBQYJJ-VMHDMWLQBO	[H][C@](NC(CCCCCCCCCCCCC/C=C\CCCCCCCC)=O)(CO[C@H]1[C@H](O)[C@@H](O)[C@H](O[C@H]2[C@H](O)[C@@H](O)[C@@H](O)[C@H](O2)CO)[C@H](O1)CO)[C@@](O)([H])/C=C/CCCCCCCCCCCCC	lactosyl-N-nervonoyl-sphingosine (d18:1/24:1)*	lactosyl-N-nervonoyl-sphingosine (d18:1/24:1)*		24846896	HMDB0004872			Pos Late
100015622	402	57371	210898	Lipid	Hexosylceramides (HCER)	3061	NAMED	YIGARKIIFOHVPF-NOWGBCNKBT	[H][C@](NC(CCCCCCCCCCCCCCCCCCCCC)=O)(CO[C@H]1[C@H](O)[C@@H](O)[C@@H](O)[C@H](O1)CO)[C@@](O)([H])/C=C/CCCCCCCCCCCCC	glycosyl-N-behenoyl-sphingosine (d18:1/22:0)*	glycosyl-N-behenoyl-sphingosine (d18:1/22:0)*		24846901				Pos Late
100015623	402	57422	211075	Lipid	Lactosylceramides (LCER)	3091	NAMED	QYWVASPEUXEHSY-DYGYHFHFBF	[H][C@](NC(CCCCCCCCCCCCCCCCCCCCC)=O)(CO[C@H]1[C@H](O)[C@@H](O)[C@H](O[C@H]2[C@H](O)[C@@H](O)[C@@H](O)[C@H](O2)CO)[C@H](O1)CO)[C@@](O)([H])/C=C/CCCCCCCCCCCCC	lactosyl-N-behenoyl-sphingosine (d18:1/22:0)*	lactosyl-N-behenoyl-sphingosine (d18:1/22:0)*		24846893	HMDB0011594		44260143	Pos Late
100015624	402	57372	210899	Lipid	Ceramides	3034	NAMED		[H][C@](NC(CCCCCCCCCCCCCCCCCCCCC)=O)(CO)[C@@](O)([H])/C=C/CCCCCCCC/C=C\CCC	N-behenoyl-sphingadienine (d18:2/22:0)*	N-behenoyl-sphingadienine (d18:2/22:0)*						Pos Late
100015625	402	57421	211074	Lipid	Hexosylceramides (HCER)	3069	NAMED		[H][C@](NC(CCCCCCCCCCCCCCCCCCCCC)=O)(CO[C@H]1[C@H](O)[C@@H](O)[C@@H](O)[C@@H](CO)O1)[C@@](O)([H])/C=C/CCCCCCCC/C=C\CCC	glycosyl-N-behenoyl-sphingadienine (d18:2/22:0)*	glycosyl-N-behenoyl-sphingadienine (d18:2/22:0)*						Pos Late
100015632	402	57417	211069	Lipid	Ceramides	3033	NAMED		CCCCCCCCCCCCCCCCCC(NC(C(O)/C=C/CCCCCCCC/C=C/CCC)CO)=O	N-stearoyl-sphingadienine (d18:2/18:0)*	N-stearoyl-sphingadienine (d18:2/18:0)*			HMDB0240362		132282053	Pos Late
100015638	209	61698	217999	Lipid	Fatty Acid, Monohydroxy	1977	NAMED	UFOOFOUFKSIFCD-KTKRTIGZBH	OC(C(O)=O)CCCCCCCCCCCC/C=C\CCCCCCCC	2-hydroxynervonate*	2-hydroxynervonate*		4472208			5312783	Neg
100015640	209	57659	212717	Lipid	Endocannabinoid	2199	NAMED	BFVRFWIQTACAPT-KRWDZBQOBQ	O=C(CCCCCCCCCCCCCCC)N([H])[C@H](C(O)=O)CO	N-palmitoylserine	N-palmitoylserine	58725-46-5,474943-14-1	4956046			6453686	Neg
100015641	209	57664	212727	Lipid	Endocannabinoid	2197	NAMED	MBDKGXAMSZIDKF-KTKRTIGZBQ	CCCCCCCC/C=C\CCCCCCCC(NC(C(O)=O)CO)=O	N-oleoylserine	N-oleoylserine		21466990			44190514	Neg
100015643	402	57426	211079	Lipid	Sphingolipid Synthesis	3003	NAMED	KWDXKYNWAKMLKK-YQMRQDNGBF	OC(/C=C/CCCCCCCC/C=C\CCC)C(CO)N([H])[H]	sphingadienine	sphingadienine	25696-03-1	4952479			6449795	Pos Late
100015681	402	57406	211055	Lipid	Diacylglycerol	2916	NAMED		OCC(OC(CCC/C=C\C/C=C\C/C=C\C/C=C\CCCCC)=O)COC(CCCCCCC/C=C\CCCCCC)=O	palmitoleoyl-arachidonoyl-glycerol (16:1/20:4) [2]*	palmitoleoyl-arachidonoyl-glycerol (16:1/20:4) [2]*						Pos Late
100015683	402	57407	211056	Lipid	Diacylglycerol	2899	NAMED		OCC(OC(CCCCCCCCCCCCC)=O)COC(CCCCCCC/C=C\C/C=C\CCCCC)=O	myristoyl-linoleoyl-glycerol (14:0/18:2) [1]*	myristoyl-linoleoyl-glycerol (14:0/18:2) [1]*			HMDB0007016		14275352	Pos Late
100015723	402	57428	211081	Lipid	Sphingosines	3168	NAMED	BTUSGZZCQZACPT-YYZTVXDQBI	OC[C@H](N)[C@H](O)/C=C/CCCCCCCCCCC	hexadecasphingosine (d16:1)*	hexadecasphingosine (d16:1)*		28533427			14767871	Pos Late
100015727	402	57437	211091	Lipid	Ceramides	3052	NAMED		OC(/C=C/CCCCCCCCCCC)C(CO)NC(CCCCCCCCCCCCC/C=C\CCCCCCCC)=O	ceramide (d16:1/24:1, d18:1/22:1)*	ceramide (d16:1/24:1, d18:1/22:1)*						Pos Late
100015731	402	57430	211083	Lipid	Ceramides	3044	NAMED		OC(/C=C/CCCCCCCCCCCC)C(CO)NC(CCCCCCCCCCCCCCC)=O	N-palmitoyl-heptadecasphingosine (d17:1/16:0)*	N-palmitoyl-heptadecasphingosine (d17:1/16:0)*			HMDB0240685			Pos Late
100015735	402	57432	211086	Lipid	Ceramides	3048	NAMED		OC(/C=C/CCCCCCCCCCCCC)C(CO)NC(CCCCCCCCCCCCC)=O	ceramide (d18:1/14:0, d16:1/16:0)*	ceramide (d18:1/14:0, d16:1/16:0)*			HMDB0240681,HMDB0011773			Pos Late
100015737	402	57434	211088	Lipid	Ceramides	3049	NAMED		OC(/C=C/CCCCCCCCCCCCC)C(CO)NC(CCCCCCCCCCCCCCCC)=O	ceramide (d18:1/17:0, d17:1/18:0)*	ceramide (d18:1/17:0, d17:1/18:0)*			HMDB0240683,HMDB0240678			Pos Late
100015744	402	57443	211097	Lipid	Ceramides	3053	NAMED		CCCCCCCCCCCCC/C=C/C(O)C(NC(CCC/C=C/CC/C=C/CCCCCCCCCCCCCC)=O)CO	ceramide (d18:2/24:1, d18:1/24:2)*	ceramide (d18:2/24:1, d18:1/24:2)*			HMDB0240679,HMDB0240680			Pos Late
100015745	402	57453	211107	Lipid	Hexosylceramides (HCER)	3083	NAMED		OC(/C=C/CCCCCCCC/C=C\CCC)C(COC1C(O)C(O)C(O)C(CO)O1)NC(CCCCCCCCCCCCC/C=C\CCCCCCCC)=O	glycosyl ceramide (d18:2/24:1, d18:1/24:2)*	glycosyl ceramide (d18:2/24:1, d18:1/24:2)*						Pos Late
100015751	402	57448	211102	Lipid	Hexosylceramides (HCER)	3082	NAMED		CCCCCCCCCCCCC/C=C/C(O)C(NC(CCCCCCCCC/C=C/CCCCCCCCCCC)=O)COC1OC(CO)C(O)C(O)C1O	glycosyl ceramide (d18:1/23:1, d17:1/24:1)*	glycosyl ceramide (d18:1/23:1, d17:1/24:1)*						Pos Late
100015752	402	57444	211098	Lipid	Hexosylceramides (HCER)	3065	NAMED		O=C(C(O)CCCCCCCCCCCC/C=C\CCCCCCCC)NC(COC1OC(CO)C(O)C(O)C1O)C(O)/C=C/CCCCCCCCCCCCC	glycosyl-N-(2-hydroxynervonoyl)-sphingosine (d18:1/24:1(2OH))*	glycosyl-N-(2-hydroxynervonoyl)-sphingosine (d18:1/24:1(2OH))*						Pos Late
100015755	402	57440	211094	Lipid	Ceramides	3051	NAMED		OC(/C=C/CCCCCCCCCCCCC)C(CO)NC(CCCCCCCCCCCCCCCCCCC)=O	ceramide (d18:1/20:0, d16:1/22:0, d20:1/18:0)*	ceramide (d18:1/20:0, d16:1/22:0, d20:1/18:0)*			HMDB0240684,HMDB0240682,HMDB0004951			Pos Late
100015759	402	57464	211120	Lipid	Fatty Acid Metabolism (Acyl Choline)	1951	NAMED		C[N+](C)(C)C[CH-]OC(CCCCCCCCCCCCCCCCC)=O	stearoylcholine*	stearoylcholine*			HMDB0240648		90111	Pos Late
100015760	402	57463	211119	Lipid	Fatty Acid Metabolism (Acyl Choline)	1949	NAMED		C[N+](C)(C)C[CH-]OC(CCCCCCC/C=C/C/C=C/CCCCC)=O	linoleoylcholine*	linoleoylcholine*			HMDB0013213		53481656	Pos Late
100015776	400	57794	213857	Xenobiotics	Drug - Gastrointestinal	5737	NAMED	FELGMEQIXOGIFQ-UHFFFAOYAL	CC1=NC=CN1CC2CCC3=C(C2=O)c4c(N3C)cccc4	ondansetron	ondansetron	99614-02-5	4434	HMDB0005035	C07325	4595	Pos Early
100015785	209	57810	213739	Lipid	Long Chain Polyunsaturated Fatty Acid (n3 and n6)	1566	NAMED	YHGJECVSSKXFCJ-KUBAVDMBBQ	OC(CCCC/C=C\C/C=C\C/C=C\C/C=C\C/C=C\C/C=C\CC)=O	nisinate (24:6n3)	nisinate (24:6n3)	68378-49-4	9967286	HMDB0013025		11792612	Neg
100015786	402	57476	211139	Lipid	Dihydrosphingomyelins	3103	NAMED		CCCCCCCCCCCCCCC[C@@H](O)[C@@H](NC(CCCCCCCCCCCCCCCCCCC)=O)COP([O-])(OCC[N+](C)(C)C)=O	sphingomyelin (d18:0/20:0, d16:0/22:0)*	sphingomyelin (d18:0/20:0, d16:0/22:0)*			HMDB0012090			Pos Late
100015787	402	57475	211138	Lipid	Sphingomyelins	3121	NAMED		CCCCCCCCCCCCCCCCCCC(N[C@H]([C@H](O)/C=C/CCCCCCCCCCCCC)COP([O-])(OCC[N+](C)(C)C)=O)=O	sphingomyelin (d18:1/19:0, d19:1/18:0)*	sphingomyelin (d18:1/19:0, d19:1/18:0)*						Pos Late
100015788	402	57474	211137	Lipid	Sphingomyelins	3110	NAMED		[H][C@](NC(CCCCCCC/C=C\CCCCCCCC)=O)(COP(OCC[N+](C)(C)C)([O-])=O)[C@@](O)([H])/C=C/CCCCCCCC/C=C\CCC	sphingomyelin (d18:2/18:1)*	sphingomyelin (d18:2/18:1)*			HMDB0001348		52931155	Pos Late
100015789	402	57479	211142	Lipid	Sphingomyelins	3112	NAMED		CCC/C=C/CCCCCCCC/C=C/[C@@H](O)[C@@H](NC(CCCCCCCCCCCCCCCC/C=C/C/C=C/CC)=O)COP([O-])(OCC[N+](C)(C)C)=O	sphingomyelin (d18:2/24:2)*	sphingomyelin (d18:2/24:2)*			HMDB0240644			Pos Late
100015790	402	57480	211143	Lipid	Sphingomyelins	3126	NAMED		CCC/C=C/CCCCCCCC/C=C/[C@@H](O)[C@@H](NC(CCCCCCCCCCCCCCCCCCCC)=O)COP([O-])(OCC[N+](C)(C)C)=O	sphingomyelin (d18:2/21:0, d16:2/23:0)*	sphingomyelin (d18:2/21:0, d16:2/23:0)*			HMDB0240676			Pos Late
100015791	402	57482	211145	Lipid	Sphingomyelins	3111	NAMED		CCC/C=C/CCCCCCCC/C=C/[C@@H](O)[C@@H](NC(CCCCCCCCCCCCCCCCC/C=C/CCC)=O)COP([O-])(OCC[N+](C)(C)C)=O	sphingomyelin (d18:2/23:1)*	sphingomyelin (d18:2/23:1)*			HMDB0240668			Pos Late
100015792	402	57478	211141	Lipid	Sphingomyelins	3132	NAMED	JONXXLXMISNQNG-BXMSAMRLBO	[H][C@](NC(CCCCCCCCCCCCCCCCCCCCCCCC)=O)(COP(OCC[N+](C)(C)C)([O-])=O)[C@@](O)([H])/C=C/CCCCCCCCCCCCC	sphingomyelin (d18:1/25:0, d19:0/24:1, d20:1/23:0, d19:1/24:0)*	sphingomyelin (d18:1/25:0, d19:0/24:1, d20:1/23:0, d19:1/24:0)*		24846885	HMDB0240675,HMDB0240674,HMDB0240673,HMDB0240671			Pos Late
100015793	402	57483	211146	Lipid	Sphingomyelins	3117	NAMED		[H][C@](NC(CCCCCCCCCCCCCC)=O)(COP(OCC[N+](C)(C)C)([O-])=O)[C@@](O)([H])/C=C/CCCCCCCC/C=C\CCC	sphingomyelin (d17:2/16:0, d18:2/15:0)*	sphingomyelin (d17:2/16:0, d18:2/15:0)*			HMDB0240677			Pos Late
100015833	402	57513	211214	Lipid	Fatty Acid Metabolism (Acyl Carnitine, Long Chain Saturated)	1868	NAMED	SVJLJQBGUITFLI-UHFFFAOYAV	O=C(OC(C[N+](C)(C)C)CC([O-])=O)CCCCCCCCCCCCCCCCCCC	arachidoylcarnitine (C20)*	arachidoylcarnitine (C20)*		28639199	HMDB0006460		53477833	Pos Late
100015834	402	57515	211216	Lipid	Fatty Acid Metabolism (Acyl Carnitine, Long Chain Saturated)	1870	NAMED		O=C(CCCCCCCCCCCCCCCCCCCCCCC)OC(C[N+](C)(C)C)CC([O-])=O	lignoceroylcarnitine (C24)*	lignoceroylcarnitine (C24)*			HMDB0240665			Pos Late
100015835	402	57516	211217	Lipid	Fatty Acid Metabolism (Acyl Carnitine, Long Chain Saturated)	1871	NAMED	KOCKWDDTAHPJSX-UHFFFAOYAQ	[O-]C(CC(C[N+](C)(C)C)OC(CCCCCCCCCCCCCCCCCCCCCCCCC)=O)=O	cerotoylcarnitine (C26)*	cerotoylcarnitine (C26)*		35015992	HMDB0006347		53477828	Pos Late
100015836	402	57517	211218	Lipid	Fatty Acid Metabolism (Acyl Carnitine, Monounsaturated)	1891	NAMED		O=C(OC(C[N+](C)(C)C)CC([O-])=O)CCC/C=C/CCCCCCCCCCCCCCCCCCCC	ximenoylcarnitine (C26:1)*	ximenoylcarnitine (C26:1)*						Pos Late
100015837	402	57518	211219	Lipid	Fatty Acid Metabolism (Acyl Carnitine, Polyunsaturated)	1895	NAMED		CCCCC/C=C\C/C=C\C/C=C\C/C=C\CCCC(OC(C[N+](C)(C)C)CC([O-])=O)=O	arachidonoylcarnitine (C20:4)	arachidonoylcarnitine (C20:4)			HMDB0006455		136212424	Pos Late
100015838	402	57519	211220	Lipid	Fatty Acid Metabolism (Acyl Carnitine, Monounsaturated)	1888	NAMED		O=C(OC(CC([O-])=O)C[N+](C)(C)C)CCCCCCCCC/C=C/CCCCCCCC	eicosenoylcarnitine (C20:1)*	eicosenoylcarnitine (C20:1)*						Pos Late
100015839	402	57520	211221	Lipid	Fatty Acid Metabolism (Acyl Carnitine, Polyunsaturated)	1894	NAMED		O=C(CCCCCCCCC/C=C\C/C=C\CCCCC)OC(C[N+](C)(C)C)CC([O-])=O	dihomo-linoleoylcarnitine (C20:2)*	dihomo-linoleoylcarnitine (C20:2)*						Pos Late
100015840	402	57521	211222	Lipid	Fatty Acid Metabolism (Acyl Carnitine, Polyunsaturated)	1896	NAMED		O=C(CCCCCC/C=C/C/C=C/C/C=C/CCCCC)OC(CC([O-])=O)C[N+](C)(C)C	dihomo-linolenoylcarnitine (C20:3n3 or 6)*	dihomo-linolenoylcarnitine (C20:3n3 or 6)*						Pos Late
100015873	400	57641	213039	Xenobiotics	Drug - Neurological	5832	NAMED	HPHUVLMMVZITSG-LURJTMIEBE	CC[C@H](N1CCCC1=O)C(N)=O	levetiracetam	levetiracetam	102767-28-2	4447633	HMDB0015333	C07841	5284583	Pos Early
100015882	402	57595	212143	Lipid	Hexosylceramides (HCER)	3079	NAMED		OCC(NC(CCCCCCCCCCCCCCCCCCC)=O)C(OC1OC(CO)C(O)C(O)C1O)/C=C/CCCCCCCCCCCCC	glycosyl ceramide (d18:1/20:0, d16:1/22:0)*	glycosyl ceramide (d18:1/20:0, d16:1/22:0)*						Pos Late
100015899	400	57704	213119	Xenobiotics	Drug - Antibiotic	5468	NAMED	ZAIPMKNFIOOWCQ-UEKVPHQBBS	CC1=C(C(O)=O)N2[C@H](SC1)[C@H](NC([C@H](N)c3ccccc3)=O)C2=O	cephalexin	cephalexin	15686-71-2	25541	HMDB0014707	C06895	27447	Pos Early
100015923	305	57776	213931	Xenobiotics	Food Component/Plant	4970	NAMED	BIMZLRFONYSTPT-UHFFFAOYAM	O=C(NCC(O)=O)C(O)=O	N-oxalyl glycine (NOG)	N-oxalyl glycine (NOG)		2338366			3080614	Polar
100015962	400	57687	213101	Amino Acid	Lysine Metabolism	138	NAMED	CDLVFVFTRQPQFU-UHFFFAOYAF	C[N+](C)(C)CCCCC([O-])=O	N,N,N-trimethyl-5-aminovalerate	N,N,N-trimethyl-5-aminovalerate		34236878			14274897	Pos Early
100015965	400	63152	221889	Xenobiotics	Food Component/Plant	5090	NAMED	WYUFTYLVLQZQNH-UHFFFAOYAZ	CCOC1C(O)C(O)C(O)C(CO)O1	ethyl alpha-glucopyranoside	ethyl alpha-glucopyranoside	34625-23-5	378664	HMDB0029968		11127487	Pos Early
100015966	402	57635	212257	Cofactors and Vitamins	Vitamin A Metabolism	4432	NAMED		CC1=C(/C=C/C(C)=C/C=C/C(C)=C/C=C/C=C(C)/C=C/C=C(C)/C=C/C2=C(C)CC(O)CC2(C)C)C(C)(C)CC(O)C1	carotene diol (1)	carotene diol (1)						Pos Late
100015967	402	57636	212258	Cofactors and Vitamins	Vitamin A Metabolism	4433	NAMED		CC1=C(/C=C/C(C)=C/C=C/C(C)=C/C=C/C=C(C)/C=C/C=C(C)/C=C/C2=C(C)CC(O)CC2(C)C)C(C)(C)CC(O)C1	carotene diol (2)	carotene diol (2)						Pos Late
100015968	402	57637	212259	Cofactors and Vitamins	Vitamin A Metabolism	4434	NAMED		CC1=C(/C=C/C(C)=C/C=C/C(C)=C/C=C/C=C(C)/C=C/C=C(C)/C=C/C2=C(C)CC(O)CC2(C)C)C(C)(C)CC(O)C1	carotene diol (3)	carotene diol (3)						Pos Late
100015971	209	57699	212775	Lipid	Corticosteroids	3327	NAMED		O[C@H]([C@]([C@]([C@]1([H])[C@@](CC2)([H])[C@@]3([H])[C@]([C@@]2([H])C[C@@H]4OC5C(O)C(O)C(O)C(C(O)=O)O5)(CC4)C)(CC3=O)C)(CC1)O)CO	cortolone glucuronide (1)	cortolone glucuronide (1)						Neg
100015972	209	57707	212491	Xenobiotics	Drug - Antibiotic	5515	NAMED		Fc1ccc(C(Cn2ncnc2)(O)Cn3ncnc3)c(F)c1	fluconazole	fluconazole	86386-73-4	3248	HMDB0014342	C07002	3365	Neg
100016038	400	57814	213597	Amino Acid	Polyamine Metabolism	550	NAMED		CC(NCCCNCCCCN)=O	(N(1) + N(8))-acetylspermidine	(N(1) + N(8))-acetylspermidine			HMDB0002189,HMDB0001276	C01029,C00612	496,123689	Pos Early
100016048	209	61836	218439	Xenobiotics	Drug - Psychoactive	5901	NAMED	YOVRGSHRZRJTLZ-UHFFFAOYAD	CCCCCc1cc(OC(C)(C)C2C3C=C(C(O)=O)CC2)c3c(O)c1	THC carboxylic acid	THC carboxylic acid		97019			107885	Neg
100016049	209	61848	218461	Xenobiotics	Drug - Psychoactive	5902	NAMED		O=C(O[C@H]1[C@H](O)[C@@H](O)[C@H](O)[C@@H](C(O)=O)O1)C2=C[C@H](C3=C4C=C(CCCCC)C=C3O)[C@@H](C(C)(O4)C)CC2	THC carboxylic acid glucuronide	THC carboxylic acid glucuronide						Neg
100016069	402	61769	218137	Lipid	Fatty Acid Metabolism (Acyl Carnitine, Monounsaturated)	1883	NAMED		CCCCCC/C=C\CCCC(O[C@@H](C[N+](C)(C)C)CC([O-])=O)=O	5-dodecenoylcarnitine (C12:1)	5-dodecenoylcarnitine (C12:1)			HMDB13326		91825571	Pos Late
100016110	209	61785	218163	Lipid	Fatty Acid Metabolism (Acyl Glycine)	1829	NAMED	WWJXRJJBIVSSNF-NSCUHMNNBT	OC(CN([H])C(/C=C/C)=O)=O	2-butenoylglycine	2-butenoylglycine	71428-89-2	4877902			6303498	Neg
100019794	209	62277	219248	Lipid	Fatty Acid, Dicarboxylate	1707	NAMED		CCC(O)C1=C(C)C(C(O)=O)=C(CCC(O)=O)O1	hydroxy-CMPF*	hydroxy-CMPF*						Neg
100019884	209	61798	218189	Lipid	Fatty Acid Metabolism (Acyl Glycine)	1812	NAMED	AAPHATPOQGNLOZ-SNAWJCMRBI	CCC/C=C/C(NCC(O)=O)=O	trans-2-hexenoylglycine	trans-2-hexenoylglycine		25033670				Neg
100019892	209	61700	218003	Lipid	Fatty Acid, Monohydroxy	1974	NAMED	CPLYLXYEVLGWFJ-UHFFFAOYAX	CCCCCCCCCCCCCCCCCCC(O)C(O)=O	2-hydroxyarachidate*	2-hydroxyarachidate*		4395406			5225199	Neg
100019968	305	61858	218556	Carbohydrate	Pentose Metabolism	1290	NAMED		OC[C@H](O)[C@@H](O)[C@@H](O)C(O)=O	lyxonate	lyxonate			HMDB0060255			Polar
100019972	209	61864	218581	Lipid	Fatty Acid, Dicarboxylate	1689	NAMED		OC(CCC/C=C/CCCCCC(O)=O)=O	dodecenedioate (C12:1-DC)*	dodecenedioate (C12:1-DC)*			HMDB0000933		5283028	Neg
100019975	209	61862	218579	Lipid	Fatty Acid, Dicarboxylate	1697	NAMED		O=C(O)CCCCCCCCCCCC/C=C/C(O)=O	hexadecenedioate (C16:1-DC)*	hexadecenedioate (C16:1-DC)*						Neg
100019978	209	61861	218578	Lipid	Fatty Acid, Dicarboxylate	1700	NAMED		O=C(O)CCCCCCCCCCCCCC/C=C/C(O)=O	octadecenedioate (C18:1-DC)	octadecenedioate (C18:1-DC)					9543674	Neg
100019981	305	61866	218583	Lipid	Fatty Acid, Dicarboxylate	1675	NAMED		OC(CCC/C=C/C(O)=O)=O	heptenedioate (C7:1-DC)*	heptenedioate (C7:1-DC)*						Polar
100019982	209	61860	218580	Lipid	Fatty Acid, Dicarboxylate	1701	NAMED		O=C(O)CCCCCCCCCCCC/C=C/C=C/C(O)=O	octadecadienedioate (C18:2-DC)*	octadecadienedioate (C18:2-DC)*						Neg
100019984	209	61874	218624	Partially Characterized Molecules	Partially Characterized Molecules	6390	NAMED			glucuronide of C12H22O4 (1)*	glucuronide of C12H22O4 (1)*						Neg
100020004	209	61871	218621	Lipid	Fatty Acid, Dicarboxylate	1708	NAMED		OC(C1=C(CCC(O)=O)OC(CCCCC)=C1C)=O	3-carboxy-4-methyl-5-pentyl-2-furanpropionate (3-CMPFP)**	3-carboxy-4-methyl-5-pentyl-2-furanpropionate (3-CMPFP)**		168762	HMDB0061643		194501	Neg
100020014	209	61887	218638	Partially Characterized Molecules	Partially Characterized Molecules	6378	NAMED			glucuronide of C10H18O2 (7)*	glucuronide of C10H18O2 (7)*						Neg
100020203	400	62062	218866	Xenobiotics	Food Component/Plant	5065	NAMED	DJMIFDZBCUUQJN-NTSWFWBYBE	O[C@@H]1[C@H](C([O-])=O)[N+](C)(C)CC1	3-hydroxystachydrine*	3-hydroxystachydrine*		391002		C10151	46173781	Pos Early
100020204	209	62059	218862	Lipid	Fatty Acid, Amino	1757	NAMED		OC(C(CCCCCC)N([H])C(C)=O)=O	N-acetyl-2-aminooctanoate*	N-acetyl-2-aminooctanoate*		86248	HMDB0059745		95555	Neg
100020205	400	62060	218876	Amino Acid	Alanine and Aspartate Metabolism	43	NAMED	ZBYVTTSIVDYQSO-REOHCLBHBO	O=C(O)[C@@H](N)CC(NO)=O	hydroxyasparagine**	hydroxyasparagine**		88149	HMDB32332	C20631	15991574	Pos Early
100020208	305	62071	221701	Xenobiotics	Chemical	6242	NAMED	SNGREZUHAYWORS-UHFFFAOYAQ	OC(C(F)(F)C(F)(F)C(F)(F)C(F)(F)C(F)(F)C(F)(F)C(F)(F)F)=O	perfluorooctanoate (PFOA)	perfluorooctanoate (PFOA)		9180	HMDB0059587		9554	Polar
100020211	400	62064	218870	Lipid	Fatty Acid Metabolism (Acyl Glycine)	1832	NAMED		O=C(CC(O)C)NCC(O)=O	3-hydroxybutyroylglycine**	3-hydroxybutyroylglycine**						Pos Early
100020214	209	62066	218872	Lipid	Primary Bile Acid Metabolism	3470	NAMED		CC(C1CCC2C3[C@H]([C@H]([C@@]4(C[C@@H](CC[C@@]4(C3CC[C@]12C)C)O)[H])O)O)CCC(NCC(O)=O)=O	glyco-beta-muricholate**	glyco-beta-muricholate**						Neg
100020215	400	62068	218877	Amino Acid	Urea cycle; Arginine and Proline Metabolism	512	NAMED		OC1CN(C)C(C(O)=O)C1	N-methylhydroxyproline**	N-methylhydroxyproline**					9860390	Pos Early
100020217	400	62947	220818	Amino Acid	Urea cycle; Arginine and Proline Metabolism	519	NAMED		O=C(C([N+](C)(C)C)C)N1CCCC1C([O-])=O	N,N,N-trimethyl-alanylproline betaine (TMAP)	N,N,N-trimethyl-alanylproline betaine (TMAP)			HMDB0240365			Pos Early
100020219	400	62863	220648	Xenobiotics	Food Component/Plant	4786	NAMED	OLNJUISKUQQNIM-UHFFFAOYAL	O=CC1=CNC2=CC=CC=C12	3-formylindole	3-formylindole	487-89-8	9838	HMDB29737	C08493	10256	Pos Early
100020241	400	62104	218950	Peptide	Gamma-glutamyl Amino Acid	649	NAMED		NC(C(O)=O)CCC(NC(CCCNC(N)=O)C(O)=O)=O	gamma-glutamylcitrulline*	gamma-glutamylcitrulline*						Pos Early
100020253	209	62145	219037	Partially Characterized Molecules	Partially Characterized Molecules	6418	NAMED			glycine conjugate of C10H12O2*	glycine conjugate of C10H12O2*						Neg
100020254	209	62146	219038	Partially Characterized Molecules	Partially Characterized Molecules	6419	NAMED			glycine conjugate of C10H14O2 (1)*	glycine conjugate of C10H14O2 (1)*						Neg
100020259	209	63658	223041	Partially Characterized Molecules	Partially Characterized Molecules	6402	NAMED			glutamine conjugate of C7H12O2*	glutamine conjugate of C7H12O2*						Neg
100020261	209	63657	223045	Partially Characterized Molecules	Partially Characterized Molecules	6400	NAMED			glutamine conjugate of C6H10O2 (1)*	glutamine conjugate of C6H10O2 (1)*						Neg
100020262	209	63660	223046	Partially Characterized Molecules	Partially Characterized Molecules	6401	NAMED			glutamine conjugate of C6H10O2 (2)*	glutamine conjugate of C6H10O2 (2)*						Neg
100020276	402	62152	219058	Lipid	Sphingomyelins	3113	NAMED		CCCCCCCCCCC/C=C/[C@@H](O)[C@@H](NC(CCCCCCCCCCCCCC)=O)COP(OCC[N+](C)(C)C)([O-])=O	sphingomyelin (d17:1/14:0, d16:1/15:0)*	sphingomyelin (d17:1/14:0, d16:1/15:0)*						Pos Late
100020343	209	62850	220619	Lipid	Long Chain Polyunsaturated Fatty Acid (n3 and n6)	1551	NAMED	HXHZGHRLVRFQDR-HZJYTTRNBB	OC(CCC/C=C\C/C=C\CCCCC)=O	tetradecadienoate (14:2)*	tetradecadienoate (14:2)*	39039-37-7	4471834	HMDB0000560		5312409	Neg
100020360	209	62955	220839	Amino Acid	Tryptophan Metabolism	279	NAMED	BXZSKDOPGDPDEG-UHFFFAOYAJ	OC1=CC(C(O)=O)=NC(C1=CC=C2)=C2OC	8-methoxykynurenate	8-methoxykynurenate	2929-14-8	68710	HMDB0060426	C05830	76230	Neg
100020361	400	62853	220624	Amino Acid	Urea cycle; Arginine and Proline Metabolism	489	NAMED	YCCMTCQQDULIFE-UHFFFAOYAX	NC1CCCNC1=O	3-amino-2-piperidone	3-amino-2-piperidone	1892-22-4	4371576	HMDB0000323		5200225	Pos Early
100020371	400	63151	221884	Amino Acid	Alanine and Aspartate Metabolism	33	NAMED	QCYOIFVBYZNUNW-BYPYZUCNBG	C[C@@](C(O)=O)(N(C)C)[H]	N,N-dimethylalanine	N,N-dimethylalanine	2812-31-9	4589713			5488191	Pos Early
100020372	209	63583	222852	Xenobiotics	Food Component/Plant	5215	NAMED	DWLVFWDCSFTDOD-UHFFFAOYAW	OC(C(C1=CNC2=C1C=CC=C2)=O)=O	3-indoleglyoxylic acid	3-indoleglyoxylic acid	1477-49-2	66497			73863	Neg
100020377	209	64131	233912	Xenobiotics	Food Component/Plant	5225	NAMED	WYUFTYLVLQZQNH-JAJWTYFOBO	O[C@H]([C@H]1O)[C@@H]([C@@H](CO)O[C@H]1OCC)O	ethyl beta-glucopyranoside	ethyl beta-glucopyranoside		108559	HMDB0029968		121667	Neg
100020378	209	63357	222415	Lipid	Fatty Acid, Dicarboxylate	1710	NAMED	LPIOYESQKJFWPQ-UHFFFAOYAM	OC(C(O)=O)CCCCCCCC(O)=O	2-hydroxysebacate	2-hydroxysebacate	103963-71-9	113866	HMDB0000424		128458	Neg
100020407	209	64041	233186	Xenobiotics	Food Component/Plant	4889	NAMED		O=C([C@@]1(CC2=CC(OS(=O)(O)=O)=CC=C2)[H])OC[C@@]1(CC3=CC(O)=CC=C3)[H]	enterolactone sulfate	enterolactone sulfate			HMDB0240506,HMDB0240505			Neg
100020409	305	63687	223113	Cofactors and Vitamins	Ascorbate and Aldarate Metabolism	4350	NAMED	FBFZPSQPKNIVMT-ZAFYKAAXBA	O=C1O[C@@]([C@@H](O)CO)([H])C(OS(=O)(O)=O)=C1O	ascorbic acid 3-sulfate*	ascorbic acid 3-sulfate*		9600241			11425365	Polar
100020414	209	62503	219798	Amino Acid	Tryptophan Metabolism	327	NAMED		Brc1ccc2c(CC(N)C(O)=O)c[nH]c2c1	6-bromotryptophan	6-bromotryptophan					9856996	Neg
100020416	209	62287	219260	Cofactors and Vitamins	Tocopherol Metabolism	4377	NAMED	BNVXCCQXUZCRSR-UHFFFAOYAT	OC1=CC2=C(C(C)=C1)OC(CCC(O)=O)(C)CC2	delta-CEHC	delta-CEHC	84599-16-6	9710906			35027084	Neg
100020417	400	62862	220645	Amino Acid	Lysine Metabolism	115	NAMED	XXEWFEBMSGLYBY-ZETCQYMHBT	OC([C@@H](N)CCCCN(C)C)=O	N6,N6-dimethyllysine	N6,N6-dimethyllysine	2259-86-1	167778	HMDB0013287	C05545	193344	Pos Early
100020419	209	62566	219917	Amino Acid	Phenylalanine Metabolism	146	NAMED		O=C(O)C(NC(C)C(O)=O)CC1=CC=CC=C1	1-carboxyethylphenylalanine	1-carboxyethylphenylalanine		19276386			59100900	Neg
100020421	209	62564	219915	Amino Acid	Tyrosine Metabolism	164	NAMED		O=C(O)C(NC(C)C(O)=O)CC1=CC=C(O)C=C1	1-carboxyethyltyrosine	1-carboxyethyltyrosine						Neg
100020423	209	62562	219913	Amino Acid	Leucine, Isoleucine and Valine Metabolism	420	NAMED		CC(C)C(NC(C)C(O)=O)C(O)=O	1-carboxyethylvaline	1-carboxyethylvaline						Neg
100020425	209	62559	219910	Amino Acid	Leucine, Isoleucine and Valine Metabolism	340	NAMED		O=C(O)C(NC(C)C(O)=O)CC(C)C	1-carboxyethylleucine	1-carboxyethylleucine						Neg
100020427	209	62558	219909	Amino Acid	Leucine, Isoleucine and Valine Metabolism	391	NAMED		O=C(O)C(C(C)CC)NC(C)C(O)=O	1-carboxyethylisoleucine	1-carboxyethylisoleucine						Neg
100020478	209	62276	219247	Lipid	Fatty Acid, Dicarboxylate	1690	NAMED		CCCCC/C=C\C/C=C\CC(O)=O	dodecadienoate (12:2)*	dodecadienoate (12:2)*					25480	Neg
100020487	209	62309	223433	Amino Acid	Polyamine Metabolism	544	NAMED		O=C(C)NCCCNCCCC(O)=O	N-acetyl-isoputreanine	N-acetyl-isoputreanine					131802901	Neg
100020491	209	62290	219263	Xenobiotics	Food Component/Plant	5009	NAMED			glucuronide of piperine metabolite C17H21NO3 (3)*	glucuronide of piperine metabolite C17H21NO3 (3)*						Neg
100020492	209	62291	219264	Xenobiotics	Food Component/Plant	5010	NAMED			glucuronide of piperine metabolite C17H21NO3 (4)*	glucuronide of piperine metabolite C17H21NO3 (4)*						Neg
100020493	209	62292	219265	Xenobiotics	Food Component/Plant	5011	NAMED			glucuronide of piperine metabolite C17H21NO3 (5)*	glucuronide of piperine metabolite C17H21NO3 (5)*						Neg
100020496	209	62295	219274	Xenobiotics	Food Component/Plant	5018	NAMED			sulfate of piperine metabolite C16H19NO3 (2)*	sulfate of piperine metabolite C16H19NO3 (2)*						Neg
100020497	209	62296	219275	Xenobiotics	Food Component/Plant	5019	NAMED			sulfate of piperine metabolite C16H19NO3 (3)*	sulfate of piperine metabolite C16H19NO3 (3)*						Neg
100020502	209	62297	219276	Xenobiotics	Food Component/Plant	5024	NAMED			sulfate of piperine metabolite C18H21NO3 (1)*	sulfate of piperine metabolite C18H21NO3 (1)*						Neg
100020504	209	62299	219278	Xenobiotics	Food Component/Plant	5026	NAMED			sulfate of piperine metabolite C18H21NO3 (3)*	sulfate of piperine metabolite C18H21NO3 (3)*						Neg
100020515	209	62520	219835	Xenobiotics	Chemical	6176	NAMED	HXEZIDSFDHEIIQ-UHFFFAOYAY	O=S(OC1=CC=C(C=CC=C2)C2=C1)(O)=O	2-naphthol sulfate	2-naphthol sulfate		67020			74428	Neg
100020536	209	63072	221702	Xenobiotics	Benzoate Metabolism	4505	NAMED		OC1=CC=C(CC)C=C1OS(=O)(O)=O	4-ethylcatechol sulfate	4-ethylcatechol sulfate						Neg
100020541	209	63251	222126	Lipid	Androgenic Steroids	3402	NAMED		C[C@]12CC[C@@H](OC3C(O)C(O)C(O)C(C(O)=O)O3)C[C@]1([H])CC[C@]4([H])[C@]2([H])[C@@H](O)C[C@@]5(C)[C@@]4([H])CCC5=O	11beta-hydroxyandrosterone glucuronide	11beta-hydroxyandrosterone glucuronide			HMDB0010351			Neg
100020542	209	64418	237607	Lipid	Androgenic Steroids	3358	NAMED		O[C@@H]1[C@@]2([H])[C@](CCC3[C@]2(C)CC[C@H](O[C@@H]4O[C@H](C(O)=O)[C@@H](O)[C@H](O)[C@H]4O)C3)([H])[C@@]5([H])[C@](C(CC5)=O)(C)C1	11beta-hydroxyetiocholanolone glucuronide*	11beta-hydroxyetiocholanolone glucuronide*	17181-15-6					Neg
100020545	400	63254	222161	Amino Acid	Lysine Metabolism	110	NAMED		OC([C@@H](NC(C)=O)CCCCN(C)C)=O	N2-acetyl,N6,N6-dimethyllysine	N2-acetyl,N6,N6-dimethyllysine						Pos Early
100020546	400	62954	220835	Amino Acid	Lysine Metabolism	109	NAMED		OC([C@@H](NC(C)=O)CCCCNC)=O	N2-acetyl,N6-methyllysine	N2-acetyl,N6-methyllysine						Pos Early
100020550	209	63610	222934	Lipid	Secondary Bile Acid Metabolism	3485	NAMED		O[C@H]1C[C@]2([H])[C@@]3(C)CC[C@@H](OC4C(O)C(O)C(O)C(C(O)=O)O4)CC3CC[C@@]2([H])[C@]5([H])CC[C@H]([C@H](C)CCC(O)=O)[C@@]15C	deoxycholic acid glucuronide	deoxycholic acid glucuronide						Neg
100020578	209	63597	222898	Xenobiotics	Benzoate Metabolism	4507	NAMED		OS(OC1=CC=C(CC=C)C=C1O)(=O)=O	4-allylcatechol sulfate	4-allylcatechol sulfate						Neg
100020790	402	62477	219743	Xenobiotics	Drug - Psychoactive	5872	NAMED	PTJADDMMFYXMMG-UHFFFAOYAG	FC1=CC=C(C=C1)C2(CCCNC)OCC3=C2C=CC(C#N)=C3	desmethylcitalopram*	desmethylcitalopram*		142424	HMDB0014021	C16608	162180	Pos Late
100020793	209	62479	219745	Xenobiotics	Drug - Psychoactive	5871	NAMED	JSYNRZJODZWUKX-UHFFFAOYAB	FC1=CC=C(C=C1)C2(CCC(O)=O)OCC3=C2C=CC(C#N)=C3	citalopram propionate*	citalopram propionate*		8578612	HMDB60463	C16610	10403174	Neg
100020810	400	62485	219753	Xenobiotics	Drug - Gastrointestinal	5743	NAMED	DFJVUWAHTQPQCV-MDWZMJQEBH	[O-][N+](C)(C)CC1=CC=C(CSCCN([H])/C(N([H])C)=C/[N+]([O-])=O)O1	ranitidine N-oxide*	ranitidine N-oxide*		2298463			62985	Pos Early
100020819	209	63731	223256	Lipid	Secondary Bile Acid Metabolism	3518	NAMED		[H][C@@]12[C@@]3(C)CC[C@@H](OS(=O)(O)=O)C[C@@]3([H])C[C@H](O)[C@@]1([H])[C@]4([H])CC[C@]([H])([C@H](C)CCC(NCC(O)=O)=O)[C@@]4(C)CC2	glycoursodeoxycholic acid sulfate (1)	glycoursodeoxycholic acid sulfate (1)						Neg
100020822	305	62524	219858	Xenobiotics	Food Component/Plant	4835	NAMED		OC1=CC(CCC(O)=O)=CC=C1OS(O)(=O)=O	dihydrocaffeate sulfate (2)	dihydrocaffeate sulfate (2)						Polar
100020823	209	62526	219859	Lipid	Secondary Bile Acid Metabolism	3498	NAMED		[H][C@@]12[C@@]3(C)CC[C@@H](OS(=O)(O)=O)C[C@@]3([H])CC[C@@]1([H])[C@]4([H])CC[C@]([H])([C@H](C)CCC(O)=O)[C@@]4(C)CC2	lithocholate sulfate (1)	lithocholate sulfate (1)					451489	Neg
100020825	400	62557	219908	Lipid	Fatty Acid Metabolism (Acyl Carnitine, Hydroxy)	1922	NAMED		C[N+](C)(C)CC(OC(CC(O)CCC)=O)CC([O-])=O	3-hydroxyhexanoylcarnitine (1)	3-hydroxyhexanoylcarnitine (1)						Pos Early
100020827	209	62567	219930	Xenobiotics	Drug - Analgesics, Anesthetics	5387	NAMED		CSC1=CC(NC(C)=O)=CC=C1OS(O)(=O)=O	3-(methylthio)acetaminophen sulfate*	3-(methylthio)acetaminophen sulfate*						Neg
100020833	209	63120	221782	Amino Acid	Leucine, Isoleucine and Valine Metabolism	348	NAMED	GPPUPQFYDYLTIY-UHFFFAOYAA	CCCCCCC(C(O)=O)=O	2-ketocaprylate	2-ketocaprylate	328-51-8	60921	HMDB13211		67600	Neg
100020837	209	63042	221621	Xenobiotics	Drug - Topical Agents	5962	NAMED	AKEUNCKRJATALU-UHFFFAOYAG	OC(C1=C(O)C=CC=C1O)=O	2,6-dihydroxybenzoic acid	2,6-dihydroxybenzoic acid	303-07-1	8974	HMDB0013676		9338	Neg
100020851	209	62796	220411	Xenobiotics	Food Component/Plant	4898	NAMED		CCC1=C(OS(=O)(O)=O)C(O)=CC=C1	3-ethylcatechol sulfate (1)	3-ethylcatechol sulfate (1)						Neg
100020853	209	62798	220413	Xenobiotics	Food Component/Plant	4813	NAMED		OC1=CC=C(C(C)=O)C=C1OS(=O)(O)=O	4-acetylcatechol sulfate (1)	4-acetylcatechol sulfate (1)						Neg
100020893	209	62805	220431	Amino Acid	Methionine, Cysteine, SAM and Taurine Metabolism	448	NAMED		OC(C(O)=O)C(O)/C=C/SC	2,3-dihydroxy-5-methylthio-4-pentenoate (DMTPA)*	2,3-dihydroxy-5-methylthio-4-pentenoate (DMTPA)*			HMDB0240388			Neg
100020973	209	63230	222087	Xenobiotics	Chemical	6253	NAMED		CC1=NC=C(OS(=O)(O)=O)C=C1	5-hydroxy-2-methylpyridine sulfate	5-hydroxy-2-methylpyridine sulfate						Neg
100020975	209	63227	222084	Xenobiotics	Chemical	6255	NAMED		CC1=NC=CC=C1OS(=O)(O)=O	3-hydroxy-2-methylpyridine sulfate	3-hydroxy-2-methylpyridine sulfate						Neg
100021000	402	62851	220620	Lipid	Sphingomyelins	3105	NAMED		CCCCCCCCCCCCCCC(O)C(N[C@@H](COP([O-])(OCC[N+](C)(C)C)=O)[C@@H](/C=C/CCCCCCCCCCCCC)O)=O	hydroxypalmitoyl sphingomyelin (d18:1/16:0(OH))**	hydroxypalmitoyl sphingomyelin (d18:1/16:0(OH))**						Pos Late
100021093	209	62890	220741	Lipid	Secondary Bile Acid Metabolism	3542	NAMED	IJHJZQKOSUFQCX-WZJRQFJBBW	[H][C@@](CCC(NCCS(O)(=O)=O)=O)([C@]1(CC[C@]2([C@@]3([C@@H](C[C@@]4(C[C@H](S(O)(=O)=O)CC[C@@]4([C@]3(C[C@H]([C@]12C)O)[H])C)[H])O)[H])[H])[H])C	taurochenodeoxycholic acid 3-sulfate	taurochenodeoxycholic acid 3-sulfate		24850141	HMDB0002486		52931550	Neg
100021100	209	62918	220774	Lipid	Fatty Acid, Dicarboxylate	1695	NAMED		O=C(O)CCC/C=C\C/C=C\CCCCC(O)=O	tetradecadienedioate (C14:2-DC)*	tetradecadienedioate (C14:2-DC)*					86018718	Neg
100021103	209	62922	220778	Lipid	Pregnenolone Steroids	3262	NAMED		O[C@H]1C2=C[C@@H](OS(=O)(O)=O)CC[C@]2(C)C3CC[C@@]4(C)C(CCC4[C@H](O)C)C3C1	pregnenetriol sulfate*	pregnenetriol sulfate*					129671303	Neg
100021104	209	62921	220777	Lipid	Pregnenolone Steroids	3263	NAMED		C[C@]12CC[C@H](OS(=O)(O)=O)C=C1[C@H](OS(=O)(O)=O)CC3C2CC[C@@]4(C)C3CCC4[C@H](O)C	pregnenetriol disulfate*	pregnenetriol disulfate*						Neg
100021105	209	62923	220779	Lipid	Fatty Acid, Dicarboxylate	1704	NAMED		OC(CCCCCCCCC/C=C\CCCCCCCC(O)=O)=O	eicosenedioate (C20:1-DC)*	eicosenedioate (C20:1-DC)*						Neg
100021123	400	62959	220848	Amino Acid	Lysine Metabolism	117	NAMED		[O-]C([C@@H](N)C(O)CCC[N+](C)(C)C)=O	hydroxy-N6,N6,N6-trimethyllysine*	hydroxy-N6,N6,N6-trimethyllysine*						Pos Early
100021131	402	63613	222938	Lipid	Fatty Acid Metabolism (Acyl Carnitine, Monounsaturated)	1882	NAMED		CCCCCCCC/C=C/C(OC(CC([O-])=O)C[N+](C)(C)C)=O	undecenoylcarnitine (C11:1)	undecenoylcarnitine (C11:1)						Pos Late
100021141	402	63358	222426	Lipid	Fatty Acid Metabolism (Acyl Carnitine, Hydroxy)	1928	NAMED	VCRSQDIROUELAR-UHFFFAOYAT	OC(CCCCCCC)CC(OC(CC([O-])=O)C[N+](C)(C)C)=O	3-hydroxydecanoylcarnitine	3-hydroxydecanoylcarnitine		59664325	HMDB0061636		121454166	Pos Late
100021162	402	62984	221101	Lipid	Ceramide PEs	3135	NAMED		CCCCCCCCCCCCC/C=C/[C@@]([H])(O)[C@@]([H])(NC(CCCCCCCCCCCCCCC)=O)COP(O)(OCCN)=O	palmitoyl-sphingosine-phosphoethanolamine (d18:1/16:0)	palmitoyl-sphingosine-phosphoethanolamine (d18:1/16:0)						Pos Late
100021198	209	63057	221668	Lipid	Fatty Acid Metabolism (Acyl Glycine)	1838	NAMED	MNYZGNSHBPLAFN-UHFFFAOYAS	O=C(C1=CC=CC=N1)N([H])CC(O)=O	picolinoylglycine	picolinoylglycine	5616-29-5	9963296	HMDB0059766		11788622	Neg
100021208	305	64579	238262	Xenobiotics	Benzoate Metabolism	4531	NAMED		C=CC(C=C1O)=CC=C1OS(=O)(O)=O	4-vinylcatechol sulfate	4-vinylcatechol sulfate						Polar
100021220	305	63678	223092	Amino Acid	Methionine, Cysteine, SAM and Taurine Metabolism	476	NAMED		OC(CCC(NCCS(=O)(O)=O)=O)=O	succinoyltaurine	succinoyltaurine		20509456				Polar
100021238	209	63039	221212	Peptide	Dipeptide	933	NAMED		NC(CC1=CC=CC=C1)C(N2C(C(O)=O)CC(O)C2)=O	phenylalanylhydroxyproline*	phenylalanylhydroxyproline*		35032073	HMDB0011176		53480675	Neg
100021324	305	63589	222870	Xenobiotics	Chemical	6260	NAMED		ClC1=C(O)C(C(O)=O)=C(O)C(Cl)=C1	3,5-dichloro-2,6-dihydroxybenzoic acid	3,5-dichloro-2,6-dihydroxybenzoic acid		24339141			24721632	Polar
100021331	209	63153	221892	Partially Characterized Molecules	Partially Characterized Molecules	6423	NAMED		CC1(C)C(OS(O)(=O)=O)CCC2(C)C1CC[C@]3(C)[C@H]2CC[C@@H]3C4(C)OC(CC4)=O	metabolonic lactone sulfate	metabolonic lactone sulfate						Neg
100021363	209	63853	223434	Xenobiotics	Food Component/Plant	5219	NAMED	LOODYTDRRBLQNH-UHFFFAOYAZ	OC1=CC=C(C=C1OC)C(NCC(O)=O)=O	vanillic acid glycine	vanillic acid glycine		2340857	HMDB0060026		3083688	Neg
100021372	305	63739	223275	Amino Acid	Methionine, Cysteine, SAM and Taurine Metabolism	449	NAMED		CSCCC(O)C(O)=O	2-hydroxy-4-(methylthio)butanoic acid	2-hydroxy-4-(methylthio)butanoic acid	583-91-5		HMDB0037115		11427	Polar
100021374	209	63191	221986	Lipid	Fatty Acid, Dicarboxylate	1694	NAMED		CCCCCC(CCCC(O)=O)CCCC(O)=O	branched chain 14:0 dicarboxylic acid**	branched chain 14:0 dicarboxylic acid**						Neg
100021467	305	63264	222194	Partially Characterized Molecules	Partially Characterized Molecules	6424	NAMED			pentose acid*	pentose acid*			HMDB0000892	C00803	7991	Polar
100021478	400	64596	238817	Amino Acid	Histidine Metabolism	93	NAMED	MXETUSMIYKMMAT-UHFFFAOYAG	CN1C=NC=C1CC(O)C(O)=O	1-methyl-5-imidazolelactate	1-methyl-5-imidazolelactate	2022510-60-5	65563369				Pos Early
100021502	209	63436	222605	Lipid	Medium Chain Fatty Acid	1499	NAMED		CCCCCCC/C=C/C(O)=O	(2 or 3)-decenoate (10:1n7 or n8)	(2 or 3)-decenoate (10:1n7 or n8)						Neg
100021530	400	64177	236998	Amino Acid	Methionine, Cysteine, SAM and Taurine Metabolism	460	NAMED	CAMXXPUSAROUCX-BYPYZUCNBD	SC[C@@H](C(O)=O)NCCC(O)=O	S-carboxyethylcysteine	S-carboxyethylcysteine	4033-46-9	19955529				Pos Early
100021538	209	63841	223406	Xenobiotics	Chemical	6262	NAMED	YPDHMBTYUUZFOA-UHFFFAOYAE	CCCCOC(CC(S(=O)(O)=O)C(OCCCC)=O)=O	dibutyl sulfosuccinate	dibutyl sulfosuccinate	5144-51-4	375186			423891	Neg
100021666	209	63615	222957	Partially Characterized Molecules	Partially Characterized Molecules	6431	NAMED		CC(C)CCCC/C=C/C(O)=O	branched-chain, straight-chain, or cyclopropyl 10:1 fatty acid (1)*	branched-chain, straight-chain, or cyclopropyl 10:1 fatty acid (1)*						Neg
100021667	209	63616	222958	Partially Characterized Molecules	Partially Characterized Molecules	6432	NAMED		CC(C)CCCC/C=C/C(O)=O	branched-chain, straight-chain, or cyclopropyl 10:1 fatty acid (2)*	branched-chain, straight-chain, or cyclopropyl 10:1 fatty acid (2)*						Neg
100021678	209	63650	223033	Partially Characterized Molecules	Partially Characterized Molecules	6429	NAMED			carnitine of C10H14O2 (5)*	carnitine of C10H14O2 (5)*						Neg
100021707	209	63681	223106	Xenobiotics	Chemical	6261	NAMED		OC(C1=C(O)C(Cl)=CC(Br)=C1O)=O	3-bromo-5-chloro-2,6-dihydroxybenzoic acid*	3-bromo-5-chloro-2,6-dihydroxybenzoic acid*					134581543	Neg
100021709	209	63683	223108	Partially Characterized Molecules	Partially Characterized Molecules	6434	NAMED		OC(/C=C/CCCC(C)CCCC)=O	branched-chain, straight-chain, or cyclopropyl 12:1 fatty acid*	branched-chain, straight-chain, or cyclopropyl 12:1 fatty acid*						Neg
100021711	209	63685	223110	Lipid	Fatty Acid, Dicarboxylate	1683	NAMED		OC(/C=C/C=C/CCCCC(O)=O)=O	decadienedioic acid (C10:2-DC)**	decadienedioic acid (C10:2-DC)**					17789717	Neg
100021712	209	63688	223114	Lipid	Secondary Bile Acid Metabolism	3483	NAMED		O[C@H]1C[C@]2([H])[C@]([C@@]3([H])C[C@H](OS(O)(=O)=O)[C@@]4(C)[C@](CC[C@@]4([C@H](C)CCC(O)=O)[H])([H])[C@]3([H])CC2)(C)CC1	deoxycholic acid 12-sulfate*	deoxycholic acid 12-sulfate*						Neg
100021726	209	63699	223153	Partially Characterized Molecules	Partially Characterized Molecules	6436	NAMED			GlcNAc sulfate conjugate of C21H34O2 steroid**	GlcNAc sulfate conjugate of C21H34O2 steroid**						Neg
100021727	209	64390	237469	Lipid	Fatty Acid, Branched	1644	NAMED		O=C(C[C@@]1([H])[C@@](C1)([H])CCC)O	cis-3,4-methyleneheptanoate	cis-3,4-methyleneheptanoate						Neg
100021728	402	64389	237480	Lipid	Fatty Acid Metabolism (Acyl Carnitine, Medium Chain)	1857	NAMED		O=C(C[C@@]1([H])[C@@](C1)([H])CCC)OC(CC([O-])=O)C[N+](C)(C)C	cis-3,4-methyleneheptanoylcarnitine	cis-3,4-methyleneheptanoylcarnitine						Pos Late
100021760	305	63920	223829	Amino Acid	Lysine Metabolism	139	NAMED	FTTGAAZKBNZDCZ-LURJTMIEBH	CC(N[C@@](CCCC(O)=O)(C(O)=O)[H])=O	N-acetyl-2-aminoadipate	N-acetyl-2-aminoadipate		392027		C12986	443992	Polar
100021784	209	63988	232906	Xenobiotics	Chemical	6267	NAMED		O=C(O)C1=CC=C(Cl)C=C1	4-chlorobenzoic acid	4-chlorobenzoic acid	74-11-3			C02370	6318	Neg
100021839	209	64049	233195	Xenobiotics	Benzoate Metabolism	4585	NAMED		OC1=CC=C(OS(=O)(O)=O)C=C1OC	2-methoxyhydroquinone sulfate (1)	2-methoxyhydroquinone sulfate (1)						Neg
100021840	209	64050	233196	Xenobiotics	Benzoate Metabolism	4586	NAMED		OC1=CC=C(OS(=O)(O)=O)C(OC)=C1	2-methoxyhydroquinone sulfate (2)	2-methoxyhydroquinone sulfate (2)						Neg
100021918	209	64328	237314	Xenobiotics	Chemical	6178	NAMED		CC(C)(c1cc(C(C)(C)C)c(O)cc1)C	2,4-di-tert-butylphenol	2,4-di-tert-butylphenol	96-76-4					Neg
100021990	400	64393	237477	Lipid	Fatty Acid Metabolism (Acyl Carnitine, Hydroxy)	1925	NAMED		[O-]C(CC(OC(C(O)CCCCCC)=O)C[N+](C)(C)C)=O	3-hydroxyoctanoylcarnitine (1)	3-hydroxyoctanoylcarnitine (1)						Pos Early
100021991	400	64394	237478	Lipid	Fatty Acid Metabolism (Acyl Carnitine, Hydroxy)	1926	NAMED		[O-]C(CC(OC(C(O)CCCCCC)=O)C[N+](C)(C)C)=O	3-hydroxyoctanoylcarnitine (2)	3-hydroxyoctanoylcarnitine (2)						Pos Early
100021992	209	64386	237461	Lipid	Fatty Acid Metabolism (Acyl Glycine)	1815	NAMED		O=C(NCC(O)=O)C[C@@H]1C[C@@H]1CCC	cis-3,4-methyleneheptanoylglycine	cis-3,4-methyleneheptanoylglycine						Neg
100022003	209	64403	237531	Partially Characterized Molecules	Partially Characterized Molecules	6444	NAMED			bilirubin degradation product, C16H18N2O5 (1)**	bilirubin degradation product, C16H18N2O5 (1)**						Neg
100022004	209	64404	237533	Partially Characterized Molecules	Partially Characterized Molecules	6445	NAMED			bilirubin degradation product, C16H18N2O5 (2)**	bilirubin degradation product, C16H18N2O5 (2)**						Neg
100022005	209	64409	237542	Partially Characterized Molecules	Partially Characterized Molecules	6446	NAMED			bilirubin degradation product, C17H18N2O4 (1)**	bilirubin degradation product, C17H18N2O4 (1)**						Neg
100022006	209	64407	237539	Partially Characterized Molecules	Partially Characterized Molecules	6447	NAMED			bilirubin degradation product, C17H18N2O4 (2)**	bilirubin degradation product, C17H18N2O4 (2)**						Neg
100022007	209	64408	237541	Partially Characterized Molecules	Partially Characterized Molecules	6448	NAMED			bilirubin degradation product, C17H18N2O4 (3)**	bilirubin degradation product, C17H18N2O4 (3)**						Neg
100022008	209	64405	237535	Partially Characterized Molecules	Partially Characterized Molecules	6449	NAMED			bilirubin degradation product, C17H20N2O5 (1)**	bilirubin degradation product, C17H20N2O5 (1)**						Neg
100022009	209	64406	237537	Partially Characterized Molecules	Partially Characterized Molecules	6450	NAMED			bilirubin degradation product, C17H20N2O5 (2)**	bilirubin degradation product, C17H20N2O5 (2)**						Neg
100022013	209	64411	237545	Lipid	Corticosteroids	3311	NAMED		[H][C@@]12[C@@]3(C)CC[C@@H](OC4OC(C(O)=O)C(O)C(O)C4O)C[C@@]3([H])CC[C@@]1([H])[C@]5([H])CC[C@@](C(CO)=O)(O)[C@@]5(C)C[C@@H]2O	tetrahydrocortisol glucuronide	tetrahydrocortisol glucuronide						Neg
100022014	209	64414	237567	Partially Characterized Molecules	Partially Characterized Molecules	6451	NAMED			bilirubin degradation product, C16H18N2O5 (3)**	bilirubin degradation product, C16H18N2O5 (3)**						Neg
100022015	209	64415	237569	Partially Characterized Molecules	Partially Characterized Molecules	6452	NAMED			bilirubin degradation product, C16H18N2O5 (4)**	bilirubin degradation product, C16H18N2O5 (4)**						Neg
100022041	400	64571	238237	Peptide	Modified Peptides	1219	NAMED		O=C(N1CCCC1C([O-])=O)C2CCC[N+]2(C)C	N,N-dimethyl-pro-pro	N,N-dimethyl-pro-pro						Pos Early
100022120	400	64568	238235	Amino Acid	Tryptophan Metabolism	263	NAMED		OC(C(N)(C)N(C1=C(C2)C=CC=C1)C2=O)=O	oxindolylalanine	oxindolylalanine					20977764	Pos Early
100022127	209	64591	238327	Lipid	Corticosteroids	3324	NAMED		[H][C@@]12C[C@H](OC3C(O)C(O)C(O)C(C(O)=O)O3)CC[C@]1(C)[C@@]([C@@]4([H])CC2)([H])C(C[C@@]5(C)[C@@]4([H])CC[C@]5(O)C(CO)=O)=O	tetrahydrocortisone glucuronide (5)	tetrahydrocortisone glucuronide (5)						Neg
100022172	305	64623	239195	Xenobiotics	Chemical	6349	NAMED		FC(F)(F)C(F)(F)C(F)(F)C(F)(F)C(F)(F)C(F)(F)S(=O)(O)=O	perfluorohexanesulfonate (PFHxS)	perfluorohexanesulfonate (PFHxS)	355-46-4		HMDB0094700			Polar

## Sheet: Sample Meta Data
PARENT_SAMPLE_NAME	CLIENT_IDENTIFIER	NEG	POLAR	POS EARLY	POS LATE	BOX_NUMBER	CLIENT_MATRIX	CLIENT_SAMPLE_ID	CLIENT_SAMPLE_NUMBER	PLASMA DX/DM RATIO (CYP2D6 MARKER)	PLASMA DG/DX RATIO (UGT MARKER)	URINE DM/DX+DG (NO PH ADJUSTMENT) (CYP2D6 MARKER)	URINE DM/3MM+3HM (NO PH ADJUSTMENT) (CYP3A MARKER)	URINE DM/DX+DG (WITH PH ADJUSTMENT-ADJUSTED MR TRACY ET AL.) (CYP2D6 MARKER)	URINE DX/DM (CYP2D6 MARKER)	URINE 3MM/DM (CYP3A MARKER)	URINE DG/DX (UGT MARKER)	GENDER	GROUP_ID	GROUP_NAME	SAMPLE_AMOUNT	SAMPLE_AMOUNT_UNITS	SAMPLE_BOX_LOCATION	SAMPLE_DESCRIPTION	SUBJECT_OR_ANIMAL_ID	TIME_POINT	VOL_EXTRACTED
UNWA-00988	CYP2D6 SUB2 SD1	193983	193987	193979	193975	1	Plasma with EDTA anticoagulant	CYP2D6, SUB2 SD1	1	1.8	75	0.0014	0.19	0.0045	12.1	0.26	59	F	Preg	Pregnant	> 250 µL	Microliters	A1	Pregnant	2	Day 1	100
UNWA-00989	CYP2D6 SUB2 SD3	193983	193987	193979	193975	1	Plasma with EDTA anticoagulant	CYP2D6, SUB2 SD3	2	0.8	55	0.0111	1.3	0.1198	2.0	0.06	45	F	PostPart	Postpartum	> 250 µL	Microliters	A2	Postpartum	2	Day 3	100
UNWA-00990	CYP2D6 SUB3 SD1	193983	193987	193979	193975	1	Plasma with EDTA anticoagulant	CYP2D6, SUB3 SD1	3	2.9	81	0.0003	0.04	0.0012	51.1		67	F	Preg	Pregnant	> 250 µL	Microliters	A3	Pregnant	3	Day 1	100
UNWA-00991	CYP2D6 SUB3 SD3	193983	193987	193979	193975	1	Plasma with EDTA anticoagulant	CYP2D6, SUB3 SD3	4	4.3	56	0.0021	0.17	0.0038	16.8	0.08	27	F	PostPart	Postpartum	> 250 µL	Microliters	A4	Postpartum	3	Day 3	100
UNWA-00992	CYP2D6 SUB5 SD1	193983	193987	193979	193975	1	Plasma with EDTA anticoagulant	CYP2D6, SUB5 SD1	5		82							F	Preg	Pregnant	> 250 µL	Microliters	A5	Pregnant	5	Day 1	100
UNWA-00993	CYP2D6 SUB5 SD3	193983	193987	193979	193975	1	Plasma with EDTA anticoagulant	CYP2D6, SUB5 SD3	6	7.4	78	0.0007	0.1	0.0010	23.7		56	F	PostPart	Postpartum	> 250 µL	Microliters	A6	Postpartum	5	Day 3	100
UNWA-00994	CYP2D6 SUB7 SD1	193983	193987	193979	193975	1	Plasma with EDTA anticoagulant	CYP2D6, SUB7 SD1	7		75	0.0003	0.05	0.0008	33.7		100	F	Preg	Pregnant	> 250 µL	Microliters	A7	Pregnant	7	Day 1	100
UNWA-00995	CYP2D6 SUB7 SD3	193983	193987	193979	193975	1	Plasma with EDTA anticoagulant	CYP2D6, SUB7 SD3	8	7.5	50	0.0015	0.22	0.0191	14.4		45	F	PostPart	Postpartum	> 250 µL	Microliters	A8	Postpartum	7	Day 3	100
UNWA-00996	CYP2D6 SUB9 SD1	193983	193987	193979	193975	1	Plasma with EDTA anticoagulant	CYP2D6, SUB9 SD1	9	4.3	36	0.0004	0.04	0.0011	68.9	0.42	37	F	Preg	Pregnant	> 250 µL	Microliters	A9	Pregnant	9	Day 1	100
UNWA-00997	CYP2D6 SUB9 SD3	193983	193987	193979	193975	1	Plasma with EDTA anticoagulant	CYP2D6, SUB9 SD3	10	5.6	20	0.0008	0.06	0.0021	68.5	0.32	18	F	PostPart	Postpartum	> 250 µL	Microliters	B1	Postpartum	9	Day 3	100
UNWA-00998	CYP2D6 SUB10 SD1	193983	193987	193979	193975	1	Plasma with EDTA anticoagulant	CYP2D6, SUB10 SD1	11	7.2	97	0.0004	0.06	0.0008	26.4		104	F	Preg	Pregnant	> 250 µL	Microliters	B2	Pregnant	10	Day 1	100
UNWA-00999	CYP2D6 SUB10 SD3	193983	193987	193979	193975	1	Plasma with EDTA anticoagulant	CYP2D6, SUB10 SD3	12		105			0.0000			81	F	PostPart	Postpartum	> 250 µL	Microliters	B3	Postpartum	10	Day 3	100
UNWA-01000	CYP2D6 SUB11 SD1	193983	193987	193979	193975	1	Plasma with EDTA anticoagulant	CYP2D6, SUB11 SD1	13	2.1	56	0.001	0.14	0.0013	8.5	0.21	112	F	Preg	Pregnant	> 250 µL	Microliters	B4	Pregnant	11	Day 1	100
UNWA-01001	CYP2D6 SUB11 SD3	193983	193987	193979	193975	1	Plasma with EDTA anticoagulant	CYP2D6, SUB11 SD3	14	1.6	34	0.0064	0.51	0.0089	3.1	0.06	50	F	PostPart	Postpartum	> 250 µL	Microliters	B5	Postpartum	11	Day 3	100
UNWA-01002	CYP2D6 SUB12 SD1	193983	193987	193979	193975	1	Plasma with EDTA anticoagulant	CYP2D6, SUB12 SD1	15	6.3	45	0.0012	0.18	0.0028	26.4	0.16	30	F	Preg	Pregnant	> 250 µL	Microliters	B6	Pregnant	12	Day 1	100
UNWA-01003	CYP2D6 SUB12 SD3	193983	193987	193979	193975	1	Plasma with EDTA anticoagulant	CYP2D6, SUB12 SD3	16	4.3	49	0.0014	0.19	0.0029	21.8	0.12	32	F	PostPart	Postpartum	> 250 µL	Microliters	B7	Postpartum	12	Day 3	100
UNWA-01004	CYP2D6 SUB14 SD1	193983	193987	193979	193975	1	Plasma with EDTA anticoagulant	CYP2D6, SUB14 SD1	17	2.2	72	0.0001	0.02	0.0000	149.6	0.68	46	F	Preg	Pregnant	> 250 µL	Microliters	B8	Pregnant	14	Day 1	100
UNWA-01005	CYP2D6 SUB14 SD3	193983	193987	193979	193975	1	Plasma with EDTA anticoagulant	CYP2D6, SUB14 SD3	18	1.2	56	0.0027	0.26	0.0032	8.6	0.12	42	F	PostPart	Postpartum	> 250 µL	Microliters	B9	Postpartum	14	Day 3	100
UNWA-01006	CYP2D6 SUB15 SD1	193983	193987	193979	193975	1	Plasma with EDTA anticoagulant	CYP2D6, SUB15 SD1	19	3.0	42	0.0017	0.14	0.0053	18.0	0.11	31	F	Preg	Pregnant	> 250 µL	Microliters	C1	Pregnant	15	Day 1	100
UNWA-01007	CYP2D6 SUB15 SD3	193983	193987	193979	193975	1	Plasma with EDTA anticoagulant	CYP2D6, SUB15 SD3	20	3.0	16	0.0081	0.44	0.0076	8.3	0.06	14	F	PostPart	Postpartum	> 250 µL	Microliters	C2	Postpartum	15	Day 3	100
UNWA-01008	CYP2D6 SUB21 SD1	193983	193987	193979	193975	1	Plasma with EDTA anticoagulant	CYP2D6, SUB21 SD1	21	3.1	39	0.0023	0.22	0.0050	15.3	0.17	26	F	Preg	Pregnant	> 250 µL	Microliters	C3	Pregnant	21	Day 1	100
UNWA-01009	CYP2D6 SUB21 SD3	193983	193987	193979	193975	1	Plasma with EDTA anticoagulant	CYP2D6, SUB21 SD3	22	4.1	28	0.0038	0.28	0.0040	9.6	0.09	26	F	PostPart	Postpartum	> 250 µL	Microliters	C4	Postpartum	21	Day 3	100
UNWA-01010	CYP2D6 SUB22 SD1	193983	193987	193979	193975	1	Plasma with EDTA anticoagulant	CYP2D6, SUB22 SD1	23	3.6	79	0.0011	0.17	0.0021	26.5	0.09	33	F	Preg	Pregnant	> 250 µL	Microliters	C5	Pregnant	22	Day 1	100
UNWA-01011	CYP2D6 SUB22 SD3	193983	193987	193979	193975	1	Plasma with EDTA anticoagulant	CYP2D6, SUB22 SD3	24		72	0.0015	0.21	0.0009	21.6	0.06	30	F	PostPart	Postpartum	> 250 µL	Microliters	C6	Postpartum	22	Day 3	100
UNWA-01012	CYP2D6 SUB23 SD1	193983	193987	193979	193975	1	Plasma with EDTA anticoagulant	CYP2D6, SUB23 SD1	25	1.8	67	0.0008	0.12	0.0018	19.5	0.36	64	F	Preg	Pregnant	> 250 µL	Microliters	C7	Pregnant	23	Day 1	100
UNWA-01013	CYP2D6 SUB23 SD3	193983	193987	193979	193975	1	Plasma with EDTA anticoagulant	CYP2D6, SUB23 SD3	26	2.9	17	0.0026	0.28	0.0045	14.1	0.21	26	F	PostPart	Postpartum	> 250 µL	Microliters	C8	Postpartum	23	Day 3	100
UNWA-01014	CYP2D6 SUB26 SD1	193983	193987	193979	193975	1	Plasma with EDTA anticoagulant	CYP2D6, SUB26 SD1	27	1.6	61	0.0013	0.19	0.0007	16.9	0.18	45	F	Preg	Pregnant	> 250 µL	Microliters	C9	Pregnant	26	Day 1	100
UNWA-01015	CYP2D6 SUB26 SD3	193983	193987	193979	193975	1	Plasma with EDTA anticoagulant	CYP2D6, SUB26 SD3	28	1.6	28	0.0038	0.84	0.0023	5.4	0.08	48	F	PostPart	Postpartum	> 250 µL	Microliters	D9	Postpartum	26	Day 3	100
UNWA-01016	CYP2D6 SUB27 SD1	193983	193987	193979	193975	1	Plasma with EDTA anticoagulant	CYP2D6, SUB27 SD1	29	1.1	34	0.0015	0.15	0.0064	12.4	0.23	54	F	Preg	Pregnant	> 250 µL	Microliters	D8	Pregnant	27	Day 1	100
UNWA-01017	CYP2D6 SUB27 SD3	193983	193987	193979	193975	1	Plasma with EDTA anticoagulant	CYP2D6, SUB27 SD3	30	1.7	35	0.0020	0.27	0.0039	11.9	0.13	40	F	PostPart	Postpartum	> 250 µL	Microliters	D7	Postpartum	27	Day 3	100
UNWA-01018	CYP2D6 SUB28 SD1	193983	193987	193979	193975	1	Plasma with EDTA anticoagulant	CYP2D6, SUB28 SD1	31		93	0.0004	0.06	0.0010	20.1		121	F	Preg	Pregnant	> 250 µL	Microliters	D6	Pregnant	28	Day 1	100
UNWA-01019	CYP2D6 SUB28 SD3	193983	193987	193979	193975	1	Plasma with EDTA anticoagulant	CYP2D6, SUB28 SD3	32	3.9	103	0.0013	0.21	0.0008	9.2	0.09	85	F	PostPart	Postpartum	> 250 µL	Microliters	D5	Postpartum	28	Day 3	100
UNWA-01020	CYP2D6 SUB29 SD1	193983	193987	193979	193975	1	Plasma with EDTA anticoagulant	CYP2D6, SUB29 SD1	33	2.4	45	0.0002	0.02	0.0008	50.9	0.76	110	F	Preg	Pregnant	> 250 µL	Microliters	D4	Pregnant	29	Day 1	100
UNWA-01021	CYP2D6 SUB29 SD3	193983	193987	193979	193975	1	Plasma with EDTA anticoagulant	CYP2D6, SUB29 SD3	34	2.6	47	0.0002	0.01	0.0004	91.3	0.88	69	F	PostPart	Postpartum	> 250 µL	Microliters	D3	Postpartum	29	Day 3	100
UNWA-01022	CYP2D6 SUB30 SD1	193983	193987	193979	193975	1	Plasma with EDTA anticoagulant	CYP2D6, SUB30 SD1	35	1.0	93	0.0041	0.48	0.0112	3.1	0.10	77	F	Preg	Pregnant	> 250 µL	Microliters	D2	Pregnant	30	Day 1	100
UNWA-01023	CYP2D6 SUB30 SD3	193983	193987	193979	193975	1	Plasma with EDTA anticoagulant	CYP2D6, SUB30 SD3	36	0.7	71	0.0099	1.19	0.0103	1.6	0.06	61	F	PostPart	Postpartum	> 250 µL	Microliters	D1	Postpartum	30	Day 3	100
UNWA-01024	CYP2D6 SUB31 SD1	193983	193987	193979	193975	1	Plasma with EDTA anticoagulant	CYP2D6, SUB31 SD1	37		82	0.0003	0.06	0.0011	53.3		62	F	Preg	Pregnant	> 250 µL	Microliters	E1	Pregnant	31	Day 1	100
UNWA-01025	CYP2D6 SUB31 SD3	193983	193987	193979	193975	1	Plasma with EDTA anticoagulant	CYP2D6, SUB31 SD3	38		103	0.0004	0.03	0.0007	45.8		56	F	PostPart	Postpartum	> 250 µL	Microliters	E2	Postpartum	31	Day 3	100
UNWA-01026	CYP2D6 SUB33 SD1	193983	193987	193979	193975	1	Plasma with EDTA anticoagulant	CYP2D6, SUB33 SD1	39		52	0.0011	0.21	0.0017	15.8	0.07	56	F	Preg	Pregnant	> 250 µL	Microliters	E3	Pregnant	33	Day 1	100
UNWA-01027	CYP2D6 SUB33 SD3	193983	193987	193979	193975	1	Plasma with EDTA anticoagulant	CYP2D6, SUB33 SD3	40	5.2	98	0.0027	0.91	0.0010	5.3	0.03	68	F	PostPart	Postpartum	> 250 µL	Microliters	E4	Postpartum	33	Day 3	100
UNWA-01028	CYP2D6 SUB34 SD1	193983	193987	193979	193975	1	Plasma with EDTA anticoagulant	CYP2D6, SUB34 SD1	41	1.2	39	0.0062	0.70	0.0070	4.9	0.09	32	F	Preg	Pregnant	> 250 µL	Microliters	E5	Pregnant	34	Day 1	100
UNWA-01029	CYP2D6 SUB34 SD3	193983	193987	193979	193975	1	Plasma with EDTA anticoagulant	CYP2D6, SUB34 SD3	42	0.5	26	0.0370	2.25	0.0278	1.8	0.05	14	F	PostPart	Postpartum	> 250 µL	Microliters	E6	Postpartum	34	Day 3	100
UNWA-01030	CYP2D6 SUB35 SD1	193983	193987	193979	193975	1	Plasma with EDTA anticoagulant	CYP2D6, SUB35 SD1	43	1.7	107	0.0033	0.6	0.0049	5.4	0.09	55	F	Preg	Pregnant	> 250 µL	Microliters	E7	Pregnant	35	Day 1	100
UNWA-01031	CYP2D6 SUB35 SD3	193983	193987	193979	193975	1	Plasma with EDTA anticoagulant	CYP2D6, SUB35 SD3	44	1.2	48	0.0016	0.15	0.0055	14.6	0.27	43	F	PostPart	Postpartum	> 250 µL	Microliters	E8	Postpartum	35	Day 3	100
UNWA-01032	CYP2D6 SUB36 SD1	193983	193987	193979	193975	1	Plasma with EDTA anticoagulant	CYP2D6, SUB36 SD1	45		68	0.0005	0.07	0.0014	36.2		53	F	Preg	Pregnant	> 250 µL	Microliters	E9	Pregnant	36	Day 1	100
UNWA-01033	CYP2D6 SUB36 SD3	193983	193987	193979	193975	1	Plasma with EDTA anticoagulant	CYP2D6, SUB36 SD3	46		54	0.0011	0.11	0.0014	31.5		28	F	PostPart	Postpartum	> 250 µL	Microliters	F9	Postpartum	36	Day 3	100
UNWA-01034	CYP2D6 SUB38 SD1	193983	193987	193979	193975	1	Plasma with EDTA anticoagulant	CYP2D6, SUB38 SD1	47	1.8	65	0.0010	0.12	0.0035	18.0	0.16	55	F	Preg	Pregnant	> 250 µL	Microliters	F8	Pregnant	38	Day 1	100
UNWA-01035	CYP2D6 SUB38 SD3	193983	193987	193979	193975	1	Plasma with EDTA anticoagulant	CYP2D6, SUB38 SD3	48	0.8	59	0.0044	0.46	0.0055	6.0	0.13	37	F	PostPart	Postpartum	> 250 µL	Microliters	F7	Postpartum	38	Day 3	100
UNWA-01036	CYP2D6 SUB39 SD1	193983	193987	193979	193975	1	Plasma with EDTA anticoagulant	CYP2D6, SUB39 SD1	49	1.4	93	0.0041	0.69	0.0065	4.9	0.08	49	F	Preg	Pregnant	> 250 µL	Microliters	F6	Pregnant	39	Day 1	100
UNWA-01037	CYP2D6 SUB39 SD3	193983	193987	193979	193975	1	Plasma with EDTA anticoagulant	CYP2D6, SUB39 SD3	50	1.6	93	0.0066	0.75	0.0104	3.6	0.06	41	F	PostPart	Postpartum	> 250 µL	Microliters	F5	Postpartum	39	Day 3	100
UNWA-01038	CYP2D6 SUB41 SD1	193983	193987	193979	193975	1	Plasma with EDTA anticoagulant	CYP2D6, SUB41 SD1	51	1.7	83	0.0010	0.13	0.0017	17.0	0.23	58	F	Preg	Pregnant	> 250 µL	Microliters	F4	Pregnant	41	Day 1	100
UNWA-01039	CYP2D6 SUB41 SD3	193983	193987	193979	193975	1	Plasma with EDTA anticoagulant	CYP2D6, SUB41 SD3	52	2.1	56	0.0020	0.24	0.0036	6.8	0.10	74	F	PostPart	Postpartum	> 250 µL	Microliters	F3	Postpartum	41	Day 3	100
UNWA-01040	CYP2D6 SUB43 SD1	193983	193987	193979	193975	1	Plasma with EDTA anticoagulant	CYP2D6, SUB43 SD1	53		152	0.0008	0.16	0.0018	10.8	0.14	119	F	Preg	Pregnant	> 250 µL	Microliters	F2	Pregnant	43	Day 1	100
UNWA-01041	CYP2D6 SUB43 SD3	193983	193987	193979	193975	1	Plasma with EDTA anticoagulant	CYP2D6, SUB43 SD3	54		82	0.0034	0.32	0.0012	6.0	0.04	49	F	PostPart	Postpartum	> 250 µL	Microliters	F1	Postpartum	43	Day 3	100
UNWA-01042	CYP2D6 SUB45 SD1	193983	193987	193979	193975	1	Plasma with EDTA anticoagulant	CYP2D6, SUB45 SD1	55	1.5	148	0.0007	0.14	0.0010	19.6	0.18	70	F	Preg	Pregnant	> 250 µL	Microliters	G1	Pregnant	45	Day 1	100
UNWA-01043	CYP2D6 SUB45 SD3	193983	193987	193979	193975	1	Plasma with EDTA anticoagulant	CYP2D6, SUB45 SD3	56	6.3	26	0.0004	0.05	0.0006	62.8		41	F	PostPart	Postpartum	> 250 µL	Microliters	G2	Postpartum	45	Day 3	100
UNWA-01044	CYP2D6 SUB46 SD1	193983	193987	193979	193975	1	Plasma with EDTA anticoagulant	CYP2D6, SUB46 SD1	57	2.9	79	0.0018	0.26	0.0027	7.0	0.09	77	F	Preg	Pregnant	> 250 µL	Microliters	G3	Pregnant	46	Day 1	100
UNWA-01045	CYP2D6 SUB46 SD3	193983	193987	193979	193975	1	Plasma with EDTA anticoagulant	CYP2D6, SUB46 SD3	58	2.5	96	0.0058	0.66	0.0027	3.5	0.05	48	F	PostPart	Postpartum	> 250 µL	Microliters	G4	Postpartum	46	Day 3	100
UNWA-01046	CYP2D6 SUB48 SD1	193983	193987	193979	193975	1	Plasma with EDTA anticoagulant	CYP2D6, SUB48 SD1	59	3.1	43	0.0022	0.30	0.0023	15.4	0.14	28	F	Preg	Pregnant	> 250 µL	Microliters	G5	Pregnant	48	Day 1	100
UNWA-01047	CYP2D6 SUB48 SD3	193983	193987	193979	193975	1	Plasma with EDTA anticoagulant	CYP2D6, SUB48 SD3	60	0.9	21	0.0014	0.23	0.0036	10.2	0.25	67	F	PostPart	Postpartum	> 250 µL	Microliters	G6	Postpartum	48	Day 3	100
UNWA-01048	CYP2D6 SUB49 SD1	193983	193987	193979	193975	1	Plasma with EDTA anticoagulant	CYP2D6, SUB49 SD1	61	2.9	55	0.0021	0.22	0.0016	17.7	0.11	26	F	Preg	Pregnant	> 250 µL	Microliters	G7	Pregnant	49	Day 1	100
UNWA-01049	CYP2D6 SUB49 SD3	193983	193987	193979	193975	1	Plasma with EDTA anticoagulant	CYP2D6, SUB49 SD3	62	5.5	30	0.0054	0.38	0.0046	14.4	0.08	12	F	PostPart	Postpartum	> 250 µL	Microliters	G8	Postpartum	49	Day 3	100
UNWA-01050	CYP2D6 SUB50 SD1	193983	193987	193979	193975	1	Plasma with EDTA anticoagulant	CYP2D6, SUB50 SD1	63	0.7	38	0.0070	0.65	0.0129	3.4	0.11	41	F	Preg	Pregnant	> 250 µL	Microliters	G9	Pregnant	50	Day 1	100
UNWA-01051	CYP2D6 SUB50 SD3	193983	193987	193979	193975	1	Plasma with EDTA anticoagulant	CYP2D6, SUB50 SD3	64	0.6	27	0.0301	3.31	0.0316	2.1	0.04	15	F	PostPart	Postpartum	> 250 µL	Microliters	H9	Postpartum	50	Day 3	100
UNWA-01052	CYP2D6 SUB51 SD1	193983	193987	193979	193975	1	Plasma with EDTA anticoagulant	CYP2D6, SUB51 SD1	65	2.3	55	0.0004	0.08	0.0006	26.4	0.39	84	F	Preg	Pregnant	> 250 µL	Microliters	H8	Pregnant	51	Day 1	100
UNWA-01053	CYP2D6 SUB51 SD3	193983	193987	193979	193975	1	Plasma with EDTA anticoagulant	CYP2D6, SUB51 SD3	66	1.5	47	0.0065	0.52	0.0036	12.6	0.11	11	F	PostPart	Postpartum	> 250 µL	Microliters	H7	Postpartum	51	Day 3	100
UNWA-01054	CYP2D6 SUB52 SD1	193983	193987	193979	193975	1	Plasma with EDTA anticoagulant	CYP2D6, SUB52 SD1	67	1.9	38	0.0012	0.14	0.0015	27.3	0.38	29	F	Preg	Pregnant	> 250 µL	Microliters	H6	Pregnant	52	Day 1	100
UNWA-01055	CYP2D6 SUB52 SD3	193983	193987	193979	193975	1	Plasma with EDTA anticoagulant	CYP2D6, SUB52 SD3	68	2.2	29	0.0147	1.21	0.0077	3.7	0.05	17	F	PostPart	Postpartum	> 250 µL	Microliters	H5	Postpartum	52	Day 3	100
UNWA-01056	CYP2D6 SUB53 SD1	193983	193987	193979	193975	1	Plasma with EDTA anticoagulant	CYP2D6, SUB53 SD1	69	2.5	342	0.0001	0.02	0.0002	42.8	0.51	250	F	Preg	Pregnant	> 250 µL	Microliters	H4	Pregnant	53	Day 1	100
UNWA-01057	CYP2D6 SUB53 SD3	193983	193987	193979	193975	1	Plasma with EDTA anticoagulant	CYP2D6, SUB53 SD3	70	4.8	109	0.0005	0.07	0.0007	37.2		57	F	PostPart	Postpartum	> 250 µL	Microliters	H3	Postpartum	53	Day 3	100
UNWA-01058	CYP2D6 SUB54 SD1	193983	193987	193979	193975	1	Plasma with EDTA anticoagulant	CYP2D6, SUB54 SD1	71	5.8	55	0.0004	0.05	0.0009	61.9		41	F	Preg	Pregnant	> 250 µL	Microliters	H2	Pregnant	54	Day 1	100
UNWA-01059	CYP2D6 SUB54 SD3	193983	193987	193979	193975	1	Plasma with EDTA anticoagulant	CYP2D6, SUB54 SD3	72	4.6	77	0.0019	0.28	0.0019	19.1	0.10	27	F	PostPart	Postpartum	> 250 µL	Microliters	H1	Postpartum	54	Day 3	100
UNWA-01060	CYP2D6 SUB55 SD1	193983	193987	193979	193975	1	Plasma with EDTA anticoagulant	CYP2D6, SUB55 SD1	73	1.2	42	0.0047	1.16	0.0048	6.1	0.07	34	F	Preg	Pregnant	> 250 µL	Microliters	I1	Pregnant	55	Day 1	100
UNWA-01061	CYP2D6 SUB55 SD3	193983	193987	193979	193975	1	Plasma with EDTA anticoagulant	CYP2D6, SUB55 SD3	74	0.5	57	0.0451	7.97	0.0282	0.7	0.02	32	F	PostPart	Postpartum	> 250 µL	Microliters	I2	Postpartum	55	Day 3	100
UNWA-01062	CYP2D6 SUB56 SD1	193983	193987	193979	193975	1	Plasma with EDTA anticoagulant	CYP2D6, SUB56 SD1	75	3.7	58	0.0010	0.13	0.0007	18.9	0.27	53	F	Preg	Pregnant	> 250 µL	Microliters	I3	Pregnant	56	Day 1	100
UNWA-01063	CYP2D6 SUB56 SD3	193983	193987	193979	193975	1	Plasma with EDTA anticoagulant	CYP2D6, SUB56 SD3	76	3.7	44	0.0029	0.38	0.0048	14.5	0.10	23	F	PostPart	Postpartum	> 250 µL	Microliters	I4	Postpartum	56	Day 3	100
UNWA-01064	CYP2D6 SUB57 SD1	193983	193987	193979	193975	1	Plasma with EDTA anticoagulant	CYP2D6, SUB57 SD1	77	1.2	86	0.0026	0.45	0.0044	8.6	0.11	43	F	Preg	Pregnant	> 250 µL	Microliters	I5	Pregnant	57	Day 1	100
UNWA-01065	CYP2D6 SUB57 SD3	193983	193987	193979	193975	1	Plasma with EDTA anticoagulant	CYP2D6, SUB57 SD3	78	2.0	60	0.0063	0.69	0.0054	6.0	0.06	26	F	PostPart	Postpartum	> 250 µL	Microliters	I6	Postpartum	57	Day 3	100
UNWA-01066	CYP2D6 SUB60 SD1	193983	193987	193979	193975	1	Plasma with EDTA anticoagulant	CYP2D6, SUB60 SD1	79	2.3	45	0.0036	0.35	0.0062	14.1	0.16	18	F	Preg	Pregnant	> 250 µL	Microliters	I7	Pregnant	60	Day 1	100
UNWA-01067	CYP2D6 SUB60 SD3	193983	193987	193979	193975	1	Plasma with EDTA anticoagulant	CYP2D6, SUB60 SD3	80	1.9	46	0.0153	1.37	0.0111	3.5	0.04	18	F	PostPart	Postpartum	> 250 µL	Microliters	I8	Postpartum	60	Day 3	100
UNWA-01068	CYP2D6 SUB61 SD1	193983	193987	193979	193975	2	Plasma with EDTA anticoagulant	CYP2D6, SUB61 SD1	81	6.2	59	0.0017	0.23	0.0021	22.2	0.15	25	F	Preg	Pregnant	> 250 µL	Microliters	A1	Pregnant	61	Day 1	100
UNWA-01069	CYP2D6 SUB61 SD3	193983	193987	193979	193975	2	Plasma with EDTA anticoagulant	CYP2D6, SUB61 SD3	82	1.6	43	0.0083	1.42	0.0044	2.7	0.03	44	F	PostPart	Postpartum	> 250 µL	Microliters	A2	Postpartum	61	Day 3	100
UNWA-01070	CYP2D6 SUB62 SD1	193983	193987	193979	193975	2	Plasma with EDTA anticoagulant	CYP2D6, SUB62 SD1	83	0.3	71	0.0277	1.76	0.0602	1.0	0.08	35	F	Preg	Pregnant	> 250 µL	Microliters	A3	Pregnant	62	Day 1	100
UNWA-01071	CYP2D6 SUB62 SD3	193983	193987	193979	193975	2	Plasma with EDTA anticoagulant	CYP2D6, SUB62 SD3	84	1.4	58	0.0115	1.10	0.0120	2.8	0.06	30	F	PostPart	Postpartum	> 250 µL	Microliters	A4	Postpartum	62	Day 3	100
UNWA-01072	CYP2D6 SUB63 SD1	193983	193987	193979	193975	2	Plasma with EDTA anticoagulant	CYP2D6, SUB63 SD1	85	4.1	99	0.0009	0.12	0.0017	13.3	0.16	79	F	Preg	Pregnant	> 250 µL	Microliters	A5	Pregnant	63	Day 1	100
UNWA-01073	CYP2D6 SUB63 SD3	193983	193987	193979	193975	2	Plasma with EDTA anticoagulant	CYP2D6, SUB63 SD3	86	2.6	49	0.0044	0.71	0.0043	4.1	0.10	55	F	PostPart	Postpartum	> 250 µL	Microliters	A6	Postpartum	63	Day 3	100
UNWA-01074	CYP2D6 SUB65 SD1	193983	193987	193979	193975	2	Plasma with EDTA anticoagulant	CYP2D6, SUB65 SD1	87	7.0	113	0.0002	0.02	0.0004	73.0	0.71	71	F	Preg	Pregnant	> 250 µL	Microliters	A7	Pregnant	65	Day 1	100
UNWA-01075	CYP2D6 SUB65 SD3	193983	193987	193979	193975	2	Plasma with EDTA anticoagulant	CYP2D6, SUB65 SD3	88	3.3	92	0.0046	0.52	0.0025	8.6	0.06	24	F	PostPart	Postpartum	> 250 µL	Microliters	A8	Postpartum	65	Day 3	100
UNWA-01076	CYP2D6 SUB66 SD1	193983	193987	193979	193975	2	Plasma with EDTA anticoagulant	CYP2D6, SUB66 SD1	89	1.4	62	0.0008	0.10	0.0020	21.7	0.54	60	F	Preg	Pregnant	> 250 µL	Microliters	A9	Pregnant	66	Day 1	100
UNWA-01077	CYP2D6 SUB66 SD3	193983	193987	193979	193975	2	Plasma with EDTA anticoagulant	CYP2D6, SUB66 SD3	90	1.9	47	0.0016	0.24	0.0016	24.1	0.23	25	F	PostPart	Postpartum	> 250 µL	Microliters	B9	Postpartum	66	Day 3	100
UNWA-01078	CYP2D6 SUB68 SD1	193983	193987	193979	193975	2	Plasma with EDTA anticoagulant	CYP2D6, SUB68 SD1	91	1.4	179	0.0018	0.04	0.0035	34.3	0.77	15	F	Preg	Pregnant	> 250 µL	Microliters	B8	Pregnant	68	Day 1	100
UNWA-01079	CYP2D6 SUB68 SD3	193983	193987	193979	193975	2	Plasma with EDTA anticoagulant	CYP2D6, SUB68 SD3	92	0.8	80	0.0208	2.04	0.0083	1.6	0.03	30	F	PostPart	Postpartum	> 250 µL	Microliters	B7	Postpartum	68	Day 3	100
UNWA-01080	CYP2D6 SUB79 SD1	193983	193987	193979	193975	2	Plasma with EDTA anticoagulant	CYP2D6, SUB79 SD1	93	3.1	87	0.0013	0.15	0.0019	13.9	0.17	54	F	Preg	Pregnant	> 250 µL	Microliters	B6	Pregnant	79	Day 1	100
UNWA-01081	CYP2D6 SUB79 SD3	193983	193987	193979	193975	2	Plasma with EDTA anticoagulant	CYP2D6, SUB79 SD3	94	1.5	41	0.0159	1.31	0.0087	5.7	0.05	10	F	PostPart	Postpartum	> 250 µL	Microliters	B5	Postpartum	79	Day 3	100

## Sheet: Peak Area Data
PARENT_SAMPLE_NAME	35	50	55	62	71	93	98	111	112	117	132	136	144	158	171	179	180	181	182	189	192	194	197	207	209	212	213	229	231	234	235	240	241	244	250	252	254	266	267	272	273	275	278	279	297	302	310	313	327
UNWA-00988	724083	100914	6116537	168699	60151	24313001	260806	4341861	5529857	20915	62859	670631	165167	153987	524754	96866	594147132	43241714	620612	10488424	841256	753277	17225	56968	165373	242192		33939000	389455224	3258588	168190	1982513	344374	7941329	1331428	10609091	24324686	229341866	1593780	93329	435982	359526389	2533325	41449739	216776	384772	254793	111373	75614
UNWA-00989	1118881	124889	2479935	441182	77052	43558882	360252	11193207	4458364	120910	67205	237266	324239	129795	460314	386608	1475082959	41930075	848770	20126023	542558	854336	20904	59843	304083	280009	29677	55454427	418022401	4007782	237003	3429522	262311	6828814	2042716	14075953	52265708	157613856	1736112	44427	325324	495231337	3007535	54591397	241825	283298	148112	145655	48268
UNWA-00990	3954225	216993	3408956	176670	117171	31090175	178333	4582136	3525480		78340	129479	117711	152039	545182	114656	1280587662	31454556	371156	8955759	702387	809253		58544	161209	209346		96990240	360913241	3429241	236940	2367971	242312	5937952	877331	11395506	15638161	351860749	2003715	107828	625870	386043326	1926866	52981688	287678	652251	108118	148164	98797
UNWA-00991	3549457	307559	1319880	168760	22744	48264205	508489	9154003	2784433	211910	137979	237061	127875	169101	342474	148472	1044628905	46163384	416608	19425754	474499	1039616	27932	64282	372512	280887		68813602	727570057	4319508	300214	4738891	309116	5299176	1326101	18572699	16077499	303483656	2597867	38207	310091	460684804	2628999	74617479	341946	835834	181588	175956	63183
UNWA-00992	1404071	161664	3874667	709551	26792	36589591	199169	7097841	5192525	111681	150365	534376	178909	343042	605174	546170	978609653	31455774	548562	7962381	541253	774581	20074	68268	254257	190223	20997	74823819	303372989	2768732	110961	2997618	296192	7340871	836645	12038508	17246398	330798258	1934141	75212	613473	430436283	1713067	63914782	271571	719533	224127	128555	85094
UNWA-00993	1363516	137801	1124583	202462	25134	39909340	540197	6188239	4144794	147897	76750	565977	196857	148938	536054	139104	1215002701	35551843	356309	8851378	343012	724756		45144	137574	275204		55937965	555544436	3972037	218617	4005573	143265		1302432	12562856	13585445	286096310	2216678	37456	350068	462328849	1061297	62552680	233841	674307		107770	60865
UNWA-00994	3669951	305986	5514479	150107	109282	31617424	341821	6150372	3991374	48510	57876	5142864	149251	281960	596730	88567	728514883	25800613	1026761	10555314	1252289	1060293	20704	105441	328876	412692	33305	111736478	579308665	4663397	181188	3919730	246407	7002755	925348	14434850	8049194	424265271	2366164	216840	725567	368434395	1510112	92689929	500224	997021		256565	118996
UNWA-00995	2416116	136953	5499698	192062	103610	58505813	319650	6938201	3880474	30686	71259	2379813	152793	179404	334156	142254	356769814	19891899	767231	28933922	845152	778375		49084	179217	245274		35337227	472886516	3448186	341906	3230889	215058	18404323	1216110	19487857	7536985	347182661	1605620		215184	328407555	2048997	80146504	372827	1802657	111432	183807	61866
UNWA-00996	2011576	116853	4001261	169481	31559	38358836	173477	2692969	4002640		71754	575833	118124	132256	325566	134737	728994497	36186604	547485	4288965	658172	680992	16131	44232	274712	177653		42622832	250702453	2244683	169374	2111276	172425	298755	772546	12988927	7671514	301138677	2477240	164554	784149	295419188	1523248	34948341	236475	639847	112002	142927	70513
UNWA-00997	2632467	162020	1766565	328599	35983	35790116	282855	3119584	3620889	65108	103133	2448635	219621	269015	1742892	229948	1246633933	31012050	257124	7845664	466327	774658		57357	567502	195895	19175	57299294	783911631	2740226	219070	3174296	243043		658001	16323905	10348428	247305597	2897245	34562	370730	345448078	1329202	55179354	222185	1073724		136652	69083
UNWA-00998	2622254	128187	3361130	279729	43175	47964956	215565	6359704	8360293		106436	229439	147483	166141	431456	196525	653569560	16403862	664078	6531805	973019	866778		52680	100414	208099	20424	80461799	308877040	2213360	118201	2633867	278483	8598128	629329	16203379	13039784	344772864	1678104	89379	663977	362533531	2184715	58246007	326918	843737	174148	142177	131567
UNWA-00999	1843838	178707	1597979	191455	32855	56610972	372904	4056032	8511911	53320	96190	148519	123815	189527	699671	130823	1050688755	39476301	338967	8164188	569414	766633		49493	115700	219089		75246778	570661475	2111246	194150	3128891	144378		908988	18764818	9135313	236690443	2124267		262671	389683360	2109460	52660579	215729	1192721		97017	66146
UNWA-01000	2533187	150258	4995924	321828	30129	47156826	438844	4903362	5037632	88649	62537	340272	227592	392052	507105	179896	436895518	18741344	400264	7377479	1050308	864811	21770	68802	130601	279221		59028112	416608900	1667583	380597	3402922	403560		973527	14381711	7622481	317154562	2341707	76376	795638	413550128	1564336	28894293	393762	243008	63780	165781	98400
UNWA-01001	2868043	134234	2450688	130213	38996	47058777	533474	5555266	4630753	85323	84888	918792	617278	188743	502701	158435	1022463575	46783137	498159	10749471	559680	761942	20636	49358	109517	284718		42312755	737058157	2682120	346187	4043068	246115	6731438	1417309	15082155	13197829	221889527	1830098	94670	406150	454120526	1500974	100674775	277351	1095039	218970	128911	53302
UNWA-01002	1818681	93796	4917996	186249	31042	35908085	284978	5719783	4588522	201394	63185	305114	99527	283827	367186	143318	466209446	24101489	439741	7656516	535068	748312		45952	98721	217471		41162810	392291283	2019842	274447	2339949	180832		688843	14074888	8037875	328856993	1369481	88351	468208	350864100	2076251	37301904	282979	132116	44961	162171	99004
UNWA-01003	2879202	210053	2149492	176556	54058	46676647	637375	7490171	5096755	83380	77744	454545	276957	237208	586024	139142	791473937	26869490	423490	16336318	575759	1235202	25835	67945	131794	416949	32472	49255241	854287218	2821923	310931	5584301	358669	2846411	2150164	19319154	16347512	334512606	2547286		282061	625422493	2314594	36695379	301889	301205		181976	74685
UNWA-01004	2713163	71733	1685960	176733	15872	28330420	149896	3577257	3115229		75416	4995651	195742	187154	738487	100557	721298919	18054137	267147	6941917	907311	613513		61946	76116	246587		50752024	363347544	3937661	193181	1797539	207013		782803	8644480	9353721	223676815	1300815	172297	673833	292043779	1780352	55487778	231641	253534	62093	96629	57873
UNWA-01005	3239703	114899	2830057	243579	24443	34583687	354055	3737148	3145027	57487	61563	2223740	425327	237925	834037	215110	975531323	31016988	187911	11963373	722082	799271		62526	154004	231102		40774530	685838793	4015997	183046	2854707	227095	3724659	884016	12259608	17370300	212529922	1838135	124799	471836	396015817	2920425	39567764	234074			94054	50163
UNWA-01006	2465576	146012	2949686	145639	24649	31979754	279223	4312003	3986339		72314	491076	152307	168155	549164	156234	1357096525	30525647	439377	13780176	818671	1222283		61857	229524	288963		84942633	532042495	4847631	206263	2538645	386519	4014222	1186134	9841613	33949927	304398257	1465227	145444	564718	339209414	769355	44176515	451468	1510858	112566	188598	85278
UNWA-01007	2037897	264877	2512324	204439	45939	42168267	336626	5490460	3413128	103447	164535	312810	321308	307579	681552	212195	1353944651	30857225	533867	19648442	453082	1621437	21701	48604	708780	336554	28339	66106454	622035065	4246466	276992	3942471	314178	13495128	3238559	15452444	59905997	208663081	3356570		222856	499502508	1992087	95520853	440204	2121367	176570	204549	68406
UNWA-01008	1427280	238173	3199796	218890	56658	31510841	268307	5049788	4206770		95376	794259	148478	273266	2198457	177106	594436049	28453128	824892	8215418	696610	972417		103811	501390	273763	19874	47368713	298992260	6019034	153820	2856466	297201	4252631	2707481	15985824	11530610	320598255	2040005	155954	614526	447172983	1745506	72358681	463587	345872	282615	301125	97707
UNWA-01009	2691129	119972	1800270	229531	41884	45887853	470454	7915818	4784511	74894	107770	206762	187818	241857	682781	231273	226437198	18350162	548820	8819275	453940	965131		61951	278937	287618		25234574	625480339	3647777	226953	4327523	286207	2285982	3769792	20155771	6395017	168716917	2106778		352616	387287717	1164534	56340294	296577	954832		151625	43156
UNWA-01010	855745	152332	4541139	117980	26262	33104241	188533	8814557	3760306		135406	378744	155198	233932	1716370	130620	756473734	31018417	597446	8462019	1847225	550412		57761	477442	322876	13257	61042750	381970147	3884259	195894	2657729	289185	8621448	485364	12299123	16507431	316466324	2183518	174083	1090519	289177561	1425272	54468001	413121	809914	75770	166813	78501
UNWA-01011	1639320	128652	2713149	442745		38421947	635053	9262867	2937059	66780	78165	2197569	118195	169594	544126	624962	548252247	42546282	666657	22786260	726003	660519	29409	44509	154087	293756		26991699	539440341	4003150	470791	4278521	282559	9295232	518983	16503683	11514932	239301706	2481475	130635	614319	354276011	2022339	64379755	269327	1146051	143828	146485	52246
UNWA-01012	1855000	55326	3614604	98129	315227	48686748	228191	5041509	5165854	45395		4197453	172532	189324	300574		510711462	18892173	551942	7502557	1130027	741771		43764	91577	258372	32380	53825852	367044745	1660802	182462	1936367	223589		1371187	13576388	7352643	270158384	1152298	92945	492828	342402062	1595755	42429481	219313	237971	406481	145875	69267
UNWA-01013	3225652	122643	3030872	270719	55949	69895408	972347	8989818	5216303	58929	110096	3717625	228355	194833	253233	152588	419600720	29621830	1147832	21753481	909825	1261311	29788	62539	181797	330753		38923568	788466110	2500039	330656	5887448	345478	10605097	1406594	19184728	15155717	265354537	2167174	43415	266574	565175324	2306053	92783166	355362	729560	140479	186368	59482
UNWA-01014	2458464	224865	4210218	317383	28777	38456092	248762	4970042	7277372	81230	82648	452289	165361	209359	624922	349154	446595558	12088928	445749	10077407	934869	842577	21514	66733	266860	247033	25050	68639079	361532855	3992549	355664	2686831	295645	3773793	907913	10354148	9594027	347309588	2791047	234298	910957	343624582	1940106	28216383	459264	1644276		215237	105582
UNWA-01015	2324555	338096	1709833	376649	23685	37287862	321293	3625115	4057586	185127	215773	973340	231978	342274	648457	334348	1458889762	44448987	324919	11371847	688113	708758		68125	980820	289804	17588	118721875	696790607	7046603	189611	3120603	320207	4092953	1508025	18810527	10514464	269572089	4657511		174881	348713028	1041926	56641033	368702			180479	65646
UNWA-01016	1567353	191865	3398890	162072	24809	28192321	163008	5515129	3765806		87184	1373134	90618	151438	871327	131674	1167534614	45124918	400153	6892013	673202	776890		70763	310110	209425		67268955	419856783	4085175	168294	2836058	304652	2386617	649356	10274997	25237904	347431489	2117378	152081	586198	327646649	1270303	40688978	259535	203888		149966	79657
UNWA-01017	2391289	265168	1250508	211832	45565	42760168	183353	3667615	4323804	53878	248845	1680888	272021	217640	386395	227825	394793889	40031582	326984	11985185	723271	972578	19632	62520	1130364	308311	15670	45759615	690096021	4898584	117592	4135964	279725	9980724	876745	19157293	5890603	231488796	2982083	41011	319156	413385013	1764797	80000306	443840	832189	105380	220561	76353
UNWA-01018	2876377	113629	4055947	158777	28090	34795538	580433	6276293	6360464		82715	726778	146595	352651	740243	109430	841199001	21831651	457281	6931787	590040	1457397		56547	114193	320744	39421	56286722	389048864	4405265	299215	3235777	270273	1789588	1356200	15958685	14133665	323658923	1620980	90743	543114	403205714	1852670	38506806	273297	956614	175967	130385	113127
UNWA-01019	2374613	135898	1409923	168240		48417703	583878	4710313	5323005	58533	194813	504835	232016	195300	295744	152949	1095768272	26395366	632429	8579739	528842	1402621		52808	262427	241063		74902927	485777438	4324350	250996	3796048	200932		1486030	26259982	7650834	190301380	1709093		172733	403418467	2017592	49110772	301151	884545	117376	113683	58744
UNWA-01020	2102876	149935	3049917	213100	32912	40554820	165818	3970664	4117323	55596		1114750	57395	182701	761323	171876	441154628	21418380	591045	7453318	547132	706807		53273	232558	234434	18350	72378148	386272434	3608843		2427117	252383	5258926	797377	11422580	10253138	348572194	1370517	90888	781652	393725126	1723672	63451424	374575	529686	117908	187255	91470
UNWA-01021	1620034	155031	1484365	455454	28426	43407387	265938	6589208	4197367	50160	50973	624191	99862	148009	204384	456527	1186647828	45629040	610235	10087783	428042	695151		44515	97779	221156	35942	85643964	521093657	2489273	255579	3092315	206354	2897688	1607387	16197752	25423903	246170779	1609504		333051	445005812	1747350	50737036	298620	436722		149814	40258
UNWA-01022	2244397	153176	5024878	223937	32959	40618905	247760	8080209	4882575		64772	287884	103044	410366	433977	191240	1297910741	33596421	527431	13802657	771741	806975	16478	47657	78125	243517	26583	75985995	361998551	2424585	306778	2462646	310537		669090	16947214	21558895	275944341	1668439	164963	571395	410468882	1726234	35709781	210519	647344	106330	122198	86938
UNWA-01023	2601471	215164	1811620	518939	27932	47626463	273541	4666446	3498559	52648	122264	483551	130795	211257	103304	456916	950933099	35933845	777357	11887125	472469	786106	18518	57752	163815	232061	27637	64715319	593934970	2971556	374860	3160985	337302	11096735	1595385	20974585	12894768	219604733	1335276	196555	365981	483162381	2964623	77516356	313317	880689	117252	154100	56572
UNWA-01024	2931480	187779	5419948	273830	58507	38710832	443072	10020750	6617866	44798	109125	344348	160678	379934	725310	151286	390620300	13477751	813856	10823772	647967	1023657	26538	64142	321902	403790	42598	16535003	535996558	5851928	485823	4053653	406579	5857457	1007403	9735332	18464105	314150318	2322337	57397	603594	424542284	1707515	70420770	342864	596114	211346	163879	132371
UNWA-01025	1931726	163805	3961915	138131	282391	56354014	607636	7022293	6225756	65340	125776	436696	252508	230119	399877	177370	991806202	45110062	412508	9177265	398854	1007661	24667	58261	204538	280194	30484	27561089	746041371	3222046	217824	4289749	349155	3030826	1623410	15617807	19135687	255552127	2508117	31210	272160	426403596	2425074	50362021	268340	754583		125806	70284
UNWA-01026	2081531	95032	4602539	222790	32439	41112836	201691	2836716	4720020	42414	85880	592752	51876	243226	442781	242768	553966990	33348616	925980	6548771	919326	859795	23365	62983	63438	200432		43003485	329141061	1665225	196610	2301954	207247	6624963	746763	15330678	6683353	423216349	1455017	100678	456200	416669503	1697991	51714821	260310	901419	201727	180542	74998
UNWA-01027	1647628	120722	1811353	172842	32041	73721922	447168	9216352	6889734	45910	77037	2138574	285345	227613	453573	165723	539173567	29433849	489715	13775574	700291	1034358		54950	157009	283103	32949	32037644	702806033	2529794	289511	4125782	275033	13490169	787569	17510774	13565170	313749795	1599973		164481	481825025	2598509	72155625	301539	896873	246023	207564	52836
UNWA-01028	1544639	89581	5040749	309517	31483	42683342	158656	2638313	7435018		82536	2622957	103405	220256	309789	166974	540437423	42601490	476484	6858962	627427	662536		44089	87238	197338	27661	30032846	426692228	1804153	144498	2044446	207871		1942529	13380221	5266279	191187033	1463332	72325	406596	291959855	1911242	43997718	285238	690896	147292	143687	62290
UNWA-01029	1978648	166529	1735278	252743	39980	78556871	336663	3056602	6200924	80302	100134	252998	178540	224682	364046	137939	375213967	65849931	722343	12459977	628096	1004987	27714	55891	335004	273586	37949	45770109	663123757	2360483	170988	3840433	174065	7375626	2846271	23193714	3108605	168738441	1444662		174714	519415876	3402345	93061799	300476	789220	150211	139877	42536
UNWA-01030	2134479	227068	5622364	203976	33497	44177482	299124	4431785	6050436	61402	92718	197564	127159	208093	442442	122713	489465157	18795090	651935	14276729	1059285	789762	18353	52832	374349	338404		59578714	371035318	6075170	324959	3343743	317398	246075	612195	16608162	9885913	245517816	1928329	55417	632577	379197863	1832162	38738872	421319	521767		206657	84466
UNWA-01031	2662875	144927	3029664	269118	41777	53976120	420081	4807351	10432694	71451	115641	610302	180141	143218	239828	193603	795960720	80205676	560869	24971675	516161	778679	18818	48166	278846	287076	25746	76073999	564362647	3546895	372723	4024855	275415	12699878	725941	19170944	8752717	223999455	2037728		222505	462313139	1998154	66282708	302058	1409097	435132	171794	46880
UNWA-01032	1483403	174236	4965396	113995		35008025	172821	6858739	4683619		152810	1960157	158720	189254	577382	136449	994528900	30285872	499210	6515470	686820	578309		44948	381770	247957	25140	48527975	393088643	4991597	184898	2090395	189436	5316747	1618362	12167558	26256281	303822378	1944628	83684	740287	329090868	1723837	69798790	351558	667129	202693	175434	91589
UNWA-01033	1493892	114438	1831798	81283		45540978	261550	7378038	4317429	52268	71765	821676	181356	168831	601506		1207782916	35313249	310784	10126783	467329	550156		35374	104158	280069		49001023	545233695	2467641	114283	2472780	186036	9004617	2704977	15870163	23705586	191082357	1571251	54615	358457	440060644	1956097	79121001	225627	2074523	111979	109212	51159
UNWA-01034	2335466	161527	2814403	173023	30455	27825439	237602	5460993	7524237		63638	344581	139938	179125	462555	108055	629176070	37168869	326733	6091966	610237	701471		42348	265130	175530	29717	50177851	389052842	2771358	170442	2725745	219263	1579746	700829	12524533	18032337	292187109	1478570	144100	612586	365163031	1166542	44644169	296713	659684	99390	145412	87167
UNWA-01035	2603281	240217	1498678	323088	27169	41395924	218514	3511361	3503166	49653	311764	405780	75902	197805	728981	224485	597531514	45308832	726447	8906493	438445	668981		41868	1240353	203457	28527	93577067	656618291	4255188	244379	2912694	246731	8899765	908472	24568452	12992667	244735168	2352368		328429	451664082	2271499	73695783	464202	1428133	59001	237545	43026
UNWA-01036	2086732	150673	4257124	156013	161065	33354220	220547	6524725	3927184		59750	1068330	118837	203920	528683	164885	416149513	14488221	448763	10103445	756677	602354		27132	234366	264378		24913161	407512632	3489156	248222	2355597	274746	10486867	712056	12089479	13539063	233973781	1823378	101680	519088	312035884	1426076	51387441	251284	599215	251870	102117	91449
UNWA-01037	2334133	517769	2797080	90217	234280	50168754	463611	7704186	7359324	64052	436136	111263	223809	177944	569821	94585	1066769467	24732933	550912	13727436	619758	810799	16854	37581	1445551	338179	30954	94475566	675292944	5433963	376495	4860857	324999	23631782	1474283	28974527	47079935	246239979	4170044	38073	278401	506177802	1188446	70986088	583473	686054	147014	250013	68995
UNWA-01038	2696806	107162	3050962	394305	25540	38976804	219689	5049798	6619756		92152	796214	177747	129511	814418	223242	712820624	25587496	729583	9977249	780714	717767	16904	90136	354731	308916		78647768	442120965	3655703	110945	1749711	237919	8396799	690294	15611920	16371520	225366549	1967358	107234	419130	410934973	1263922	79168553	220576	1515492	259786	95054	77126
UNWA-01039	1732490	206902	2819428	338245		51026480	214687	4370400	7755816	44607	163275	908306	142413	119720	64463	387606	507342493	45809068	612646	8414547	416728	736299	26077	49565	678992	255801	16847	67435184	538076052	2526760	294648	2557953	127882	15296342	1076286	31864576	7691455	192849187	1851835		205097	497313827	1281312	92479493	319484	2061157		142332	50299
UNWA-01040	3234151	87248	3504707	1591751	35711	37703997	287227	8326627	6130390		59898	83326	137049	165545	150269	212243	173657059	69006796	320690	5691903	585526	695334		49058	66442	409551	26767	12774720	592432988	1896527	273110	3347882	289059	3126490	681363	14034575	12044975	260084381	2055812	299634	598744	315159900	1783796	43286067	263698	107324	202603	146441	74697
UNWA-01041	2034753	179291	1922026	744651		57601994	502991	7045369	4695038	71503	197486	119183	213966	161304	558846	358058	1075974179	38708518	469979	11057266	415478	775304	27940	48493	371938	359784		90512428	474532619	3481798	338990	3863917	238439		1160103	23896592	14242956	269339319	2417443	20345	273864	422467244	1671449	50586096	217551	709246		126258	50715
UNWA-01042	1980519	139167	2156847	207818	81559	41206530	178329	5729739	4939056		195880	107017		180396	602380	150541	721095928	28026584	511511	7757780	678638	665740		47706	971961	238748		80809880	325049068	6749017	363032	2207184	487490	12329187	1035402	17847516	12540051	278058377	2004966	32929	630005	270905875	1408874	63461791	774962	660492	159894	344871	72131
UNWA-01043	1363755	179707	819838	284229	24266	51538476	218094	3112665	4634541		362974		201426	177488	331198	180125	423516688	17681559	392685	12123290	482906	793509	22045	50319	1574720	290747	21841	66297549	453540744	7837222	293370	3192604	362012		2699523	21595803	10644225	164683705	2968652		187616	320718637	1956879	63607416	700392	837565	51205	248561	51454
UNWA-01044	1694345	151656	3351304	334367	17612	30364170	188261	4169099	5685215	54834	51457	1067780	97769	223507	384687	191448	707833588	20081043	375116	5058898	557167	579756		53250	218201	225816	23350	39386567	365323390	4954669	200295	1789833	308520	2158073	617372	10800801	18786939	222450361	1502992	161049	621314	291117740	1196625	46888978	215027	2392407	57133	83713	62870
UNWA-01045	1576725	289811	2087362	189671	24457	54156101	416028	7487292	6274899	73945	250743	440478	350508	211582	413467	190554	1829766404	50083483	394169	8679811	459768	704075	24778	63016	1751162	297580		77364597	640435857	8304821	218706	4121674	215073	12762080	1434971	27144948	20347711	150691775	3068581		328527	413583092	1455188	66858166	509902	1147438	157342	213864	38497
UNWA-01046	2378716	157495	4423064	113305	41616	35070527	226206	8181044	5740161	81548	47671	291883	215538	254629	303506	104516	736727701	15039120	787685	6912051	642344	684856	19506	64351	86343	291423	32109	65535590	383167578	1236006	196101	2352064	111340		1085808	17476897	42800611	226711744	1230073	96035	498758	386487595	1478784	33293731	229546	259523	193877	123832	75469
UNWA-01047	2526666	162783	1807825	327916	33670	51675119	288008	3361630	7627198	70554	102561	1208244	158343	208188	127014	317462	908914494	19566533	809748	22413363	569555	836901	26079	52003	710079	295215	36779	88418507	624524363	2871671	400310	3408923	131382	12764966	1687860	28496786	13306498	166299246	1704365	26988	285821	435079640	1717804	64454706	312954	886475	114142	140137	53882
UNWA-01048	2953594	148707	3638579	297032	36243	35722289	311624	3602228	7102649	46068	52807	316828	137825	158523	279462	190114	266299634	46454146	606319	6114865	694689	814849		59984	303250	271926		46533658	325387344	2050183	281572	3487207	203012	2110210	1938646	23617098	7151860	264754787	1114443	56021	502353	331918683	1277982	45640001	382035	323488	237433	196779	91636
UNWA-01049	2775145	157138	2282490	303772	48526	67079228	569326	7900230	6768846	63035	112519	430409	200885	156039	443691	157622	478223540	29601178	504287	11694087	535727	994698		58293	280215	332757	29222	54970881	658746658	2793445	178129	3876078	319562	5533499	1987548	28100366	18089243	191514525	2121060		272569	468498254	1773410	55270349	310631	1832687	346608	131949	57922
UNWA-01050	2141663	134288	4217530	184708	40475	25385465	254635	6277833	10016634	113531	54918	193929	132769	107176	440447	81838	371952798	23240825	441047	4988547	777083	674539		40482	228600	204593	45248	33491374	437566831	2659204	249330	2258061	198585	3430751	719590	14065609	14659623	194059751	1296482	91835	526531	331374023	1468037	45639095	199950	292380	202842	99060	95502
UNWA-01051	2148995	196798	5390554	562819	36570	40575741	493822	6991522	10865687	258103	165116	1632351	804392	134742	400327	528246	855666766	31226990	302758	6344941	568342	815635	21224	52925	1302284	209040	31625	74884394	556777719	3012804	405709	3469919	233880	7809936	1184337	29158193	20437659	187722380	2550532	37348	176729	486303465	1552801	54004488	363251	1012709	48133	131535	45223
UNWA-01052	3502435	306377	6096872	283666	403286	39282434	465040	5125887	6602396	69523	328179	287196	135388	256315	971867	140946	761448054	35352554	783350	8862392	1426673	1027428	34947	74600	1230212	397496	58260	70554371	443627831	8655592	295151	4945249	412002	5497920	1598991	18411132	16281951	450777384	3461401	166545	952209	435228141	1788116	73272930	611550	58679	339973	281436	117204
UNWA-01053	1718393	199969	2663628	1027431	139923	39077411	465618	4812081	7353540	91046	202241	551183	242813	128767	396181	1151303	189229752	16784591	379305	9678184	563305	899446	21253	44109	765066	302282	42346	36687940	502659553	3814348	399089	4853925	413436	4009215	1660152	22813269	6558698	195749197	2593301		249256	430278671	1829681	67605487	343853	1203723		142096	54871
UNWA-01054	4410872	388198	3228109	313159	29946	32899692	406321	10352611	8066034	64939	225987	4264284	120331	240324	600985	123860	807445618	72155815	517650	9690130	769701	1014391	29973	78644	1100877	448777	63958	54757726	516544004	12727310	414908	3725739	381643		369071	20909054	34102067	353445160	3196769	152977	884837	459789981	1727269	59133344	662869	840043		273790	80574
UNWA-01055	2478690	221322	2568581	119654	16394	54242009	683643	8053181	5795638	567556	191962	264170	271339	173467	235490	64705	1021666152	20652812	674803	14110528	415206	943541	22698	40414	797324	294853	39636	102056154	662292055	5341948	258572	5497769	341181	11698736	594398	18523207	7559091	226421657	2008991		308108	452163074	2076937	93248497	339326	483414	354796	156995	51681
UNWA-01056	1154917	287246	6612826	118242	18292	34917676	279069	5595003	6114685		86718	87750	102591	247070	651436	105057	1194235717	43515598	466791	4685473	883560	685903		63879	417255	336767	44238	88969790	285384137	5067487	233743	2579312	157527	1167485	728470	22266687	42603975	314421309	2216862	122148	566462	316505629	1867789	45179001	293383			127528	70893
UNWA-01057	2041629	207404	1529918	185299	27796	36644244	403549	5774749	5658109		202496	840428	109078	175967	356556	117113	478533236	18418064	389598	7541317	540250	747285	15961	49279	800681	372732	40945	37786509	781257861	5056739	416868	3680306	289902	3791843	702365	16220507	9668982	178524964	1771464		181619	371428797	1960811	52849762	263419	1045774		108400	55198
UNWA-01058	4080958	207969	2973953	234840		29994843	267636	4866055	4742063		154234	131476	78879	181803	584244	131156	445117159	18802839	452930	6757014	493409	715598		39606	389290	277091		81354063	399053433	3607504	88642	2965869	352809	5295051	1322233	21211875	12053060	254421984	2201558	117291	464591	392249972	1363659	57100665	362792	209041		159844	62883
UNWA-01059	5629642	253860	1727795	497847	36166	40233705	519118	4753304	4703707	71597	70479	178036	112789	181691	301254	248583	867702717	30336625	444916	12842235	705813	1200379		54007	399617	353782	39146	91128421	634926497	2588744	453026	4532207	354809	850589	1755472	25456539	16998680	208824095	2776071	59707	342988	612607461	1333318	57915944	374768	932562		174325	54677
UNWA-01060	2802472	161580	2857372	189275	42073	24765881	239965	6490867	7324051	55039	97137	2162547	148732	212539	327833	67152	548850977	34512836	517868	8636611	1334768	1130362	15271	46851	1294337	361010	43709	32491490	394324059	8596347	227154	3125915	223525		462776	16175037	17724880	226794477	3943770	45582	500880	362173565	2526678	42446493	601941	2773392	64322	233383	80323
UNWA-01061	3075926	224468	1349501	455441	45833	37468796	252769	4277476	6338776		194112	447511	202504	252409	578025	262557	770082887	32439041	877449	16921010	968358	1293068	30217	48939	892067	412263	46558	72854577	683291623	6008659	211241	4795535	286118	6340919	942981	21983424	9407973	204372333	2613498	131269	311079	527085428	2616974	90571295	350686	2116263	193996	165100	43894
UNWA-01062	4572485	151370	4028658	323862		44380255	331812	11874083	19530931	51147	153404	497803	156335	140466	542281	302184	1456615339	37210704	710201	12467015	864314	771856	21149	54200	920797	366922	32306	89274954	675759970	11139304	274823	2846528	347741	9849627	625607	17331820	28030736	373456704	2899680	245231	661151	317518306	1424533	76265521	624815	1059098	235151	281962	90542
UNWA-01063	2215238	151501	1311424	242351	27051	42518258	511445	7132966	6546147	85003	159262	479904	337768	224199	215990	234675	832758787	19614730	380770	8531226	615321	880963	22066	54691	732120	344243	35771	99339375	815323832	3484769	239948	4786134	229905	4441414	556962	19985135	7136101	170516259	3033320	63287	256003	379922297	2428082	53689166	324912	2987907	109707	170100	40385
UNWA-01064	2634134	123657	3336282	233810	32550	24158488	215101	4680535	5677706	63632	72770	353769	114835	151250	419084	147253	639519987	19763569	414048	6492612	860940	740385		64134	329283	264661	39938	75673915	373384846	2355245	414580	3094141	364539		551889	20304870	17999435	210061190	2376597	121130	566421	350715249	1971924	34557547	308723	444690	57702	104708	69587
UNWA-01065	2832563	207228	1342664	126722		60013865	473919	5971702	7503678	60077	138763	487674	245555	290359	694514	84664	355733677	14579302	665360	17226257	560588	899375	18602	43063	718752	352242	37727	34710177	738061445	2517199	160003	5537663	334471	11597517	1155955	19015820	11414738	146175114	2427786		265633	522481724	3071449	73328579	327694	1650307	477174	140605	46921
UNWA-01066	3758247	179360	12311019	297841	35136	39778106	442660	9333222	6003990		47792	5097444	129806	223161	289201	224887	1140247640	85554649	826455	14644470	1082197	966328		45117	217430	354808	49163	105757433	459466208	4567127	466704	2795464	390841	7331429	680119	10800391	23097588	318521195	1567416	79717	620198	473421361	2087954	64235410	354874	919957	298455	143353	88810
UNWA-01067	3024967	255809	6887845	569042	58985	48923367	424387	4898297	6162667	75788	73421	2258290	306573	286137	1224583	814921	1447918741	33363139	937920	47325902	929031	1173513	22981	79627	320362	336584	55720	104542122	791709051	3501164	190754	4826331	318715	8884050	1696447	19258110	14507610	265158603	2090084	38130	358438	673366966	1683324	106996748	675768	474221	54700	283720	51260
UNWA-01068	3123236	263288	8339601	624820	53336	40543239	331432	8064634	6944759	191614	63088	1538519	138176	310086	472590	429144	1001988819	200914276	513589	10864944	1398096	971591	13076	69495	602076	317515	48632	141258975	492465697	4514167	210065	2949814	401836	3970926	967998	22502994	20119130	332935383	1989656	155664	883831	399532292	1289659	47432009	603701	928541	123489	287572	80929
UNWA-01069	4166513	131791	1584635	549350	49188	51906281	283694	3442405	8309033	58857	66932	519163	222342	313003	634890	405145	501701710	40201924	263970	10531319	892383	897524		63330	269411	279620	40653	51752088	954192020	2914434	184540	3356723	321570	6176319	1352868	25391911	6275843	196721041	2106120		365477	333245165	1909358	65944407	262660	336833		152547	55167
UNWA-01070	3716577	131912	4827235	130671	31484	34870726	305584	7459617	7707319			120227	174197	231036	668927	87432	1138402197	26727669	574640	12699316	744060	709031		54318	226623	268718	30281	79122510	510779853	2805694	304078	2469257	296026	6958811	360104	11875661	14861720	357389095	1685152	67198	626073	357540754	961439	71876862	255917	198936	277850	158754	105366
UNWA-01071	2415589	219008	1765504	79364	27136	28227395	362593	6659184	6693605	56176	139964	149705	172684	150024	913569	143279	746427830	13796520	240551	14660623	470664	696685	22891	48988	431487	179091	35752	33988609	861237080	2752590	296574	2740454	361953	4414190	839737	24281207	17346259	270415011	2178232	25544	454263	414503639	1135305	60220171	291775	1122509		144201	59433
UNWA-01072	2025192	159186	4496115	155369	25356	43157868	196809	3902418	8337511		41381	712402	89818	344997	741654	92375	610092231	33822207	583311	6490405	813384	866270		52425	161899	217449	20054	67837999	399709330	1947096	32678	3502511	171248	6614716	888353	31144522	14181496	240241121	1604925	52047	550099	422157892	1780351	71821457	281898	599896	168253	162349	71441
UNWA-01073	2698825	150312	2027372	405269		53508425	397688	6147069	5645805	55213	97059	1304709	119886	284454	840578	256797	518241906	21847606	650568	11480367	578848	1032381	26149	37852	285686	270818	38170	46004080	521231872	3100603	206601	4951705	243255	7905780	2137439	25112498	26009188	179000315	1925826	24491	324895	512300695	4317855	91273039	514297	1035759	241412	175475	50596
UNWA-01074	3864516	80220	3363476	223671		29471049	246220	6571446	5993270	38699	67157	252941	97273	179280	168975	77633	547942561	25173423	680022	5710462	696065	660684		47432	227768	294949	29841	38914453	485191009	2474927	122361	2554103	270569	8748060	1712040	22021891	20249651	287373490	1677092	90773	579958	340505007	1784943	55325784	382369	619545	221976	164252	70719
UNWA-01075	2873851	76075	1422992	283705	28602	45805261	440110	5811797	6797808	89220		337003	165297	181192	411082	355863	983482973	27910457	896199	12567032	522563	891750	23553	47952	194084	311858	26574	53558952	785588952	2743514	286712	2872067	247494	11362095	3765344	19278012	14842780	209942346	2070408		222370	500829290	1372734	103577113	274398	375140	245935	115986	49315
UNWA-01076	4245400	153734	3671905	78939	22356	31145172	236952	7394853	24922996		137257	346605	259556	117857	380946	61358	446084648	15710717	518580	6542967	1365467	891779	20094	54045	1212763	339176	38744	61129616	590411214	13267602	172315	2057156	251596	13640395	391945	9970915	36000605	319135861	3409867	151622	707317	331789460	1416617	75355658	603418	411152	59237	259738	73680
UNWA-01077	1839738	151625	4743457	79680		42504451	381955	7375534	10120654		167206	294714	146366	181056	1265487	53554	1045301852	35305913	489098	11765772	659810	1099014	21638	48523	585313	293124	36567	90083938	688094351	4089366	126217	4431082	301361	11904170	736282	17229505	13696138	259520401	2141482		269663	458040769	1588575	98675365	614010	2316875	109442	256734	57360
UNWA-01078	2772215	134828	4607723	224583		25989152	184868	2747697	6763753		96569	347145	163601	133747	266813	91400	861060811	13000628	478935	5580431	953701	637423		57943	750775	213754	37090	189875374	441260901	5085470	216896	2031954	159967		538365	16890022	15047713	303121925	1660246	139763	297027	356306067	1929931	46843356	457874	364630	88912	296729	62067
UNWA-01079	1336326	140028	1743285	158212	25953	49543955	343761	4938817	5956319	121621	95772	672893	171648	219288	540223	90902	520322974	33564668	659958	15164688	1129221	827266		51329	314108	243463	37077	98067614	735833294	3074663	50322	3529067	260059	7909303	510154	20375906	4695672	279909626	1186317		245913	430904209	1835113	97581246	347809	902403	83639	190138	40801
UNWA-01080	1380375	231904	6330698	129643	162497	37694143	387389	5129780	6318684	64148	60031	178725	185176	531100	1452929	142773	1030775888	37741034	688367	11113976	847490	1050156	24902	74951	262625	307217	52325	256498332	339796546	3451741	341043	3180853	321815	1700385	1956263	25390939	11561593	232719275	1925785	167069	832217	457212690	1998100	23327692	514997	243612		218266	65590
UNWA-01081	1169492	238629	3919809	229563	42883	55721546	541498	5252948	6035358	59631	96894	942950	233545	484006	1188763	145266	2159518821	124429993	972353	16653919	680359	1137611	31793	78172	399767	351838	43512	107246744	524289439	3603050	289660	4860869	222738		2701916	28355267	43708766	200659569	1910242		444230	406898084	3632394	53830555	464039	365087	174945	203620	52637
[truncated: 931 more columns]

## Sheet: Batch-normalized Data
PARENT_SAMPLE_NAME	35	50	55	62	71	93	98	111	112	117	132	136	144	158	171	179	180	181	182	189	192	194	197	207	209	212	213	229	231	234	235	240	241	244	250	252	254	266	267	272	273	275	278	279	297	302	310	313	327
UNWA-00988	0.303598	0.641471	2.01176	0.755717	1.79571	0.599355	0.845115	0.767467	0.95873	0.324045	0.654911	1.36564	1.02794	0.78344	1.0171	0.612965	0.801193	1.39424	1.19757	1.04598	1.24461	0.932142	0.792482	1.06204	0.561599	0.863305		0.539378	0.750657	0.932314	0.709653	0.623908	1.24346	1.18914	1.34425	0.609565	1.71814	0.914209	0.78769	1.01627	0.99063	0.887373	1.42571	0.720761	0.685132	0.487535	1.6569	0.705453	1.12394
UNWA-00989	0.469132	0.793871	0.815662	1.97635	2.30027	1.0738	1.16736	1.97851	0.772961	1.87331	0.700191	0.483155	2.01794	0.660358	0.892203	2.44644	1.98911	1.35195	1.63784	2.00712	0.802696	1.0572	0.961745	1.11564	1.03265	0.998105	0.915222	0.881314	0.805719	1.14667	1	1.07929	0.947146	1.02255	2.06238	0.80876	3.69171	0.628285	0.858034	0.48377	0.739195	1.22232	1.69259	0.949278	0.7643	0.358959	0.963164	0.9226	0.717462
UNWA-00990	1.65795	1.37934	1.12122	0.791424	3.49796	0.766423	0.57787	0.809938	0.611224		0.816203	0.263664	0.732589	0.773529	1.0567	0.72554	1.72684	1.01419	0.716208	0.893135	1.03916	1.00141		1.09142	0.547458	0.746224		1.54142	0.695644	0.98114	0.999734	0.745213	0.874934	0.889154	0.885777	0.65475	1.10458	1.4026	0.990291	1.17415	1.42209	0.952821	1.08441	0.921288	0.909221	0.82645	0.703085	0.938492	1.46853
UNWA-00991	1.48824	1.95503	0.434115	0.75599	0.678986	1.18979	1.64771	1.61806	0.482746	3.28321	1.43757	0.482738	0.795846	0.860335	0.6638	0.939527	1.40866	1.48844	0.803915	1.93728	0.702005	1.28647	1.28509	1.1984	1.26503	1.00124		1.09363	1.40236	1.23585	1.26671	1.49135	1.11615	0.793504	1.33887	1.06713	1.13561	1.20975	1.28394	0.41604	0.704583	1.13705	1.47956	1.29751	1.08074	1.05906	1.18086	1.11453	0.939161
UNWA-00992	0.588708	1.02764	1.2744	3.17856	0.799833	0.901993	0.645387	1.25461	0.900245	1.73032	1.56661	1.08817	1.11346	1.74529	1.17298	3.45615	1.31963	1.01423	1.05854	0.794068	0.800765	0.958505	0.923558	1.27271	0.863445	0.678059	0.647536	1.18914	0.584738	0.792162	0.468184	0.943367	1.06948	1.09923	0.844699	0.691695	1.21817	1.31864	0.955906	0.818991	1.39392	1.06239	0.964087	1.1114	0.858314	0.911701	1.45749	0.814286	1.26485
UNWA-00993	0.571704	0.875948	0.369881	0.906964	0.750336	0.98383	1.75045	1.09383	0.718597	2.29143	0.799637	1.15252	1.22516	0.757752	1.03901	0.880246	1.6384	1.1463	0.687558	0.882725	0.507474	0.896849		0.841611	0.467195	0.980978		0.888998	1.07079	1.13644	0.922423	1.26058	0.517297		1.31497	0.721822	0.959588	1.14044	1.09554	0.407862	0.795417	1.14111	0.597281	1.08772	0.739066	0.854397		0.682631	0.904706
UNWA-00994	1.53876	1.94503	1.81374	0.672431	3.26244	0.779421	1.10764	1.08714	0.691998	0.751586	0.602994	10.4726	0.928883	1.43453	1.15661	0.56045	0.982385	0.831888	1.98131	1.05265	1.85272	1.31206	0.952543	1.96572	1.11685	1.47106	1.02711	1.77578	1.11659	1.33424	0.764497	1.23356	0.88972	1.0486	0.934256	0.829381	0.568543	1.69122	1.16942	2.36119	1.64862	0.909359	0.849867	1.61177	1.58098	1.2633		1.62512	1.76877
UNWA-00995	1.01305	0.870557	1.80888	0.860375	3.09311	1.44226	1.03579	1.2264	0.672771	0.475431	0.742428	4.84612	0.950927	0.912754	0.647678	0.900179	0.481096	0.641374	1.4805	2.88551	1.25037	0.963199		0.915063	0.608613	0.874291		0.5616	0.911468	0.98656	1.44262	1.01678	0.776526	2.75588	1.22782	1.11971	0.532364	1.38395	0.793542		0.488937	0.810566	1.15314	1.39365	1.17834	2.2841	0.724636	1.16426	0.919585
UNWA-00996	0.843427	0.742789	1.31603	0.75922	0.942144	0.945608	0.562135	0.476009	0.693951		0.747585	1.17259	0.73516	0.672879	0.631028	0.852612	0.983032	1.16676	1.05646	0.427728	0.973742	0.842693	0.74215	0.824609	0.93291	0.633253		0.677387	0.483218	0.642226	0.714649	0.66443	0.622588	0.0447359	0.779983	0.746303	0.541866	1.20041	1.22432	1.79184	1.78173	0.729145	0.85726	0.607709	0.747391	0.810733	0.728343	0.90532	1.04812
UNWA-00997	1.10376	1.0299	0.581032	1.47202	1.07422	0.882284	0.916563	0.551417	0.627766	1.00875	1.07451	4.98626	1.36684	1.36867	3.37816	1.4551	1.68106	0.99992	0.496164	0.782428	0.689914	0.9586		1.0693	1.92721	0.698277	0.591346	0.910633	1.51095	0.784006	0.924334	0.998968	0.877573		0.664335	0.937921	0.730946	0.985816	1.4319	0.376349	0.842365	0.852625	0.748054	0.959502	0.702227	1.36049		0.865574	1.02686
UNWA-00998	1.09948	0.814835	1.10549	1.25309	1.28892	1.18241	0.698517	1.12414	1.44945		1.10893	0.467217	0.917879	0.845275	0.836269	1.2436	0.881323	0.528909	1.28145	0.6514	1.43955	1.07259		0.982103	0.341001	0.741779	0.629865	1.27875	0.595347	0.633264	0.498732	0.828892	1.00554	1.28749	0.635387	0.930995	0.921046	1.37434	0.829365	0.973256	1.50868	0.894795	1.22952	1.01283	1.03324	1.06908	1.13247	0.90057	1.95563
UNWA-00999	0.773097	1.13597	0.525583	0.857656	0.980834	1.39555	1.20836	0.716944	1.47574	0.82611	1.00218	0.302436	0.770578	0.964256	1.35614	0.827844	1.41683	1.27283	0.654094	0.814194	0.842428	0.948669		0.922688	0.392912	0.780953		1.19587	1.09992	0.604048	0.819188	0.984679	0.521316		0.917739	1.07817	0.645259	0.943502	1.04987		0.596836	0.961805	1.18717	0.915704	0.681823	1.51127		0.61452	0.983204
UNWA-01000	1.06213	0.955132	1.64318	1.44168	0.899454	1.16249	1.42203	0.866718	0.873391	1.37348	0.651556	0.692911	1.41645	1.99464	0.982896	1.13838	0.589143	0.604276	0.772376	0.735737	1.55389	1.07016	1.00159	1.28266	0.443515	0.995297		0.938109	0.802995	0.477112	1.60587	1.07092	1.45716		0.982899	0.826328	0.538403	1.26425	1.15734	0.831665	1.80783	1.02071	0.880383	0.502437	1.2445	0.307909	0.414758	1.05008	1.46263
UNWA-01001	1.20253	0.853273	0.806043	0.583312	1.16416	1.16008	1.72867	0.981948	0.802849	1.32195	0.884425	1.87098	3.84171	0.960268	0.97436	1.00257	1.37877	1.50843	0.961281	1.07202	0.828027	0.942864	0.949415	0.920172	0.371915	1.01489		0.672459	1.42065	0.767381	1.46069	1.27238	0.888665	1.00797	1.43095	0.866573	0.932209	0.884502	0.904485	1.03087	0.922846	1.12085	0.844724	1.75061	0.876582	1.3875	1.42395	0.816541	0.792288
UNWA-01002	0.762549	0.596225	1.61755	0.834335	0.92671	0.885193	0.923442	1.01103	0.795527	3.12028	0.658307	0.621317	0.619419	1.44403	0.711698	0.906912	0.628672	0.777103	0.848554	0.763565	0.791614	0.925998		0.856674	0.335252	0.775186		0.654183	0.756124	0.577897	1.15799	0.736395	0.652943		0.695474	0.808699	0.567744	1.3109	0.676835	0.962062	1.06385	0.865993	1.16848	0.648635	0.89437	0.167401	0.292379	1.02721	1.47161
UNWA-01003	1.20721	1.33523	0.706978	0.790913	1.61382	1.15066	2.06535	1.32396	0.883641	1.29184	0.809994	0.92561	1.72368	1.20684	1.13586	0.880487	1.06728	0.866352	0.817195	1.62918	0.851815	1.5285	1.18861	1.26669	0.447566	1.48623	1.00142	0.782793	1.6466	0.80738	1.31193	1.75741	1.29507	0.426224	2.17086	1.11002	1.15468	1.33344	1.25894		0.640893	1.54365	1.30262	0.638088	0.954136	0.381649		1.15266	1.11013
UNWA-01004	1.13759	0.455979	0.55452	0.791706	0.473833	0.698391	0.485723	0.632315	0.540098		0.785739	10.1729	1.21823	0.952183	1.43137	0.636322	0.972654	0.582119	0.515505	0.6923	1.34233	0.759191		1.15485	0.258486	0.878971		0.80658	0.700336	1.1266	0.815099	0.565695	0.747477		0.790339	0.496685	0.660686	0.891627	0.642899	1.87616	1.53107	0.720814	1.00195	0.964865	0.732113	0.321246	0.403787	0.612062	0.860232
UNWA-01005	1.35836	0.730368	0.930819	1.09115	0.729707	0.852544	1.14728	0.660578	0.545264	0.890671	0.641408	4.5283	2.64708	1.21049	1.61657	1.36121	1.31548	1.00008	0.362606	1.19308	1.0683	0.989057		1.16566	0.522991	0.823774		0.648012	1.32192	1.14902	0.772336	0.898392	0.819989	0.557734	0.892526	0.704399	1.22693	0.847193	0.908457	1.35895	1.0721	0.977435	1.64357	0.688036	0.739803			0.595752	0.74563
UNWA-01006	1.03378	0.928142	0.970166	0.652415	0.735857	0.788353	0.904794	0.762189	0.691125		0.75342	1	0.947902	0.855522	1.06442	0.988644	1.83001	0.984237	0.847852	1.37426	1.2112	1.51251		1.15319	0.779453	1.03002		1.34996	1.02549	1.38696	0.870297	0.798925	1.39563	0.601093	1.19755	0.565468	2.398	1.2134	0.724156	1.58375	1.28314	0.837227	0.432981	0.768176	1.42689	1.91437	0.73201	1.19461	1.26758
UNWA-01007	0.854463	1.68372	0.826315	0.91582	1.37144	1.03952	1.0908	0.970493	0.591745	1.60275	1.71425	0.636989	1.9997	1.56487	1.32102	1.34276	1.82576	0.994928	1.03019	1.95949	0.670319	2.00645	0.998413	0.906115	2.40698	1.19966	0.873959	1.0506	1.19894	1.21496	1.16873	1.24072	1.13443	2.02077	3.26974	0.887849	4.23137	0.831778	1.65891		0.506369	1.23286	1.12111	1.66099	1.39129	2.68793	1.14822	1.29564	1.0168
UNWA-01008	0.59844	1.51397	1.05243	0.980556	1.69144	0.776793	0.869422	0.8926	0.729342		0.993697	1.61739	0.924072	1.3903	4.26116	1.12072	0.801583	0.917413	1.59177	0.819303	1.03061	1.20332		1.93533	1.7027	0.975841	0.612903	0.752811	0.576294	1.72211	0.649021	0.898945	1.07313	0.636793	2.73355	0.918495	0.814448	1.27798	1.00823	1.6982	1.39631	1.1037	0.982343	1.25823	1.46519	0.438245	1.83783	1.90737	1.45233
UNWA-01009	1.12835	0.762615	0.592117	1.02822	1.25038	1.13121	1.52446	1.3992	0.829507	1.16036	1.12283	0.421039	1.16891	1.2305	1.3234	1.46349	0.305345	0.591664	1.05904	0.879524	0.671588	1.1943		1.15494	0.947257	1.02523		0.401042	1.20559	1.04367	0.957595	1.3619	1.03343	0.342305	3.80608	1.15809	0.451703	0.672544	1.04123		0.801207	0.955892	0.655381	0.97969	0.937347	1.20984		0.960415	0.641477
UNWA-01010	0.358803	0.968315	1.4936	0.528512	0.784011	0.816073	0.610922	1.55806	0.651937		1.41076	0.771253	0.965895	1.19018	3.32675	0.82656	1.02009	1.00013	1.15287	0.843896	2.7329	0.681107		1.07683	1.62137	1.15091	0.408839	0.970126	0.73623	1.11133	0.826546	0.836402	1.04418	1.29098	0.490036	0.706669	1.16598	1.26151	1.07915	1.89561	2.47786	0.71374	0.80212	0.947133	1.30569	1.02622	0.492728	1.05662	1.16685
UNWA-01011	0.687345	0.817791	0.892367	1.98335		0.947163	2.05782	1.6373	0.509208	1.03465	0.81438	4.47501	0.735602	0.862843	1.05465	3.95474	0.739305	1.37182	1.28643	2.27242	1.0741	0.817359	1.35304	0.829773	0.523272	1.04711		0.428968	1.03975	1.14534	1.98643	1.34647	1.02026	1.39188	0.523979	0.94825	0.81334	0.953911	1.22641	1.4225	1.39584	0.874414	1.13814	1.11949	0.851222	1.45213	0.935305	0.927857	0.776592
UNWA-01012	0.777777	0.351686	1.18886	0.439586	9.4106	1.20021	0.73943	0.891136	0.895621	0.703324		8.54746	1.07377	0.963224	0.582587		0.688682	0.60914	1.06506	0.748211	1.67184	0.917904		0.815884	0.310991	0.920979	0.998581	0.855431	0.707462	0.475172	0.769872	0.609385	0.807329		1.38439	0.780057	0.519343	1.07691	0.569497	1.01209	1.11979	0.845107	0.898065	0.737797	0.69315	0.301527	2.64332	0.923993	1.02959
UNWA-01013	1.35247	0.779594	0.996868	1.21273	1.67027	1.72304	3.15079	1.58904	0.904368	0.913012	1.14706	7.57037	1.4212	0.991252	0.490829	0.965573	0.565822	0.955096	2.21493	2.16942	1.34605	1.56081	1.37048	1.1659	0.617374	1.17898		0.618596	1.51973	0.715286	1.39516	1.85281	1.24744	1.58802	1.42013	1.10229	1.0705	1.05776	1.07108	0.47275	0.605704	1.39495	1.29781	1.61339	1.12314	0.924406	0.913527	1.18048	0.884149
UNWA-01014	1.0308	1.42938	1.38476	1.42177	0.859092	0.948005	0.806088	0.878504	1.2617	1.25853	0.861087	0.921016	1.02915	1.06516	1.21125	2.20944	0.602224	0.389783	0.860147	1.00499	1.38311	1.04265	0.989809	1.24409	0.906244	0.880561	0.772528	1.09085	0.696838	1.14231	1.50067	0.84556	1.06751	0.565091	0.916653	0.594917	0.67766	1.38445	1.37941	2.55129	2.06986	0.848124	1.09186	0.490649	1.45153	2.08342		1.36334	1.56939
UNWA-01015	0.974655	2.14915	0.562372	1.68726	0.707078	0.919206	1.04112	0.640775	0.703477	2.86825	2.24808	1.98206	1.44374	1.74139	1.25687	2.11574	1.96728	1.43317	0.626986	1.13409	1.01804	0.877052		1.27004	3.33082	1.03302	0.542404	1.8868	1.34303	2.0161	0.800036	0.982071	1.15619	0.612883	1.52254	1.08079	0.742674	1.07458	2.30187		0.397361	0.860683	0.586379	0.984919	1.1653			1.14318	0.975771
UNWA-01016	0.65717	1.21961	1.11791	0.72603	0.740633	0.694986	0.528211	0.974853	0.65289		0.908346	2.79617	0.563973	0.770471	1.68885	0.833229	1.57439	1.45496	0.772162	0.687323	0.995979	0.961362		1.31922	1.05312	0.746505		1.06908	0.809255	1.16881	0.710092	0.892523	1.10003	0.357374	0.655607	0.590369	1.78264	1.38494	1.04647	1.65602	1.33195	0.808688	0.714906	0.707532	0.820274	0.258341		0.949906	1.18403
UNWA-01017	1.00264	1.68557	0.411298	0.948938	1.36027	1.05411	0.594137	0.648287	0.749632	0.834755	2.59265	3.42287	1.69296	1.10729	0.74893	1.44167	0.53237	1.29074	0.63097	1.19525	1.07005	1.20352	0.903223	1.16555	3.83866	1.09899	0.483254	0.727238	1.33013	1.40153	0.496162	1.30161	1.01002	1.49452	0.885185	1.10072	0.416074	0.922767	1.47383	0.446573	0.72518	1.0203	0.9932	1.39111	1.40278	1.05444	0.68528	1.39707	1.13492
UNWA-01018	1.20603	0.722295	1.33402	0.711269	0.838583	0.857766	1.88083	1.1094	1.10273		0.861785	1.47997	0.912353	1.79418	1.43478	0.69247	1.13434	0.703917	0.8824	0.69129	0.872944	1.80345		1.05419	0.387794	1.14331	1.21572	0.894541	0.749874	1.26039	1.26249	1.01832	0.975894	0.267975	1.36926	0.916936	0.998311	1.29018	0.801133	0.988109	1.23405	0.995181	1.04265	0.669587	0.863769	1.2121	1.1443	0.825878	1.68154
UNWA-01019	0.995644	0.863851	0.46373	0.75366		1.19357	1.892	0.832594	0.922867	0.906877	2.0297	1.02802	1.44398	0.993628	0.573226	0.967857	1.47762	0.851065	1.22038	0.855636	0.782403	1.73567		0.984489	0.89119	0.859281		1.1904	0.936314	1.23724	1.05904	1.19464	0.72552		1.50034	1.50882	0.540405	0.758584	0.844681		0.39248	0.995706	1.13547	0.853977	0.951803	1.12078	0.76329	0.720085	0.873179
UNWA-01020	0.881708	0.953079	1.00313	0.954619	0.982536	0.999742	0.537316	0.701854	0.713834	0.861373		2.27002	0.357205	0.929528	1.47563	1.08763	0.594887	0.690592	1.14052	0.743301	0.809463	0.874638		0.993158	0.789756	0.835651	0.565904	1.15028	0.744523	1.03253		0.763827	0.911298	0.787477	0.805053	0.656306	0.724215	1.38949	0.677347	0.989688	1.77605	0.971781	0.970055	1.10334	1.18386	0.671151	0.766749	1.1861	1.35962
UNWA-01021	0.679259	0.985472	0.488215	2.04029	0.848613	1.07006	0.861745	1.16471	0.727712	0.77715	0.531074	1.27107	0.621504	0.753025	0.396147	2.88889	1.60017	1.47122	1.17755	1.00603	0.633273	0.860214		0.829884	0.332053	0.788321	1.10843	1.3611	1.00438	0.712206	1.07838	0.973168	0.745097	0.433903	1.62286	0.930672	1.79578	0.981293	0.795461		0.756752	1.09835	0.983381	0.882256	0.943804	0.553359		0.948944	0.598401
UNWA-01022	0.941046	0.97368	1.65271	1.00316	0.983939	1.00132	0.802841	1.42826	0.846508		0.674842	0.586231	0.641307	2.08782	0.841156	1.21016	1.7502	1.08325	1.01777	1.3765	1.14176	0.998591	0.758115	0.88846	0.265309	0.868028	0.819805	1.20761	0.697736	0.693698	1.29441	0.775008	1.12128		0.675531	0.973734	1.52278	1.09998	0.824589	1.7963	1.29831	1.01311	0.971497	0.62095	0.665356	0.820233	0.691458	0.77402	1.29226
UNWA-01023	1.09076	1.36771	0.59585	2.32468	0.833866	1.17407	0.886382	0.82484	0.606557	0.815698	1.27384	0.984677	0.814019	1.07481	0.200229	2.89135	1.28231	1.15861	1.50004	1.18547	0.699001	0.972766	0.85197	1.07666	0.556308	0.827193	0.85231	1.02849	1.14478	0.850192	1.58167	0.994779	1.21792	1.66164	1.61074	1.20513	0.910803	0.875394	0.65993	2.14031	0.831575	1.19253	1.66844	1.34792	0.990254	1.1159	0.762483	0.976092	0.840894
UNWA-01024	1.22913	1.19364	1.78265	1.22667	1.74663	0.954285	1.43573	1.77127	1.14736	0.694075	1.13694	0.701211	1	1.93299	1.40583	0.957334	0.526742	0.434563	1.57047	1.07943	0.958645	1.26672	1.22095	1.19579	1.09316	1.43933	1.3137	0.262784	1.03311	1.67429	2.04986	1.27571	1.46806	0.877101	1.0171	0.559362	1.30419	1.25227	1.14776	0.625001	1.37147	1.04784	0.960962	1.22453	1.08364	0.75532	1.37437	1.03803	1.96758
UNWA-01025	0.809947	1.04124	1.30309	0.618782	8.43034	1.38922	1.96898	1.24126	1.07938	1.01234	1.31043	0.889264	1.57152	1.17078	0.775061	1.12239	1.33743	1.45448	0.796003	0.915225	0.590091	1.24693	1.13487	1.08615	0.694602	0.998765	0.94011	0.438017	1.43796	0.921859	0.919077	1.35001	1.26072	0.453839	1.63904	0.89735	1.35162	1.01869	1.23958	0.339849	0.618396	1.05244	1.36479	0.875735	0.848102	0.956112		0.796873	1.04471
UNWA-01026	0.872758	0.604082	1.5138	0.998027	0.968415	1.0135	0.653559	0.501418	0.818326	0.657138	0.89476	1.20705	0.322857	1.23746	0.85822	1.53623	0.747011	1.07526	1.78683	0.653092	1.36011	1.06395	1.07497	1.17418	0.215433	0.714449		0.683436	0.634405	0.476437	0.829568	0.724437	0.748322	0.992028	0.753952	0.880853	0.472069	1.68704	0.719109	1.09629	1.03657	1.02841	0.955602	0.899258	0.822723	1.14216	1.31182	1.14358	1.11478
UNWA-01027	0.690829	0.767383	0.595762	0.774276	0.956533	1.81737	1.449	1.62908	1.1945	0.711303	0.802628	4.35487	1.77588	1.15803	0.879138	1.04869	0.727063	0.949035	0.944987	1.3738	1.03606	1.27997		1.02442	0.533195	1.00913	1.01613	0.509161	1.35463	0.723799	1.22155	1.29841	0.993082	2.02003	0.795151	1.00611	0.958156	1.25068	0.790751		0.37373	1.18923	1.4624	1.2547	0.953029	1.1364	1.59987	1.31474	0.785362
UNWA-01028	0.647647	0.569432	1.65793	1.38654	0.939875	1.05221	0.514109	0.466348	1.28903		0.85992	5.34124	0.643554	1.1206	0.600448	1.05661	0.728767	1.3736	0.919456	0.684027	0.928256	0.819855		0.821943	0.296256	0.703421	0.85305	0.477299	0.82243	0.516186	0.609688	0.643398	0.750575		1.96123	0.768786	0.371976	0.762115	0.723219	0.787554	0.923859	0.720607	1.07562	0.765067	0.901509	0.875416	0.957832	0.910134	0.925887
UNWA-01029	0.829621	1.05856	0.570741	1.13221	1.19354	1.93655	1.09092	0.540285	1.07507	1.24415	1.04327	0.515191	1.11117	1.14311	0.705612	0.872874	0.505967	2.1232	1.39388	1.2426	0.929246	1.24362	1.27506	1.04196	1.13766	0.97521	1.17033	0.727405	1.27814	0.675358	0.721459	1.20861	0.628509	1.10443	2.87367	1.33264	0.219572	0.67263	0.713992		0.396982	1.28201	1.91479	1.61823	0.94967	1	0.976814	0.886001	0.632261
UNWA-01030	0.894959	1.44338	1.84922	0.913746	1	1.08905	0.969281	0.783362	1.04898	0.951327	0.966004	0.402308	0.79139	1.05871	0.857563	0.776524	0.660032	0.606009	1.25802	1.42378	1.56718	0.97729	0.844379	0.984937	1.27127	1.20626		0.946859	0.715154	1.73817	1.37112	1.05229	1.14605	0.0368475	0.618088	0.954253	0.698277	0.97869	0.953033	0.603441	1.43733	0.935925	1.03111	0.673622	1.3316	0.661117		1.309	1.25551
UNWA-01031	1.11651	0.921245	0.996471	1.20556	1.24719	1.3306	1.36123	0.849747	1.80875	1.10702	1.20483	1.24279	1.12113	0.72865	0.464846	1.22511	1.07333	2.58607	1.08229	2.49036	0.763642	0.963576	0.865773	0.897949	0.946948	1.0233	0.793992	1.20901	1.08778	1.0148	1.57265	1.26664	0.994461	1.90169	0.732929	1.1015	0.618235	0.892913	1.0071		0.505571	1.14107	1.12453	1.15258	0.95467	1.78543	2.82964	1.08817	0.696831
UNWA-01032	0.621971	1.10755	1.63314	0.510661		0.863005	0.560009	1.21235	0.812015		1.59209	3.99156	0.987814	0.962867	1.11911	0.863446	1.3411	0.976506	0.963309	0.649771	1.01613	0.715628		0.837957	1.29647	0.883855	0.775304	0.771234	0.757661	1.42815	0.78015	0.657859	0.68401	0.796135	1.63394	0.69911	1.85457	1.2111	0.961089	0.911243	1.68207	0.812253	0.970148	1.21372	1.11112	0.845302	1.3181	1.11122	1.36139
UNWA-01033	0.626369	0.727438	0.602487	0.364121		1.12266	0.847526	1.30414	0.748527	0.80981	0.7477	1.67322	1.12869	0.858961	1.16587		1.62867	1.1386	0.59971	1.00992	0.691397	0.68079		0.659471	0.353716	0.998319		0.778752	1.05091	0.706017	0.482201	0.778197	0.671734	1.34836	2.73102	0.91185	1.67441	0.761698	0.776556	0.594708	0.814479	1.08615	1.10086	1.37582	0.713106	2.62857	0.728193	0.691765	0.760435
UNWA-01034	0.97923	1.02676	0.92567	0.775087	0.909186	0.685942	0.769925	0.965284	1.3045		0.663027	0.701686	0.870922	0.911334	0.896547	0.683769	0.848429	1.19843	0.630486	0.607536	0.902824	0.868035		0.789485	0.900369	0.625685	0.916456	0.797455	0.749882	0.792913	0.719155	0.857807	0.791709	0.236553	0.707576	0.71962	1.27369	1.16472	0.73075	1.56912	1.39191	0.901285	0.656511	0.776308	0.937777	0.835868	0.646328	0.921061	1.29566
UNWA-01035	1.09152	1.52697	0.492922	1.44733	0.811088	1.02048	0.708072	0.620668	0.607356	0.769295	3.24818	0.826308	0.472386	1.00637	1.41295	1.42053	0.805757	1.46089	1.4018	0.888222	0.648664	0.82783		0.780537	4.21218	0.725232	0.879757	1.48718	1.2656	1.21745	1.03112	0.916641	0.89089	1.33266	0.917218	1.41163	0.917718	0.97557	1.16261		0.74625	1.11478	1.27836	1.28148	1.46713	1.80955	0.38368	1.50464	0.639545
UNWA-01036	0.874939	0.95777	1.40019	0.698887	4.80834	0.822236	0.71466	1.15331	0.680869		0.622519	2.17549	0.739597	1.03748	1.02472	1.04339	0.561168	0.467143	0.865963	1.00759	1.11948	0.745382		0.505817	0.795896	0.942388		0.395934	0.785462	0.998282	1.04734	0.741319	0.992045	1.57031	0.718911	0.694624	0.956312	0.932673	0.901164	1.1072	1.17946	0.770158	0.802573	0.893566	0.794196	0.75925	1.6379	0.646824	1.35931
UNWA-01037	0.978671	3.29126	0.919973	0.404143	6.99406	1.23674	1.50228	1.36179	1.27591	0.992385	4.54398	0.22657	1.3929	0.905326	1.10446	0.598531	1.43851	0.797463	1.06308	1.369	0.91691	1.00332	0.775413	0.700615	4.90903	1.20546	0.954604	1.50146	1.3016	1.55471	1.58857	1.52974	1.1735	3.53865	1.48848	1.66479	3.32542	0.981568	2.06095	0.41458	0.632577	1.24933	0.668838	1.23436	1.8441	0.869281	0.956024	1.58362	1.02555
UNWA-01038	1.13074	0.681187	1.00348	1.76636	0.762456	0.960841	0.71188	0.892602	1.14769		0.960107	1.62137	1.10623	0.658913	1.57855	1.41267	0.961222	0.825017	1.40785	0.995006	1.15504	0.8882	0.777714	1.68039	1.20465	1.10115		1.24992	0.852168	1.04593	0.468116	0.550644	0.859072	1.25734	0.696939	0.897012	1.15638	0.898362	0.972323	1.16768	0.952339	1.01426	0.711315	1.37665	0.697142	1.92024	1.68937	0.602086	1.14641
UNWA-01039	0.72641	1.3152	0.927323	1.51523		1.25789	0.695671	0.772511	1.34465	0.691115	1.70112	1.84962	0.886325	0.609099	0.124945	2.45276	0.684139	1.47702	1.1822	0.839161	0.616535	0.911133	1.19974	0.924031	2.30583	0.911815	0.519552	1.07172	1.03712	0.722931	1.24322	0.805002	0.461753	2.29049	1.08665	1.83084	0.543275	0.768741	0.915228		0.466017	1.22746	0.721102	1.60811	1.00975	2.61164		0.901552	0.747651
UNWA-01040	1.35604	0.554602	1.15271	7.13053	1.0661	0.929465	0.93073	1.47181	1.06285		0.624061	0.16968	0.852942	0.842243	0.291259	1.34307	0.234172	2.22498	0.618825	0.567639	0.866265	0.86044		0.914579	0.225634	1.45986	0.82548	0.203023	1.14189	0.542615	1.15235	1.0536	1.04373	0.468164	0.687922	0.806383	0.850779	1.03676	1.01604	3.26274	1.36045	0.777869	1.00389	0.752692	0.833431	0.135987	1.31752	0.927579	1.11031
UNWA-01041	0.853145	1.13968	0.632163	3.33579		1.41998	1.62989	1.24534	0.813994	1.10783	2.05755	0.242698	1.33164	0.820666	1.08318	2.26578	1.45093	1.24808	0.906903	1.10271	0.614685	0.959399	1.28545	0.904045	1.26308	1.28247		1.43848	0.91464	0.996177	1.43032	1.216	0.860949		1.17127	1.37302	1.00603	1.07365	1.19477	0.221539	0.622268	1.04272	0.940665	0.879631	0.687581	0.898667		0.799736	0.753835
UNWA-01042	0.830405	0.884631	0.709397	0.930957	2.43482	1.01581	0.577857	1.01279	0.856301		2.04082	0.217923		0.917801	1.16756	0.952619	0.972381	0.90366	0.987046	0.773664	1.00402	0.823819		0.889374	3.30074	0.851029		1.28428	0.626517	1.93096	1.53176	0.694613	1.76022	1.84618	1.04537	1.02546	0.885748	1.1084	0.990909	0.358567	1.43148	0.668642	0.792892	1.10352	2.44931	0.836892	1.03978	2.18446	1.07217
UNWA-01043	0.571804	1.14233	0.269649	1.27325	0.724423	1.27051	0.706712	0.550194	0.803506		3.78173		1.2536	0.903006	0.641944	1.13983	0.571102	0.570106	0.757751	1.20902	0.714443	0.981927	1.01424	0.938087	5.34768	1.03638	0.673564	1.05364	0.874179	2.24231	1.23783	1.00473	1.30714		2.72551	1.24083	0.751839	0.656467	1.46719		0.426297	0.791589	1.1013	1.10606	2.21362	1.06126	0.332983	1.57442	0.76482
UNWA-01044	0.710416	0.964018	1.10226	1.49786	0.525778	0.748526	0.610041	0.736929	0.985665	0.849567	0.536117	2.17437	0.608478	1.13714	0.745619	1.21148	0.954497	0.647472	0.723849	0.504511	0.824309	0.717419		0.992729	0.741001	0.804932	0.720101	0.625954	0.704144	1.41758	0.845116	0.56327	1.114	0.323152	0.623315	0.62058	1.32699	0.886738	0.74282	1.75368	1.41174	0.718528	0.673441	0.815343	0.679604	3.03136	0.371533	0.53025	0.934509
UNWA-01045	0.6611	1.84222	0.686543	0.849664	0.730125	1.33504	1.3481	1.32345	1.0879	1.14566	2.61242	0.896965	2.18143	1.07647	0.801402	1.20582	2.4674	1.61484	0.760615	0.865616	0.680211	0.871257	1.13998	1.17479	5.94687	1.06074		1.22952	1.23441	2.37609	0.922798	1.29711	0.77658	1.91101	1.44879	1.55966	1.43723	0.600692	1.51658		0.746472	1.02079	0.818957	1.16258	1.61157	1.45389	1.02319	1.35465	0.572225
UNWA-01046	0.997364	1.00113	1.45477	0.50757	1.24238	0.864545	0.732998	1.44608	0.995191	1.26346	0.496671	0.594374	1.34143	1.29548	0.58827	0.661374	0.99346	0.484906	1.51997	0.689321	0.950325	0.847474	0.897426	1.19968	0.293217	1.03879	0.990224	1.04153	0.738538	0.353634	0.82742	0.740207	0.402023		1.09626	1.00417	3.02316	0.903724	0.607936	1.04573	1.13327	0.953918	0.832236	0.578938	0.725492	0.328835	1.26077	0.78437	1.12178
UNWA-01047	1.0594	1.03475	0.594602	1.46896	1.00516	1.27388	0.933261	0.594201	1.32235	1.09312	1.06856	2.4604	0.985468	1.0592	0.246185	2.00889	1.22565	0.630883	1.56254	2.23523	0.842637	1.03562	1.19983	0.969482	2.4114	1.05231	1.13424	1.4052	1.20374	0.821614	1.68905	1.07281	0.474391	1.91144	1.70411	1.63734	0.939885	0.662907	0.842344	0.293875	0.649437	1.07385	0.966753	1.12079	0.989107	1.12323	0.742259	0.887648	0.80091
UNWA-01048	1.2384	0.945273	1.19675	1.33061	1.08198	0.880612	1.00979	0.636729	1.23141	0.713751	0.550182	0.645171	0.857771	0.806517	0.541667	1.20304	0.359099	1.49782	1.16999	0.60982	1.02777	1.00833		1.11827	1.02982	0.969293		0.73954	0.627169	0.586578	1.18805	1.09744	0.73303	0.315985	1.95731	1.35696	0.505161	1.05537	0.550788	0.610018	1.14144	0.819232	0.719228	0.793625	1.20744	0.409883	1.54401	1.24643	1.36209
UNWA-01049	1.16358	0.998865	0.750722	1.3608	1.44867	1.65361	1.84484	1.39644	1.17354	0.976628	1.1723	0.876461	1.25023	0.793879	0.859984	0.997428	0.644873	0.95443	0.973106	1.16622	0.792589	1.23089		1.08674	0.951597	1.18613	0.90119	0.873629	1.2697	0.799232	0.75159	1.21982	1.15387	0.828591	2.00668	1.61456	1.27771	0.76342	1.04829		0.619326	1.15633	0.998047	0.961085	0.981765	2.32215	2.25397	0.835784	0.860961
UNWA-01050	0.897971	0.853617	1.38717	0.827432	1.20832	0.625793	0.825119	1.10967	1.73662	1.75898	0.572176	0.394906	0.826305	0.545279	0.853696	0.517869	0.50157	0.749353	0.851074	0.497495	1.14967	0.834708		0.754698	0.776315	0.729282	1.39542	0.532264	0.84339	0.760825	1.05201	0.710624	0.717045	0.513724	0.726517	0.808166	1.03546	0.773566	0.640757	1	1.19637	0.817888	0.826188	0.793609	0.631952	0.370467	1.31907	0.62746	1.41956
UNWA-01051	0.901045	1.25097	1.77298	2.52125	1.09174	1.00026	1.60018	1.23582	1.88382	3.9989	1.7203	3.32403	5.00624	0.685527	0.775934	3.34273	1.15385	1.00685	0.584222	0.632765	0.840842	1.00931	0.976467	0.98667	4.4225	0.745133	0.975298	1.19011	1.07316	0.861993	1.71183	1.092	0.844488	1.16947	1.19574	1.67534	1.44358	0.748304	1.26054	0.406686	0.40156	1.20028	0.873892	0.939073	1.14807	1.28318	0.313006	0.833162	0.672201
UNWA-01052	1.46852	1.94752	2.00529	1.27073	12.0395	0.968376	1.50692	0.906051	1.14468	1.07715	3.41921	0.58483	0.842604	1.30405	1.88372	0.891902	1.02679	1.13987	1.51161	0.883824	2.11071	1.27139	1.60783	1.39075	4.17774	1.41689	1.79671	1.12129	0.855073	2.47645	1.24535	1.5563	1.48765	0.823264	1.61438	1.05785	1.15005	1.7969	1.71072	1.81352	2.16359	1.07422	1.00632	1.27413	1.93284	0.0743506	2.21083	1.78266	1.74214
UNWA-01053	0.720499	1.27113	0.87608	4.60256	4.17718	0.963322	1.50879	0.850583	1.27491	1.41061	2.10709	1.1224	1.51118	0.655128	0.767898	7.28541	0.255172	0.541185	0.731933	0.965181	0.83339	1.11302	0.977801	0.822315	2.59813	1.0775	1.30593	0.583066	0.968854	1.09132	1.6839	1.52756	1.49282	0.600344	1.67613	1.31078	0.463264	0.780301	1.28168		0.566354	1.062	1.02972	1.17558	1.08677	1.52521		0.900057	0.81561
UNWA-01054	1.84942	2.46762	1.06174	1.40285	0.893991	0.811031	1.31664	1.82993	1.39844	1.00613	2.3545	8.68355	0.748895	1.2227	1.16486	0.783783	1.08882	2.32652	0.998892	0.966372	1.13875	1.25526	1.37899	1.46614	3.73853	1.59969	1.97243	0.870241	0.995615	3.64141	1.75064	1.17251	1.37803		0.372624	1.20137	2.40875	1.40891	1.57993	1.66578	2.01051	1.13484	0.972079	1.02826	2.09503	1.0644		1.73423	1.19766
UNWA-01055	1.03928	1.40686	0.844818	0.536011	0.489417	1.33715	2.21528	1.42348	1.00481	8.79339	2	0.537941	1.68871	0.882548	0.456438	0.409451	1.37769	0.665908	1.30215	1.40721	0.614283	1.16758	1.04428	0.75343	2.70768	1.05102	1.22235	1.62194	1.27654	1.52838	1.09101	1.73018	1.23193	1.75178	0.60012	1.06429	0.533925	0.902568	0.992899		0.700077	1.11602	1.16887	1.62148	1.07246	0.612521	2.30722	0.994429	0.768194
UNWA-01056	0.484241	1.82591	2.17499	0.529686	0.546079	0.860777	0.904295	0.988972	1.06012		0.903491	0.178689	0.638488	1.25702	1.26265	0.664798	1.6104	1.40307	0.900751	0.46727	1.3072	0.84877		1.19088	1.41698	1.20042	1.36428	1.41396	0.550065	1.44986	0.986245	0.811724	0.568794	0.17482	0.735483	1.27937	3.00927	1.25335	1.09563	1.33008	1.2871	0.78119	1.05116	0.785608	0.927252			0.807781	1.05376
UNWA-01057	0.856028	1.31839	0.503197	0.830079	0.829806	0.90334	1.30766	1.02074	0.980965		2.10975	1.7114	0.678861	0.895267	0.691094	0.741088	0.645291	0.593853	0.751795	0.752076	0.799281	0.924727	0.734329	0.918699	2.71908	1.32862	1.26272	0.600525	1.50584	1.44678	1.75891	1.15821	1.04677	0.567794	0.709127	0.93198	0.682954	0.711641	0.875506		0.412671	0.91675	1.10351	0.918994	0.832549	1.32507		0.686621	0.820471
UNWA-01058	1.71109	1.32198	0.978147	1.05201		0.739422	0.867247	0.860123	0.822147		1.60692	0.26773	0.490914	0.924959	1.13241	0.829952	0.60023	0.606259	0.874004	0.67386	0.729981	0.885516		0.738367	1.32201	0.987704		1.29293	0.769158	1.03214	0.374012	0.933375	1.27391	0.792886	1.33496	1.21877	0.85135	1.01418	1.08807	1.27719	1.05563	0.96814	0.767446	0.992912	1.14662	0.26487		1.01248	0.934702
UNWA-01059	2.36043	1.61369	0.56828	2.23019	1.07968	0.991826	1.68215	0.840193	0.815497	1.10928	0.734302	0.362543	0.701957	0.924389	0.583905	1.57303	1.17008	0.978143	0.85854	1.28072	1.04423	1.48541		1.00684	1.35708	1.26107	1.20724	1.44827	1.22379	0.740665	1.91148	1.42631	1.28113	0.127368	1.77237	1.46265	1.20068	0.83242	1.37201	0.650155	0.77933	1.51202	0.75037	1.00709	1.18447	1.18162		1.1042	0.812727
UNWA-01060	1.17504	1.0271	0.939803	0.84789	1.25602	0.610519	0.777582	1.14732	1.2698	0.852743	1.01204	4.40369	0.925653	1.08133	0.635422	0.424936	0.740113	1.1128	0.999313	0.861307	1.97474	1.39877	0.702583	0.873434	4.39551	1.28684	1.34796	0.516373	0.760042	2.4595	0.958444	0.983742	0.807098		0.467231	0.929367	1.25197	0.904054	1.94912	0.496347	1.13809	0.893906	1.42197	0.738093	1.90247	3.51409	0.418282	1.47828	1.19393
UNWA-01061	1.2897	1.42686	0.443857	2.04023	1.36827	0.923667	0.819072	0.756086	1.09897		2.0224	0.911287	1.26031	1.28418	1.12036	1.66145	1.03844	1.04593	1.69318	1.68749	1.43265	1.60011	1.39021	0.91236	3.02942	1.46953	1.43582	1.15785	1.31701	1.71914	0.891301	1.50918	1.03311	0.949495	0.952059	1.2631	0.664518	0.814674	1.29166	1.4294	0.706827	1.30094	1.47279	1.57493	1.10836	2.68146	1.26155	1.04577	0.652447
UNWA-01062	1.91718	0.9622	1.32504	1.4508		1.09405	1.0752	2.09886	3.38614	0.792442	1.59827	1.0137	0.972971	0.714649	1.05108	1.91221	1.96421	1.19978	1.37045	1.2433	1.27872	0.955133	0.973016	1.01044	3.12698	1.30791	0.996299	1.41881	1.3025	3.18707	1.15958	0.895818	1.25561	1.47489	0.63163	0.995832	1.97991	1.48868	1.4331	2.67034	1.50225	0.78369	0.801704	1.32617	1.97476	1.34196	1.52917	1.78599	1.34583
UNWA-01063	0.92882	0.963033	0.431333	1.08565	0.807565	1.04814	1.65729	1.26082	1.13493	1.31699	1.65931	0.97725	2.10214	1.14066	0.418642	1.48502	1.12296	0.632437	0.734759	0.850798	0.910346	1.09015	1.01521	1.01959	2.48625	1.22707	1.10316	1.57876	1.5715	0.997027	1.01243	1.50622	0.830135	0.665061	0.562324	1.14828	0.504048	0.679717	1.49915	0.689138	0.581685	0.937713	1.36649	0.93359	1.0269	3.7859	0.713419	1.07744	0.600288
UNWA-01064	1.10446	0.78604	1.09732	1.04739	0.971729	0.595546	0.697013	0.827331	0.984363	0.985878	0.758171	0.720396	0.71469	0.769515	0.812289	0.931813	0.862378	0.637236	0.798975	0.647492	1.27373	0.916189		1.19564	1.11823	0.943397	1.23167	1.20265	0.719683	0.673859	1.74926	0.973743	1.31627		0.557202	1.16665	1.27136	0.837352	1.17458	1.319	1.28701	0.865625	1.10977	0.600914	0.975735	0.563455	0.375233	0.663236	1.03435
UNWA-01065	1.18766	1.31727	0.441608	0.567673		1.47944	1.53569	1.05556	1.30094	0.930799	1.44573	0.993072	1.52824	1.47726	1.34614	0.535751	0.479698	0.47008	1.28392	1.71793	0.82937	1.11293	0.855835	0.802815	2.44085	1.25558	1.16348	0.551634	1.42258	0.720196	0.67511	1.74273	1.2077	1.73662	1.16708	1.09259	0.806263	0.582687	1.19988		0.603566	1.28957	1.72856	1.2751	1.03569	2.09106	3.10304	0.890612	0.69744
UNWA-01066	1.57578	1.14012	4.04915	1.33423	1.04893	0.980595	1.43439	1.64974	1.04093		0.497932	10.3802	0.807864	1.13538	0.560544	1.42308	1.5376	2.75854	1.59478	1.46046	1.60107	1.19578		0.841107	0.738382	1.26473	1.51616	1.68076	0.8856	1.3067	1.96919	0.879748	1.41124	1.09782	0.686666	0.620557	1.63146	1.2697	0.77466	0.868046	1.4092	1.16848	1.17507	1.11698	1.1216	1.16565	1.94084	0.908019	1.32008
UNWA-01067	1.26833	1.62608	2.26544	2.54912	1.7609	1.20604	1.37518	0.865822	1.06844	1.17422	0.764953	4.59866	1.908	1.45578	2.37355	5.1568	1.95248	1.07573	1.80987	4.71969	1.37447	1.45216	1.0573	1.48447	1.08793	1.19977	1.71837	1.66144	1.52598	1.00172	0.804859	1.51887	1.15081	1.33031	1.71278	1.10651	1.02472	1.05698	1.03298	0.415201	0.814436	1.66198	0.947348	1.86054	2.1358	0.600873	0.355711	1.79712	0.761936
UNWA-01068	1.30953	1.67362	2.74293	2.79899	1.59226	0.999457	1.07397	1.4255	1.20404	2.96876	0.657297	3.13295	0.859956	1.57762	0.915997	2.71561	1.35116	6.47807	0.991056	1.08353	2.06843	1.20229	0.601596	1.29558	2.04462	1.1318	1.49978	2.24497	0.949206	1.29155	0.886339	0.928323	1.45094	0.59461	0.977317	1.29295	1.42109	1.32716	0.983343	1.69504	2.00822	0.986114	0.7258	0.824785	1.90803	1.17653	0.803042	1.82152	1.20294
UNWA-01069	1.74696	0.837744	0.521194	2.46091	1.46843	1.27957	0.919282	0.608479	1.44056	0.911897	0.697346	1.05719	1.38377	1.59247	1.23058	2.56375	0.676533	1.29623	0.509374	1.05026	1.32025	1.11064		1.18065	0.914908	0.996719	1.25372	0.822474	1.83916	0.833849	0.77864	1.05638	1.16112	0.924848	1.36589	1.45894	0.443285	0.784175	1.0409		0.830429	0.822506	1.07456	1.14669	0.83015	0.426792		0.966255	0.82001
UNWA-01070	1.55831	0.838513	1.5877	0.585364	0.939905	0.85962	0.990214	1.31856	1.33624			0.244824	1.08414	1.17544	1.29655	0.553267	1.53511	0.861779	1.10886	1.26647	1.10081	0.87739		1.01264	0.769601	0.957858	0.933849	1.25746	0.984505	0.802737	1.28301	0.777089	1.06888	1.04202	0.363571	0.682338	1.04974	1.42463	0.832849	0.731725	1.42255	0.882472	0.541083	1.24985	0.808839	0.252067	1.80684	1.00557	1.56618
UNWA-01071	1.01282	1.39215	0.580683	0.355525	0.810102	0.695851	1.17495	1.17708	1.16049	0.870359	1.45825	0.304851	1.07472	0.763277	1.77072	0.906666	1.00654	0.444841	0.464183	1.46207	0.696331	0.862112	1.05316	0.913274	1.46531	0.638378	1.10257	0.540166	1.66	0.787543	1.25135	0.862436	1.30693	0.660985	0.847821	1.39512	1.22523	1.07794	1.07654	0.278151	1.03217	1.02307	0.638932	1.04716	0.92217	1.4223		0.91339	0.883421
UNWA-01072	0.849136	1.01188	1.47879	0.696003	0.756963	1.06391	0.63774	0.689791	1.4455		0.431137	1.4507	0.558994	1.75524	1.43751	0.584546	0.822695	1.09053	1.1256	0.647272	1.20337	1.07197		0.977349	0.549802	0.775107	0.618454	1.07812	0.770422	0.557084	0.13788	1.10226	0.618338	0.990494	0.896905	1.78947	1.00169	0.957656	0.793198	0.566745	1.24992	1.04196	1.00195	1.24889	0.890953	0.760113	1.09414	1.02834	1.06191
UNWA-01073	1.13158	0.955475	0.666812	1.81547		1.31907	1.28867	1.08656	0.978832	0.855439	1.01123	2.65684	0.746126	1.44722	1.62925	1.625	0.698837	0.704432	1.25538	1.14491	0.856385	1.27752	1.20305	0.705667	0.970177	0.965344	1.17714	0.731123	1.00465	0.887113	0.871723	1.55833	0.878339	1.18382	2.15802	1.44289	1.83712	0.713536	0.951796	0.266685	0.73822	1.26445	2.43002	1.58713	1.62546	1.31238	1.56989	1.11148	0.752066
UNWA-01074	1.62034	0.509927	1.10626	1.00197		0.726509	0.797851	1.16157	1.03907	0.59958	0.699691	0.515075	0.605391	0.912123	0.327516	0.491259	0.738888	0.811666	1.31222	0.56949	1.0298	0.817563		0.884265	0.77349	1.05136	0.92028	0.618451	0.935184	0.708101	0.516285	0.80379	0.976963	1.30994	1.72852	1.26531	1.4303	1.14554	0.828865	0.988436	1.31777	0.840425	1.00454	0.962049	1.2085	0.785009	1.4435	1.0404	1.05118
UNWA-01075	1.20497	0.483579	0.468029	1.27091	0.853868	1.12917	1.42613	1.02729	1.17856	1.38232		0.686254	1.02875	0.92185	0.796779	2.25189	1.3262	0.899916	1.72937	1.25328	0.773114	1.1035	1.08362	0.89396	0.6591	1.11163	0.819528	0.85119	1.51419	0.784947	1.20974	0.903855	0.893645	1.70137	3.80159	1.10765	1.0484	0.836878	1.02325		0.505265	1.23613	0.772553	1.80108	0.867249	0.47533	1.5993	0.734672	0.733025
UNWA-01076	1.78004	0.977227	1.20771	0.353621	0.667403	0.767779	0.767819	1.30711	4.32098		1.43004	0.705807	1.61538	0.599621	0.738368	0.388272	0.601535	0.50656	1.00069	0.652514	2.02016	1.10353	0.924478	1.00755	4.11849	1.20901	1.19484	0.971507	1.13799	3.79599	0.727058	0.647398	0.908456	2.04253	0.395718	0.572898	2.54285	1.27215	1.68525	1.65103	1.60715	0.818913	0.797249	1.31034	1.90713	0.52096	0.385215	1.64522	1.09519
UNWA-01077	0.771378	0.963821	1.56015	0.35694		1.0478	1.23769	1.3037	1.75465		1.74207	0.600139	0.910927	0.921158	2.45283	0.338888	1.40956	1.13837	0.943797	1.17337	0.976166	1.35997	0.995514	0.904605	1.9877	1.04485	1.12771	1.43167	1.32627	1.17001	0.532554	1.39449	1.08815	1.78254	0.74337	0.989953	0.967407	1.03451	1.05838		0.612723	1.13052	0.894025	1.71585	1.94061	2.93565	0.711695	1.62619	0.852607
UNWA-01078	1.16235	0.857049	1.5155	1.00606		0.640675	0.599046	0.485683	1.17265		1.00613	0.706907	1.01819	0.680465	0.51715	0.578377	1.16112	0.419179	0.924185	0.556522	1.41097	0.788779		1.08022	2.5496	0.761936	1.14384	3.01761	0.850511	1.455	0.915161	0.639467	0.577605		0.543548	0.970448	1.06287	1.20831	0.820539	1.52189	0.674899	0.879424	1.08613	0.814549	1.44713	0.462013	0.57819	1.87952	0.922573
UNWA-01079	0.560304	0.890104	0.573375	0.708738	0.774786	1.22134	1.11392	0.872985	1.03267	1.88433	0.997822	1.37024	1.06827	1.11567	1.04709	0.575225	0.701643	1.08222	1.2735	1.51234	1.67064	1.0237		0.956916	1.0667	0.867835	1.14343	1.55855	1.41829	0.879692	0.212326	1.11062	0.939014	1.18435	0.515065	1.17074	0.331672	1.11578	0.586311		0.558759	1.06355	1.03277	1.69682	1.09927	1.14341	0.5439	1.20436	0.606472
UNWA-01080	0.578773	1.47412	2.0822	0.580758	4.85109	0.929222	1.25529	0.906739	1.09549	0.993872	0.625447	0.363946	1.15247	2.70208	2.81614	0.903464	1.38998	1.21688	1.32832	1.10837	1.25383	1.29951	1.14568	1.3973	0.891863	1.09509	1.61367	4.07642	0.654943	0.987577	1.43898	1.00103	1.162	0.254617	1.9751	1.45888	0.816636	0.927672	0.951776	1.81923	1.89095	1.12848	1.1245	0.40564	1.62767	0.308674		1.38253	0.974939
UNWA-01081	0.490353	1.51687	1.28924	1.02837	1.2802	1.37363	1.75467	0.92851	1.04637	0.923889	1.00951	1.92017	1.4535	2.46248	2.30412	0.919239	2.91206	4.01199	1.87632	1.66085	1.00657	1.40774	1.46272	1.45735	1.35759	1.25414	1.34189	1.70443	1.01054	1.03087	1.22218	1.52974	0.804256		2.72793	1.6292	3.0873	0.799875	0.944094		1.00937	1.00429	2.04425	0.936048	1.46662	0.462592	1.13766	1.28976	0.782404
[truncated: 931 more columns]

## Sheet: Batch-norm Imputed Data
PARENT_SAMPLE_NAME	35	50	55	62	71	93	98	111	112	117	132	136	144	158	171	179	180	181	182	189	192	194	197	207	209	212	213	229	231	234	235	240	241	244	250	252	254	266	267	272	273	275	278	279	297	302	310	313	327
UNWA-00988	0.303598	0.641471	2.01176	0.755717	1.79571	0.599355	0.845115	0.767467	0.95873	0.324045	0.654911	1.36564	1.02794	0.78344	1.0171	0.612965	0.801193	1.39424	1.19757	1.04598	1.24461	0.932142	0.792482	1.06204	0.561599	0.863305	0.408839	0.539378	0.750657	0.932314	0.709653	0.623908	1.24346	1.18914	1.34425	0.609565	1.71814	0.914209	0.78769	1.01627	0.99063	0.887373	1.42571	0.720761	0.685132	0.487535	1.6569	0.705453	1.12394
UNWA-00989	0.469132	0.793871	0.815662	1.97635	2.30027	1.0738	1.16736	1.97851	0.772961	1.87331	0.700191	0.483155	2.01794	0.660358	0.892203	2.44644	1.98911	1.35195	1.63784	2.00712	0.802696	1.0572	0.961745	1.11564	1.03265	0.998105	0.915222	0.881314	0.805719	1.14667	1	1.07929	0.947146	1.02255	2.06238	0.80876	3.69171	0.628285	0.858034	0.48377	0.739195	1.22232	1.69259	0.949278	0.7643	0.358959	0.963164	0.9226	0.717462
UNWA-00990	1.65795	1.37934	1.12122	0.791424	3.49796	0.766423	0.57787	0.809938	0.611224	0.324045	0.816203	0.263664	0.732589	0.773529	1.0567	0.72554	1.72684	1.01419	0.716208	0.893135	1.03916	1.00141	0.601596	1.09142	0.547458	0.746224	0.408839	1.54142	0.695644	0.98114	0.999734	0.745213	0.874934	0.889154	0.885777	0.65475	1.10458	1.4026	0.990291	1.17415	1.42209	0.952821	1.08441	0.921288	0.909221	0.82645	0.703085	0.938492	1.46853
UNWA-00991	1.48824	1.95503	0.434115	0.75599	0.678986	1.18979	1.64771	1.61806	0.482746	3.28321	1.43757	0.482738	0.795846	0.860335	0.6638	0.939527	1.40866	1.48844	0.803915	1.93728	0.702005	1.28647	1.28509	1.1984	1.26503	1.00124	0.408839	1.09363	1.40236	1.23585	1.26671	1.49135	1.11615	0.793504	1.33887	1.06713	1.13561	1.20975	1.28394	0.41604	0.704583	1.13705	1.47956	1.29751	1.08074	1.05906	1.18086	1.11453	0.939161
UNWA-00992	0.588708	1.02764	1.2744	3.17856	0.799833	0.901993	0.645387	1.25461	0.900245	1.73032	1.56661	1.08817	1.11346	1.74529	1.17298	3.45615	1.31963	1.01423	1.05854	0.794068	0.800765	0.958505	0.923558	1.27271	0.863445	0.678059	0.647536	1.18914	0.584738	0.792162	0.468184	0.943367	1.06948	1.09923	0.844699	0.691695	1.21817	1.31864	0.955906	0.818991	1.39392	1.06239	0.964087	1.1114	0.858314	0.911701	1.45749	0.814286	1.26485
UNWA-00993	0.571704	0.875948	0.369881	0.906964	0.750336	0.98383	1.75045	1.09383	0.718597	2.29143	0.799637	1.15252	1.22516	0.757752	1.03901	0.880246	1.6384	1.1463	0.687558	0.882725	0.507474	0.896849	0.601596	0.841611	0.467195	0.980978	0.408839	0.888998	1.07079	1.13644	0.922423	1.26058	0.517297	0.0368475	1.31497	0.721822	0.959588	1.14044	1.09554	0.407862	0.795417	1.14111	0.597281	1.08772	0.739066	0.854397	0.292379	0.682631	0.904706
UNWA-00994	1.53876	1.94503	1.81374	0.672431	3.26244	0.779421	1.10764	1.08714	0.691998	0.751586	0.602994	10.4726	0.928883	1.43453	1.15661	0.56045	0.982385	0.831888	1.98131	1.05265	1.85272	1.31206	0.952543	1.96572	1.11685	1.47106	1.02711	1.77578	1.11659	1.33424	0.764497	1.23356	0.88972	1.0486	0.934256	0.829381	0.568543	1.69122	1.16942	2.36119	1.64862	0.909359	0.849867	1.61177	1.58098	1.2633	0.292379	1.62512	1.76877
UNWA-00995	1.01305	0.870557	1.80888	0.860375	3.09311	1.44226	1.03579	1.2264	0.672771	0.475431	0.742428	4.84612	0.950927	0.912754	0.647678	0.900179	0.481096	0.641374	1.4805	2.88551	1.25037	0.963199	0.601596	0.915063	0.608613	0.874291	0.408839	0.5616	0.911468	0.98656	1.44262	1.01678	0.776526	2.75588	1.22782	1.11971	0.532364	1.38395	0.793542	0.221539	0.488937	0.810566	1.15314	1.39365	1.17834	2.2841	0.724636	1.16426	0.919585
UNWA-00996	0.843427	0.742789	1.31603	0.75922	0.942144	0.945608	0.562135	0.476009	0.693951	0.324045	0.747585	1.17259	0.73516	0.672879	0.631028	0.852612	0.983032	1.16676	1.05646	0.427728	0.973742	0.842693	0.74215	0.824609	0.93291	0.633253	0.408839	0.677387	0.483218	0.642226	0.714649	0.66443	0.622588	0.0447359	0.779983	0.746303	0.541866	1.20041	1.22432	1.79184	1.78173	0.729145	0.85726	0.607709	0.747391	0.810733	0.728343	0.90532	1.04812
UNWA-00997	1.10376	1.0299	0.581032	1.47202	1.07422	0.882284	0.916563	0.551417	0.627766	1.00875	1.07451	4.98626	1.36684	1.36867	3.37816	1.4551	1.68106	0.99992	0.496164	0.782428	0.689914	0.9586	0.601596	1.0693	1.92721	0.698277	0.591346	0.910633	1.51095	0.784006	0.924334	0.998968	0.877573	0.0368475	0.664335	0.937921	0.730946	0.985816	1.4319	0.376349	0.842365	0.852625	0.748054	0.959502	0.702227	1.36049	0.292379	0.865574	1.02686
UNWA-00998	1.09948	0.814835	1.10549	1.25309	1.28892	1.18241	0.698517	1.12414	1.44945	0.324045	1.10893	0.467217	0.917879	0.845275	0.836269	1.2436	0.881323	0.528909	1.28145	0.6514	1.43955	1.07259	0.601596	0.982103	0.341001	0.741779	0.629865	1.27875	0.595347	0.633264	0.498732	0.828892	1.00554	1.28749	0.635387	0.930995	0.921046	1.37434	0.829365	0.973256	1.50868	0.894795	1.22952	1.01283	1.03324	1.06908	1.13247	0.90057	1.95563
UNWA-00999	0.773097	1.13597	0.525583	0.857656	0.980834	1.39555	1.20836	0.716944	1.47574	0.82611	1.00218	0.302436	0.770578	0.964256	1.35614	0.827844	1.41683	1.27283	0.654094	0.814194	0.842428	0.948669	0.601596	0.922688	0.392912	0.780953	0.408839	1.19587	1.09992	0.604048	0.819188	0.984679	0.521316	0.0368475	0.917739	1.07817	0.645259	0.943502	1.04987	0.221539	0.596836	0.961805	1.18717	0.915704	0.681823	1.51127	0.292379	0.61452	0.983204
UNWA-01000	1.06213	0.955132	1.64318	1.44168	0.899454	1.16249	1.42203	0.866718	0.873391	1.37348	0.651556	0.692911	1.41645	1.99464	0.982896	1.13838	0.589143	0.604276	0.772376	0.735737	1.55389	1.07016	1.00159	1.28266	0.443515	0.995297	0.408839	0.938109	0.802995	0.477112	1.60587	1.07092	1.45716	0.0368475	0.982899	0.826328	0.538403	1.26425	1.15734	0.831665	1.80783	1.02071	0.880383	0.502437	1.2445	0.307909	0.414758	1.05008	1.46263
UNWA-01001	1.20253	0.853273	0.806043	0.583312	1.16416	1.16008	1.72867	0.981948	0.802849	1.32195	0.884425	1.87098	3.84171	0.960268	0.97436	1.00257	1.37877	1.50843	0.961281	1.07202	0.828027	0.942864	0.949415	0.920172	0.371915	1.01489	0.408839	0.672459	1.42065	0.767381	1.46069	1.27238	0.888665	1.00797	1.43095	0.866573	0.932209	0.884502	0.904485	1.03087	0.922846	1.12085	0.844724	1.75061	0.876582	1.3875	1.42395	0.816541	0.792288
UNWA-01002	0.762549	0.596225	1.61755	0.834335	0.92671	0.885193	0.923442	1.01103	0.795527	3.12028	0.658307	0.621317	0.619419	1.44403	0.711698	0.906912	0.628672	0.777103	0.848554	0.763565	0.791614	0.925998	0.601596	0.856674	0.335252	0.775186	0.408839	0.654183	0.756124	0.577897	1.15799	0.736395	0.652943	0.0368475	0.695474	0.808699	0.567744	1.3109	0.676835	0.962062	1.06385	0.865993	1.16848	0.648635	0.89437	0.167401	0.292379	1.02721	1.47161
UNWA-01003	1.20721	1.33523	0.706978	0.790913	1.61382	1.15066	2.06535	1.32396	0.883641	1.29184	0.809994	0.92561	1.72368	1.20684	1.13586	0.880487	1.06728	0.866352	0.817195	1.62918	0.851815	1.5285	1.18861	1.26669	0.447566	1.48623	1.00142	0.782793	1.6466	0.80738	1.31193	1.75741	1.29507	0.426224	2.17086	1.11002	1.15468	1.33344	1.25894	0.221539	0.640893	1.54365	1.30262	0.638088	0.954136	0.381649	0.292379	1.15266	1.11013
UNWA-01004	1.13759	0.455979	0.55452	0.791706	0.473833	0.698391	0.485723	0.632315	0.540098	0.324045	0.785739	10.1729	1.21823	0.952183	1.43137	0.636322	0.972654	0.582119	0.515505	0.6923	1.34233	0.759191	0.601596	1.15485	0.258486	0.878971	0.408839	0.80658	0.700336	1.1266	0.815099	0.565695	0.747477	0.0368475	0.790339	0.496685	0.660686	0.891627	0.642899	1.87616	1.53107	0.720814	1.00195	0.964865	0.732113	0.321246	0.403787	0.612062	0.860232
UNWA-01005	1.35836	0.730368	0.930819	1.09115	0.729707	0.852544	1.14728	0.660578	0.545264	0.890671	0.641408	4.5283	2.64708	1.21049	1.61657	1.36121	1.31548	1.00008	0.362606	1.19308	1.0683	0.989057	0.601596	1.16566	0.522991	0.823774	0.408839	0.648012	1.32192	1.14902	0.772336	0.898392	0.819989	0.557734	0.892526	0.704399	1.22693	0.847193	0.908457	1.35895	1.0721	0.977435	1.64357	0.688036	0.739803	0.0743506	0.292379	0.595752	0.74563
UNWA-01006	1.03378	0.928142	0.970166	0.652415	0.735857	0.788353	0.904794	0.762189	0.691125	0.324045	0.75342	1	0.947902	0.855522	1.06442	0.988644	1.83001	0.984237	0.847852	1.37426	1.2112	1.51251	0.601596	1.15319	0.779453	1.03002	0.408839	1.34996	1.02549	1.38696	0.870297	0.798925	1.39563	0.601093	1.19755	0.565468	2.398	1.2134	0.724156	1.58375	1.28314	0.837227	0.432981	0.768176	1.42689	1.91437	0.73201	1.19461	1.26758
UNWA-01007	0.854463	1.68372	0.826315	0.91582	1.37144	1.03952	1.0908	0.970493	0.591745	1.60275	1.71425	0.636989	1.9997	1.56487	1.32102	1.34276	1.82576	0.994928	1.03019	1.95949	0.670319	2.00645	0.998413	0.906115	2.40698	1.19966	0.873959	1.0506	1.19894	1.21496	1.16873	1.24072	1.13443	2.02077	3.26974	0.887849	4.23137	0.831778	1.65891	0.221539	0.506369	1.23286	1.12111	1.66099	1.39129	2.68793	1.14822	1.29564	1.0168
UNWA-01008	0.59844	1.51397	1.05243	0.980556	1.69144	0.776793	0.869422	0.8926	0.729342	0.324045	0.993697	1.61739	0.924072	1.3903	4.26116	1.12072	0.801583	0.917413	1.59177	0.819303	1.03061	1.20332	0.601596	1.93533	1.7027	0.975841	0.612903	0.752811	0.576294	1.72211	0.649021	0.898945	1.07313	0.636793	2.73355	0.918495	0.814448	1.27798	1.00823	1.6982	1.39631	1.1037	0.982343	1.25823	1.46519	0.438245	1.83783	1.90737	1.45233
UNWA-01009	1.12835	0.762615	0.592117	1.02822	1.25038	1.13121	1.52446	1.3992	0.829507	1.16036	1.12283	0.421039	1.16891	1.2305	1.3234	1.46349	0.305345	0.591664	1.05904	0.879524	0.671588	1.1943	0.601596	1.15494	0.947257	1.02523	0.408839	0.401042	1.20559	1.04367	0.957595	1.3619	1.03343	0.342305	3.80608	1.15809	0.451703	0.672544	1.04123	0.221539	0.801207	0.955892	0.655381	0.97969	0.937347	1.20984	0.292379	0.960415	0.641477
UNWA-01010	0.358803	0.968315	1.4936	0.528512	0.784011	0.816073	0.610922	1.55806	0.651937	0.324045	1.41076	0.771253	0.965895	1.19018	3.32675	0.82656	1.02009	1.00013	1.15287	0.843896	2.7329	0.681107	0.601596	1.07683	1.62137	1.15091	0.408839	0.970126	0.73623	1.11133	0.826546	0.836402	1.04418	1.29098	0.490036	0.706669	1.16598	1.26151	1.07915	1.89561	2.47786	0.71374	0.80212	0.947133	1.30569	1.02622	0.492728	1.05662	1.16685
UNWA-01011	0.687345	0.817791	0.892367	1.98335	0.473833	0.947163	2.05782	1.6373	0.509208	1.03465	0.81438	4.47501	0.735602	0.862843	1.05465	3.95474	0.739305	1.37182	1.28643	2.27242	1.0741	0.817359	1.35304	0.829773	0.523272	1.04711	0.408839	0.428968	1.03975	1.14534	1.98643	1.34647	1.02026	1.39188	0.523979	0.94825	0.81334	0.953911	1.22641	1.4225	1.39584	0.874414	1.13814	1.11949	0.851222	1.45213	0.935305	0.927857	0.776592
UNWA-01012	0.777777	0.351686	1.18886	0.439586	9.4106	1.20021	0.73943	0.891136	0.895621	0.703324	0.431137	8.54746	1.07377	0.963224	0.582587	0.338888	0.688682	0.60914	1.06506	0.748211	1.67184	0.917904	0.601596	0.815884	0.310991	0.920979	0.998581	0.855431	0.707462	0.475172	0.769872	0.609385	0.807329	0.0368475	1.38439	0.780057	0.519343	1.07691	0.569497	1.01209	1.11979	0.845107	0.898065	0.737797	0.69315	0.301527	2.64332	0.923993	1.02959
UNWA-01013	1.35247	0.779594	0.996868	1.21273	1.67027	1.72304	3.15079	1.58904	0.904368	0.913012	1.14706	7.57037	1.4212	0.991252	0.490829	0.965573	0.565822	0.955096	2.21493	2.16942	1.34605	1.56081	1.37048	1.1659	0.617374	1.17898	0.408839	0.618596	1.51973	0.715286	1.39516	1.85281	1.24744	1.58802	1.42013	1.10229	1.0705	1.05776	1.07108	0.47275	0.605704	1.39495	1.29781	1.61339	1.12314	0.924406	0.913527	1.18048	0.884149
UNWA-01014	1.0308	1.42938	1.38476	1.42177	0.859092	0.948005	0.806088	0.878504	1.2617	1.25853	0.861087	0.921016	1.02915	1.06516	1.21125	2.20944	0.602224	0.389783	0.860147	1.00499	1.38311	1.04265	0.989809	1.24409	0.906244	0.880561	0.772528	1.09085	0.696838	1.14231	1.50067	0.84556	1.06751	0.565091	0.916653	0.594917	0.67766	1.38445	1.37941	2.55129	2.06986	0.848124	1.09186	0.490649	1.45153	2.08342	0.292379	1.36334	1.56939
UNWA-01015	0.974655	2.14915	0.562372	1.68726	0.707078	0.919206	1.04112	0.640775	0.703477	2.86825	2.24808	1.98206	1.44374	1.74139	1.25687	2.11574	1.96728	1.43317	0.626986	1.13409	1.01804	0.877052	0.601596	1.27004	3.33082	1.03302	0.542404	1.8868	1.34303	2.0161	0.800036	0.982071	1.15619	0.612883	1.52254	1.08079	0.742674	1.07458	2.30187	0.221539	0.397361	0.860683	0.586379	0.984919	1.1653	0.0743506	0.292379	1.14318	0.975771
UNWA-01016	0.65717	1.21961	1.11791	0.72603	0.740633	0.694986	0.528211	0.974853	0.65289	0.324045	0.908346	2.79617	0.563973	0.770471	1.68885	0.833229	1.57439	1.45496	0.772162	0.687323	0.995979	0.961362	0.601596	1.31922	1.05312	0.746505	0.408839	1.06908	0.809255	1.16881	0.710092	0.892523	1.10003	0.357374	0.655607	0.590369	1.78264	1.38494	1.04647	1.65602	1.33195	0.808688	0.714906	0.707532	0.820274	0.258341	0.292379	0.949906	1.18403
UNWA-01017	1.00264	1.68557	0.411298	0.948938	1.36027	1.05411	0.594137	0.648287	0.749632	0.834755	2.59265	3.42287	1.69296	1.10729	0.74893	1.44167	0.53237	1.29074	0.63097	1.19525	1.07005	1.20352	0.903223	1.16555	3.83866	1.09899	0.483254	0.727238	1.33013	1.40153	0.496162	1.30161	1.01002	1.49452	0.885185	1.10072	0.416074	0.922767	1.47383	0.446573	0.72518	1.0203	0.9932	1.39111	1.40278	1.05444	0.68528	1.39707	1.13492
UNWA-01018	1.20603	0.722295	1.33402	0.711269	0.838583	0.857766	1.88083	1.1094	1.10273	0.324045	0.861785	1.47997	0.912353	1.79418	1.43478	0.69247	1.13434	0.703917	0.8824	0.69129	0.872944	1.80345	0.601596	1.05419	0.387794	1.14331	1.21572	0.894541	0.749874	1.26039	1.26249	1.01832	0.975894	0.267975	1.36926	0.916936	0.998311	1.29018	0.801133	0.988109	1.23405	0.995181	1.04265	0.669587	0.863769	1.2121	1.1443	0.825878	1.68154
UNWA-01019	0.995644	0.863851	0.46373	0.75366	0.473833	1.19357	1.892	0.832594	0.922867	0.906877	2.0297	1.02802	1.44398	0.993628	0.573226	0.967857	1.47762	0.851065	1.22038	0.855636	0.782403	1.73567	0.601596	0.984489	0.89119	0.859281	0.408839	1.1904	0.936314	1.23724	1.05904	1.19464	0.72552	0.0368475	1.50034	1.50882	0.540405	0.758584	0.844681	0.221539	0.39248	0.995706	1.13547	0.853977	0.951803	1.12078	0.76329	0.720085	0.873179
UNWA-01020	0.881708	0.953079	1.00313	0.954619	0.982536	0.999742	0.537316	0.701854	0.713834	0.861373	0.431137	2.27002	0.357205	0.929528	1.47563	1.08763	0.594887	0.690592	1.14052	0.743301	0.809463	0.874638	0.601596	0.993158	0.789756	0.835651	0.565904	1.15028	0.744523	1.03253	0.13788	0.763827	0.911298	0.787477	0.805053	0.656306	0.724215	1.38949	0.677347	0.989688	1.77605	0.971781	0.970055	1.10334	1.18386	0.671151	0.766749	1.1861	1.35962
UNWA-01021	0.679259	0.985472	0.488215	2.04029	0.848613	1.07006	0.861745	1.16471	0.727712	0.77715	0.531074	1.27107	0.621504	0.753025	0.396147	2.88889	1.60017	1.47122	1.17755	1.00603	0.633273	0.860214	0.601596	0.829884	0.332053	0.788321	1.10843	1.3611	1.00438	0.712206	1.07838	0.973168	0.745097	0.433903	1.62286	0.930672	1.79578	0.981293	0.795461	0.221539	0.756752	1.09835	0.983381	0.882256	0.943804	0.553359	0.292379	0.948944	0.598401
UNWA-01022	0.941046	0.97368	1.65271	1.00316	0.983939	1.00132	0.802841	1.42826	0.846508	0.324045	0.674842	0.586231	0.641307	2.08782	0.841156	1.21016	1.7502	1.08325	1.01777	1.3765	1.14176	0.998591	0.758115	0.88846	0.265309	0.868028	0.819805	1.20761	0.697736	0.693698	1.29441	0.775008	1.12128	0.0368475	0.675531	0.973734	1.52278	1.09998	0.824589	1.7963	1.29831	1.01311	0.971497	0.62095	0.665356	0.820233	0.691458	0.77402	1.29226
UNWA-01023	1.09076	1.36771	0.59585	2.32468	0.833866	1.17407	0.886382	0.82484	0.606557	0.815698	1.27384	0.984677	0.814019	1.07481	0.200229	2.89135	1.28231	1.15861	1.50004	1.18547	0.699001	0.972766	0.85197	1.07666	0.556308	0.827193	0.85231	1.02849	1.14478	0.850192	1.58167	0.994779	1.21792	1.66164	1.61074	1.20513	0.910803	0.875394	0.65993	2.14031	0.831575	1.19253	1.66844	1.34792	0.990254	1.1159	0.762483	0.976092	0.840894
UNWA-01024	1.22913	1.19364	1.78265	1.22667	1.74663	0.954285	1.43573	1.77127	1.14736	0.694075	1.13694	0.701211	1	1.93299	1.40583	0.957334	0.526742	0.434563	1.57047	1.07943	0.958645	1.26672	1.22095	1.19579	1.09316	1.43933	1.3137	0.262784	1.03311	1.67429	2.04986	1.27571	1.46806	0.877101	1.0171	0.559362	1.30419	1.25227	1.14776	0.625001	1.37147	1.04784	0.960962	1.22453	1.08364	0.75532	1.37437	1.03803	1.96758
UNWA-01025	0.809947	1.04124	1.30309	0.618782	8.43034	1.38922	1.96898	1.24126	1.07938	1.01234	1.31043	0.889264	1.57152	1.17078	0.775061	1.12239	1.33743	1.45448	0.796003	0.915225	0.590091	1.24693	1.13487	1.08615	0.694602	0.998765	0.94011	0.438017	1.43796	0.921859	0.919077	1.35001	1.26072	0.453839	1.63904	0.89735	1.35162	1.01869	1.23958	0.339849	0.618396	1.05244	1.36479	0.875735	0.848102	0.956112	0.292379	0.796873	1.04471
UNWA-01026	0.872758	0.604082	1.5138	0.998027	0.968415	1.0135	0.653559	0.501418	0.818326	0.657138	0.89476	1.20705	0.322857	1.23746	0.85822	1.53623	0.747011	1.07526	1.78683	0.653092	1.36011	1.06395	1.07497	1.17418	0.215433	0.714449	0.408839	0.683436	0.634405	0.476437	0.829568	0.724437	0.748322	0.992028	0.753952	0.880853	0.472069	1.68704	0.719109	1.09629	1.03657	1.02841	0.955602	0.899258	0.822723	1.14216	1.31182	1.14358	1.11478
UNWA-01027	0.690829	0.767383	0.595762	0.774276	0.956533	1.81737	1.449	1.62908	1.1945	0.711303	0.802628	4.35487	1.77588	1.15803	0.879138	1.04869	0.727063	0.949035	0.944987	1.3738	1.03606	1.27997	0.601596	1.02442	0.533195	1.00913	1.01613	0.509161	1.35463	0.723799	1.22155	1.29841	0.993082	2.02003	0.795151	1.00611	0.958156	1.25068	0.790751	0.221539	0.37373	1.18923	1.4624	1.2547	0.953029	1.1364	1.59987	1.31474	0.785362
UNWA-01028	0.647647	0.569432	1.65793	1.38654	0.939875	1.05221	0.514109	0.466348	1.28903	0.324045	0.85992	5.34124	0.643554	1.1206	0.600448	1.05661	0.728767	1.3736	0.919456	0.684027	0.928256	0.819855	0.601596	0.821943	0.296256	0.703421	0.85305	0.477299	0.82243	0.516186	0.609688	0.643398	0.750575	0.0368475	1.96123	0.768786	0.371976	0.762115	0.723219	0.787554	0.923859	0.720607	1.07562	0.765067	0.901509	0.875416	0.957832	0.910134	0.925887
UNWA-01029	0.829621	1.05856	0.570741	1.13221	1.19354	1.93655	1.09092	0.540285	1.07507	1.24415	1.04327	0.515191	1.11117	1.14311	0.705612	0.872874	0.505967	2.1232	1.39388	1.2426	0.929246	1.24362	1.27506	1.04196	1.13766	0.97521	1.17033	0.727405	1.27814	0.675358	0.721459	1.20861	0.628509	1.10443	2.87367	1.33264	0.219572	0.67263	0.713992	0.221539	0.396982	1.28201	1.91479	1.61823	0.94967	1	0.976814	0.886001	0.632261
UNWA-01030	0.894959	1.44338	1.84922	0.913746	1	1.08905	0.969281	0.783362	1.04898	0.951327	0.966004	0.402308	0.79139	1.05871	0.857563	0.776524	0.660032	0.606009	1.25802	1.42378	1.56718	0.97729	0.844379	0.984937	1.27127	1.20626	0.408839	0.946859	0.715154	1.73817	1.37112	1.05229	1.14605	0.0368475	0.618088	0.954253	0.698277	0.97869	0.953033	0.603441	1.43733	0.935925	1.03111	0.673622	1.3316	0.661117	0.292379	1.309	1.25551
UNWA-01031	1.11651	0.921245	0.996471	1.20556	1.24719	1.3306	1.36123	0.849747	1.80875	1.10702	1.20483	1.24279	1.12113	0.72865	0.464846	1.22511	1.07333	2.58607	1.08229	2.49036	0.763642	0.963576	0.865773	0.897949	0.946948	1.0233	0.793992	1.20901	1.08778	1.0148	1.57265	1.26664	0.994461	1.90169	0.732929	1.1015	0.618235	0.892913	1.0071	0.221539	0.505571	1.14107	1.12453	1.15258	0.95467	1.78543	2.82964	1.08817	0.696831
UNWA-01032	0.621971	1.10755	1.63314	0.510661	0.473833	0.863005	0.560009	1.21235	0.812015	0.324045	1.59209	3.99156	0.987814	0.962867	1.11911	0.863446	1.3411	0.976506	0.963309	0.649771	1.01613	0.715628	0.601596	0.837957	1.29647	0.883855	0.775304	0.771234	0.757661	1.42815	0.78015	0.657859	0.68401	0.796135	1.63394	0.69911	1.85457	1.2111	0.961089	0.911243	1.68207	0.812253	0.970148	1.21372	1.11112	0.845302	1.3181	1.11122	1.36139
UNWA-01033	0.626369	0.727438	0.602487	0.364121	0.473833	1.12266	0.847526	1.30414	0.748527	0.80981	0.7477	1.67322	1.12869	0.858961	1.16587	0.338888	1.62867	1.1386	0.59971	1.00992	0.691397	0.68079	0.601596	0.659471	0.353716	0.998319	0.408839	0.778752	1.05091	0.706017	0.482201	0.778197	0.671734	1.34836	2.73102	0.91185	1.67441	0.761698	0.776556	0.594708	0.814479	1.08615	1.10086	1.37582	0.713106	2.62857	0.728193	0.691765	0.760435
UNWA-01034	0.97923	1.02676	0.92567	0.775087	0.909186	0.685942	0.769925	0.965284	1.3045	0.324045	0.663027	0.701686	0.870922	0.911334	0.896547	0.683769	0.848429	1.19843	0.630486	0.607536	0.902824	0.868035	0.601596	0.789485	0.900369	0.625685	0.916456	0.797455	0.749882	0.792913	0.719155	0.857807	0.791709	0.236553	0.707576	0.71962	1.27369	1.16472	0.73075	1.56912	1.39191	0.901285	0.656511	0.776308	0.937777	0.835868	0.646328	0.921061	1.29566
UNWA-01035	1.09152	1.52697	0.492922	1.44733	0.811088	1.02048	0.708072	0.620668	0.607356	0.769295	3.24818	0.826308	0.472386	1.00637	1.41295	1.42053	0.805757	1.46089	1.4018	0.888222	0.648664	0.82783	0.601596	0.780537	4.21218	0.725232	0.879757	1.48718	1.2656	1.21745	1.03112	0.916641	0.89089	1.33266	0.917218	1.41163	0.917718	0.97557	1.16261	0.221539	0.74625	1.11478	1.27836	1.28148	1.46713	1.80955	0.38368	1.50464	0.639545
UNWA-01036	0.874939	0.95777	1.40019	0.698887	4.80834	0.822236	0.71466	1.15331	0.680869	0.324045	0.622519	2.17549	0.739597	1.03748	1.02472	1.04339	0.561168	0.467143	0.865963	1.00759	1.11948	0.745382	0.601596	0.505817	0.795896	0.942388	0.408839	0.395934	0.785462	0.998282	1.04734	0.741319	0.992045	1.57031	0.718911	0.694624	0.956312	0.932673	0.901164	1.1072	1.17946	0.770158	0.802573	0.893566	0.794196	0.75925	1.6379	0.646824	1.35931
UNWA-01037	0.978671	3.29126	0.919973	0.404143	6.99406	1.23674	1.50228	1.36179	1.27591	0.992385	4.54398	0.22657	1.3929	0.905326	1.10446	0.598531	1.43851	0.797463	1.06308	1.369	0.91691	1.00332	0.775413	0.700615	4.90903	1.20546	0.954604	1.50146	1.3016	1.55471	1.58857	1.52974	1.1735	3.53865	1.48848	1.66479	3.32542	0.981568	2.06095	0.41458	0.632577	1.24933	0.668838	1.23436	1.8441	0.869281	0.956024	1.58362	1.02555
UNWA-01038	1.13074	0.681187	1.00348	1.76636	0.762456	0.960841	0.71188	0.892602	1.14769	0.324045	0.960107	1.62137	1.10623	0.658913	1.57855	1.41267	0.961222	0.825017	1.40785	0.995006	1.15504	0.8882	0.777714	1.68039	1.20465	1.10115	0.408839	1.24992	0.852168	1.04593	0.468116	0.550644	0.859072	1.25734	0.696939	0.897012	1.15638	0.898362	0.972323	1.16768	0.952339	1.01426	0.711315	1.37665	0.697142	1.92024	1.68937	0.602086	1.14641
UNWA-01039	0.72641	1.3152	0.927323	1.51523	0.473833	1.25789	0.695671	0.772511	1.34465	0.691115	1.70112	1.84962	0.886325	0.609099	0.124945	2.45276	0.684139	1.47702	1.1822	0.839161	0.616535	0.911133	1.19974	0.924031	2.30583	0.911815	0.519552	1.07172	1.03712	0.722931	1.24322	0.805002	0.461753	2.29049	1.08665	1.83084	0.543275	0.768741	0.915228	0.221539	0.466017	1.22746	0.721102	1.60811	1.00975	2.61164	0.292379	0.901552	0.747651
UNWA-01040	1.35604	0.554602	1.15271	7.13053	1.0661	0.929465	0.93073	1.47181	1.06285	0.324045	0.624061	0.16968	0.852942	0.842243	0.291259	1.34307	0.234172	2.22498	0.618825	0.567639	0.866265	0.86044	0.601596	0.914579	0.225634	1.45986	0.82548	0.203023	1.14189	0.542615	1.15235	1.0536	1.04373	0.468164	0.687922	0.806383	0.850779	1.03676	1.01604	3.26274	1.36045	0.777869	1.00389	0.752692	0.833431	0.135987	1.31752	0.927579	1.11031
UNWA-01041	0.853145	1.13968	0.632163	3.33579	0.473833	1.41998	1.62989	1.24534	0.813994	1.10783	2.05755	0.242698	1.33164	0.820666	1.08318	2.26578	1.45093	1.24808	0.906903	1.10271	0.614685	0.959399	1.28545	0.904045	1.26308	1.28247	0.408839	1.43848	0.91464	0.996177	1.43032	1.216	0.860949	0.0368475	1.17127	1.37302	1.00603	1.07365	1.19477	0.221539	0.622268	1.04272	0.940665	0.879631	0.687581	0.898667	0.292379	0.799736	0.753835
UNWA-01042	0.830405	0.884631	0.709397	0.930957	2.43482	1.01581	0.577857	1.01279	0.856301	0.324045	2.04082	0.217923	0.322857	0.917801	1.16756	0.952619	0.972381	0.90366	0.987046	0.773664	1.00402	0.823819	0.601596	0.889374	3.30074	0.851029	0.408839	1.28428	0.626517	1.93096	1.53176	0.694613	1.76022	1.84618	1.04537	1.02546	0.885748	1.1084	0.990909	0.358567	1.43148	0.668642	0.792892	1.10352	2.44931	0.836892	1.03978	2.18446	1.07217
UNWA-01043	0.571804	1.14233	0.269649	1.27325	0.724423	1.27051	0.706712	0.550194	0.803506	0.324045	3.78173	0.16968	1.2536	0.903006	0.641944	1.13983	0.571102	0.570106	0.757751	1.20902	0.714443	0.981927	1.01424	0.938087	5.34768	1.03638	0.673564	1.05364	0.874179	2.24231	1.23783	1.00473	1.30714	0.0368475	2.72551	1.24083	0.751839	0.656467	1.46719	0.221539	0.426297	0.791589	1.1013	1.10606	2.21362	1.06126	0.332983	1.57442	0.76482
UNWA-01044	0.710416	0.964018	1.10226	1.49786	0.525778	0.748526	0.610041	0.736929	0.985665	0.849567	0.536117	2.17437	0.608478	1.13714	0.745619	1.21148	0.954497	0.647472	0.723849	0.504511	0.824309	0.717419	0.601596	0.992729	0.741001	0.804932	0.720101	0.625954	0.704144	1.41758	0.845116	0.56327	1.114	0.323152	0.623315	0.62058	1.32699	0.886738	0.74282	1.75368	1.41174	0.718528	0.673441	0.815343	0.679604	3.03136	0.371533	0.53025	0.934509
UNWA-01045	0.6611	1.84222	0.686543	0.849664	0.730125	1.33504	1.3481	1.32345	1.0879	1.14566	2.61242	0.896965	2.18143	1.07647	0.801402	1.20582	2.4674	1.61484	0.760615	0.865616	0.680211	0.871257	1.13998	1.17479	5.94687	1.06074	0.408839	1.22952	1.23441	2.37609	0.922798	1.29711	0.77658	1.91101	1.44879	1.55966	1.43723	0.600692	1.51658	0.221539	0.746472	1.02079	0.818957	1.16258	1.61157	1.45389	1.02319	1.35465	0.572225
UNWA-01046	0.997364	1.00113	1.45477	0.50757	1.24238	0.864545	0.732998	1.44608	0.995191	1.26346	0.496671	0.594374	1.34143	1.29548	0.58827	0.661374	0.99346	0.484906	1.51997	0.689321	0.950325	0.847474	0.897426	1.19968	0.293217	1.03879	0.990224	1.04153	0.738538	0.353634	0.82742	0.740207	0.402023	0.0368475	1.09626	1.00417	3.02316	0.903724	0.607936	1.04573	1.13327	0.953918	0.832236	0.578938	0.725492	0.328835	1.26077	0.78437	1.12178
UNWA-01047	1.0594	1.03475	0.594602	1.46896	1.00516	1.27388	0.933261	0.594201	1.32235	1.09312	1.06856	2.4604	0.985468	1.0592	0.246185	2.00889	1.22565	0.630883	1.56254	2.23523	0.842637	1.03562	1.19983	0.969482	2.4114	1.05231	1.13424	1.4052	1.20374	0.821614	1.68905	1.07281	0.474391	1.91144	1.70411	1.63734	0.939885	0.662907	0.842344	0.293875	0.649437	1.07385	0.966753	1.12079	0.989107	1.12323	0.742259	0.887648	0.80091
UNWA-01048	1.2384	0.945273	1.19675	1.33061	1.08198	0.880612	1.00979	0.636729	1.23141	0.713751	0.550182	0.645171	0.857771	0.806517	0.541667	1.20304	0.359099	1.49782	1.16999	0.60982	1.02777	1.00833	0.601596	1.11827	1.02982	0.969293	0.408839	0.73954	0.627169	0.586578	1.18805	1.09744	0.73303	0.315985	1.95731	1.35696	0.505161	1.05537	0.550788	0.610018	1.14144	0.819232	0.719228	0.793625	1.20744	0.409883	1.54401	1.24643	1.36209
UNWA-01049	1.16358	0.998865	0.750722	1.3608	1.44867	1.65361	1.84484	1.39644	1.17354	0.976628	1.1723	0.876461	1.25023	0.793879	0.859984	0.997428	0.644873	0.95443	0.973106	1.16622	0.792589	1.23089	0.601596	1.08674	0.951597	1.18613	0.90119	0.873629	1.2697	0.799232	0.75159	1.21982	1.15387	0.828591	2.00668	1.61456	1.27771	0.76342	1.04829	0.221539	0.619326	1.15633	0.998047	0.961085	0.981765	2.32215	2.25397	0.835784	0.860961
UNWA-01050	0.897971	0.853617	1.38717	0.827432	1.20832	0.625793	0.825119	1.10967	1.73662	1.75898	0.572176	0.394906	0.826305	0.545279	0.853696	0.517869	0.50157	0.749353	0.851074	0.497495	1.14967	0.834708	0.601596	0.754698	0.776315	0.729282	1.39542	0.532264	0.84339	0.760825	1.05201	0.710624	0.717045	0.513724	0.726517	0.808166	1.03546	0.773566	0.640757	1	1.19637	0.817888	0.826188	0.793609	0.631952	0.370467	1.31907	0.62746	1.41956
UNWA-01051	0.901045	1.25097	1.77298	2.52125	1.09174	1.00026	1.60018	1.23582	1.88382	3.9989	1.7203	3.32403	5.00624	0.685527	0.775934	3.34273	1.15385	1.00685	0.584222	0.632765	0.840842	1.00931	0.976467	0.98667	4.4225	0.745133	0.975298	1.19011	1.07316	0.861993	1.71183	1.092	0.844488	1.16947	1.19574	1.67534	1.44358	0.748304	1.26054	0.406686	0.40156	1.20028	0.873892	0.939073	1.14807	1.28318	0.313006	0.833162	0.672201
UNWA-01052	1.46852	1.94752	2.00529	1.27073	12.0395	0.968376	1.50692	0.906051	1.14468	1.07715	3.41921	0.58483	0.842604	1.30405	1.88372	0.891902	1.02679	1.13987	1.51161	0.883824	2.11071	1.27139	1.60783	1.39075	4.17774	1.41689	1.79671	1.12129	0.855073	2.47645	1.24535	1.5563	1.48765	0.823264	1.61438	1.05785	1.15005	1.7969	1.71072	1.81352	2.16359	1.07422	1.00632	1.27413	1.93284	0.0743506	2.21083	1.78266	1.74214
UNWA-01053	0.720499	1.27113	0.87608	4.60256	4.17718	0.963322	1.50879	0.850583	1.27491	1.41061	2.10709	1.1224	1.51118	0.655128	0.767898	7.28541	0.255172	0.541185	0.731933	0.965181	0.83339	1.11302	0.977801	0.822315	2.59813	1.0775	1.30593	0.583066	0.968854	1.09132	1.6839	1.52756	1.49282	0.600344	1.67613	1.31078	0.463264	0.780301	1.28168	0.221539	0.566354	1.062	1.02972	1.17558	1.08677	1.52521	0.292379	0.900057	0.81561
UNWA-01054	1.84942	2.46762	1.06174	1.40285	0.893991	0.811031	1.31664	1.82993	1.39844	1.00613	2.3545	8.68355	0.748895	1.2227	1.16486	0.783783	1.08882	2.32652	0.998892	0.966372	1.13875	1.25526	1.37899	1.46614	3.73853	1.59969	1.97243	0.870241	0.995615	3.64141	1.75064	1.17251	1.37803	0.0368475	0.372624	1.20137	2.40875	1.40891	1.57993	1.66578	2.01051	1.13484	0.972079	1.02826	2.09503	1.0644	0.292379	1.73423	1.19766
UNWA-01055	1.03928	1.40686	0.844818	0.536011	0.489417	1.33715	2.21528	1.42348	1.00481	8.79339	2	0.537941	1.68871	0.882548	0.456438	0.409451	1.37769	0.665908	1.30215	1.40721	0.614283	1.16758	1.04428	0.75343	2.70768	1.05102	1.22235	1.62194	1.27654	1.52838	1.09101	1.73018	1.23193	1.75178	0.60012	1.06429	0.533925	0.902568	0.992899	0.221539	0.700077	1.11602	1.16887	1.62148	1.07246	0.612521	2.30722	0.994429	0.768194
UNWA-01056	0.484241	1.82591	2.17499	0.529686	0.546079	0.860777	0.904295	0.988972	1.06012	0.324045	0.903491	0.178689	0.638488	1.25702	1.26265	0.664798	1.6104	1.40307	0.900751	0.46727	1.3072	0.84877	0.601596	1.19088	1.41698	1.20042	1.36428	1.41396	0.550065	1.44986	0.986245	0.811724	0.568794	0.17482	0.735483	1.27937	3.00927	1.25335	1.09563	1.33008	1.2871	0.78119	1.05116	0.785608	0.927252	0.0743506	0.292379	0.807781	1.05376
UNWA-01057	0.856028	1.31839	0.503197	0.830079	0.829806	0.90334	1.30766	1.02074	0.980965	0.324045	2.10975	1.7114	0.678861	0.895267	0.691094	0.741088	0.645291	0.593853	0.751795	0.752076	0.799281	0.924727	0.734329	0.918699	2.71908	1.32862	1.26272	0.600525	1.50584	1.44678	1.75891	1.15821	1.04677	0.567794	0.709127	0.93198	0.682954	0.711641	0.875506	0.221539	0.412671	0.91675	1.10351	0.918994	0.832549	1.32507	0.292379	0.686621	0.820471
UNWA-01058	1.71109	1.32198	0.978147	1.05201	0.473833	0.739422	0.867247	0.860123	0.822147	0.324045	1.60692	0.26773	0.490914	0.924959	1.13241	0.829952	0.60023	0.606259	0.874004	0.67386	0.729981	0.885516	0.601596	0.738367	1.32201	0.987704	0.408839	1.29293	0.769158	1.03214	0.374012	0.933375	1.27391	0.792886	1.33496	1.21877	0.85135	1.01418	1.08807	1.27719	1.05563	0.96814	0.767446	0.992912	1.14662	0.26487	0.292379	1.01248	0.934702
UNWA-01059	2.36043	1.61369	0.56828	2.23019	1.07968	0.991826	1.68215	0.840193	0.815497	1.10928	0.734302	0.362543	0.701957	0.924389	0.583905	1.57303	1.17008	0.978143	0.85854	1.28072	1.04423	1.48541	0.601596	1.00684	1.35708	1.26107	1.20724	1.44827	1.22379	0.740665	1.91148	1.42631	1.28113	0.127368	1.77237	1.46265	1.20068	0.83242	1.37201	0.650155	0.77933	1.51202	0.75037	1.00709	1.18447	1.18162	0.292379	1.1042	0.812727
UNWA-01060	1.17504	1.0271	0.939803	0.84789	1.25602	0.610519	0.777582	1.14732	1.2698	0.852743	1.01204	4.40369	0.925653	1.08133	0.635422	0.424936	0.740113	1.1128	0.999313	0.861307	1.97474	1.39877	0.702583	0.873434	4.39551	1.28684	1.34796	0.516373	0.760042	2.4595	0.958444	0.983742	0.807098	0.0368475	0.467231	0.929367	1.25197	0.904054	1.94912	0.496347	1.13809	0.893906	1.42197	0.738093	1.90247	3.51409	0.418282	1.47828	1.19393
UNWA-01061	1.2897	1.42686	0.443857	2.04023	1.36827	0.923667	0.819072	0.756086	1.09897	0.324045	2.0224	0.911287	1.26031	1.28418	1.12036	1.66145	1.03844	1.04593	1.69318	1.68749	1.43265	1.60011	1.39021	0.91236	3.02942	1.46953	1.43582	1.15785	1.31701	1.71914	0.891301	1.50918	1.03311	0.949495	0.952059	1.2631	0.664518	0.814674	1.29166	1.4294	0.706827	1.30094	1.47279	1.57493	1.10836	2.68146	1.26155	1.04577	0.652447
UNWA-01062	1.91718	0.9622	1.32504	1.4508	0.473833	1.09405	1.0752	2.09886	3.38614	0.792442	1.59827	1.0137	0.972971	0.714649	1.05108	1.91221	1.96421	1.19978	1.37045	1.2433	1.27872	0.955133	0.973016	1.01044	3.12698	1.30791	0.996299	1.41881	1.3025	3.18707	1.15958	0.895818	1.25561	1.47489	0.63163	0.995832	1.97991	1.48868	1.4331	2.67034	1.50225	0.78369	0.801704	1.32617	1.97476	1.34196	1.52917	1.78599	1.34583
UNWA-01063	0.92882	0.963033	0.431333	1.08565	0.807565	1.04814	1.65729	1.26082	1.13493	1.31699	1.65931	0.97725	2.10214	1.14066	0.418642	1.48502	1.12296	0.632437	0.734759	0.850798	0.910346	1.09015	1.01521	1.01959	2.48625	1.22707	1.10316	1.57876	1.5715	0.997027	1.01243	1.50622	0.830135	0.665061	0.562324	1.14828	0.504048	0.679717	1.49915	0.689138	0.581685	0.937713	1.36649	0.93359	1.0269	3.7859	0.713419	1.07744	0.600288
UNWA-01064	1.10446	0.78604	1.09732	1.04739	0.971729	0.595546	0.697013	0.827331	0.984363	0.985878	0.758171	0.720396	0.71469	0.769515	0.812289	0.931813	0.862378	0.637236	0.798975	0.647492	1.27373	0.916189	0.601596	1.19564	1.11823	0.943397	1.23167	1.20265	0.719683	0.673859	1.74926	0.973743	1.31627	0.0368475	0.557202	1.16665	1.27136	0.837352	1.17458	1.319	1.28701	0.865625	1.10977	0.600914	0.975735	0.563455	0.375233	0.663236	1.03435
UNWA-01065	1.18766	1.31727	0.441608	0.567673	0.473833	1.47944	1.53569	1.05556	1.30094	0.930799	1.44573	0.993072	1.52824	1.47726	1.34614	0.535751	0.479698	0.47008	1.28392	1.71793	0.82937	1.11293	0.855835	0.802815	2.44085	1.25558	1.16348	0.551634	1.42258	0.720196	0.67511	1.74273	1.2077	1.73662	1.16708	1.09259	0.806263	0.582687	1.19988	0.221539	0.603566	1.28957	1.72856	1.2751	1.03569	2.09106	3.10304	0.890612	0.69744
UNWA-01066	1.57578	1.14012	4.04915	1.33423	1.04893	0.980595	1.43439	1.64974	1.04093	0.324045	0.497932	10.3802	0.807864	1.13538	0.560544	1.42308	1.5376	2.75854	1.59478	1.46046	1.60107	1.19578	0.601596	0.841107	0.738382	1.26473	1.51616	1.68076	0.8856	1.3067	1.96919	0.879748	1.41124	1.09782	0.686666	0.620557	1.63146	1.2697	0.77466	0.868046	1.4092	1.16848	1.17507	1.11698	1.1216	1.16565	1.94084	0.908019	1.32008
UNWA-01067	1.26833	1.62608	2.26544	2.54912	1.7609	1.20604	1.37518	0.865822	1.06844	1.17422	0.764953	4.59866	1.908	1.45578	2.37355	5.1568	1.95248	1.07573	1.80987	4.71969	1.37447	1.45216	1.0573	1.48447	1.08793	1.19977	1.71837	1.66144	1.52598	1.00172	0.804859	1.51887	1.15081	1.33031	1.71278	1.10651	1.02472	1.05698	1.03298	0.415201	0.814436	1.66198	0.947348	1.86054	2.1358	0.600873	0.355711	1.79712	0.761936
UNWA-01068	1.30953	1.67362	2.74293	2.79899	1.59226	0.999457	1.07397	1.4255	1.20404	2.96876	0.657297	3.13295	0.859956	1.57762	0.915997	2.71561	1.35116	6.47807	0.991056	1.08353	2.06843	1.20229	0.601596	1.29558	2.04462	1.1318	1.49978	2.24497	0.949206	1.29155	0.886339	0.928323	1.45094	0.59461	0.977317	1.29295	1.42109	1.32716	0.983343	1.69504	2.00822	0.986114	0.7258	0.824785	1.90803	1.17653	0.803042	1.82152	1.20294
UNWA-01069	1.74696	0.837744	0.521194	2.46091	1.46843	1.27957	0.919282	0.608479	1.44056	0.911897	0.697346	1.05719	1.38377	1.59247	1.23058	2.56375	0.676533	1.29623	0.509374	1.05026	1.32025	1.11064	0.601596	1.18065	0.914908	0.996719	1.25372	0.822474	1.83916	0.833849	0.77864	1.05638	1.16112	0.924848	1.36589	1.45894	0.443285	0.784175	1.0409	0.221539	0.830429	0.822506	1.07456	1.14669	0.83015	0.426792	0.292379	0.966255	0.82001
UNWA-01070	1.55831	0.838513	1.5877	0.585364	0.939905	0.85962	0.990214	1.31856	1.33624	0.324045	0.431137	0.244824	1.08414	1.17544	1.29655	0.553267	1.53511	0.861779	1.10886	1.26647	1.10081	0.87739	0.601596	1.01264	0.769601	0.957858	0.933849	1.25746	0.984505	0.802737	1.28301	0.777089	1.06888	1.04202	0.363571	0.682338	1.04974	1.42463	0.832849	0.731725	1.42255	0.882472	0.541083	1.24985	0.808839	0.252067	1.80684	1.00557	1.56618
UNWA-01071	1.01282	1.39215	0.580683	0.355525	0.810102	0.695851	1.17495	1.17708	1.16049	0.870359	1.45825	0.304851	1.07472	0.763277	1.77072	0.906666	1.00654	0.444841	0.464183	1.46207	0.696331	0.862112	1.05316	0.913274	1.46531	0.638378	1.10257	0.540166	1.66	0.787543	1.25135	0.862436	1.30693	0.660985	0.847821	1.39512	1.22523	1.07794	1.07654	0.278151	1.03217	1.02307	0.638932	1.04716	0.92217	1.4223	0.292379	0.91339	0.883421
UNWA-01072	0.849136	1.01188	1.47879	0.696003	0.756963	1.06391	0.63774	0.689791	1.4455	0.324045	0.431137	1.4507	0.558994	1.75524	1.43751	0.584546	0.822695	1.09053	1.1256	0.647272	1.20337	1.07197	0.601596	0.977349	0.549802	0.775107	0.618454	1.07812	0.770422	0.557084	0.13788	1.10226	0.618338	0.990494	0.896905	1.78947	1.00169	0.957656	0.793198	0.566745	1.24992	1.04196	1.00195	1.24889	0.890953	0.760113	1.09414	1.02834	1.06191
UNWA-01073	1.13158	0.955475	0.666812	1.81547	0.473833	1.31907	1.28867	1.08656	0.978832	0.855439	1.01123	2.65684	0.746126	1.44722	1.62925	1.625	0.698837	0.704432	1.25538	1.14491	0.856385	1.27752	1.20305	0.705667	0.970177	0.965344	1.17714	0.731123	1.00465	0.887113	0.871723	1.55833	0.878339	1.18382	2.15802	1.44289	1.83712	0.713536	0.951796	0.266685	0.73822	1.26445	2.43002	1.58713	1.62546	1.31238	1.56989	1.11148	0.752066
UNWA-01074	1.62034	0.509927	1.10626	1.00197	0.473833	0.726509	0.797851	1.16157	1.03907	0.59958	0.699691	0.515075	0.605391	0.912123	0.327516	0.491259	0.738888	0.811666	1.31222	0.56949	1.0298	0.817563	0.601596	0.884265	0.77349	1.05136	0.92028	0.618451	0.935184	0.708101	0.516285	0.80379	0.976963	1.30994	1.72852	1.26531	1.4303	1.14554	0.828865	0.988436	1.31777	0.840425	1.00454	0.962049	1.2085	0.785009	1.4435	1.0404	1.05118
UNWA-01075	1.20497	0.483579	0.468029	1.27091	0.853868	1.12917	1.42613	1.02729	1.17856	1.38232	0.431137	0.686254	1.02875	0.92185	0.796779	2.25189	1.3262	0.899916	1.72937	1.25328	0.773114	1.1035	1.08362	0.89396	0.6591	1.11163	0.819528	0.85119	1.51419	0.784947	1.20974	0.903855	0.893645	1.70137	3.80159	1.10765	1.0484	0.836878	1.02325	0.221539	0.505265	1.23613	0.772553	1.80108	0.867249	0.47533	1.5993	0.734672	0.733025
UNWA-01076	1.78004	0.977227	1.20771	0.353621	0.667403	0.767779	0.767819	1.30711	4.32098	0.324045	1.43004	0.705807	1.61538	0.599621	0.738368	0.388272	0.601535	0.50656	1.00069	0.652514	2.02016	1.10353	0.924478	1.00755	4.11849	1.20901	1.19484	0.971507	1.13799	3.79599	0.727058	0.647398	0.908456	2.04253	0.395718	0.572898	2.54285	1.27215	1.68525	1.65103	1.60715	0.818913	0.797249	1.31034	1.90713	0.52096	0.385215	1.64522	1.09519
UNWA-01077	0.771378	0.963821	1.56015	0.35694	0.473833	1.0478	1.23769	1.3037	1.75465	0.324045	1.74207	0.600139	0.910927	0.921158	2.45283	0.338888	1.40956	1.13837	0.943797	1.17337	0.976166	1.35997	0.995514	0.904605	1.9877	1.04485	1.12771	1.43167	1.32627	1.17001	0.532554	1.39449	1.08815	1.78254	0.74337	0.989953	0.967407	1.03451	1.05838	0.221539	0.612723	1.13052	0.894025	1.71585	1.94061	2.93565	0.711695	1.62619	0.852607
UNWA-01078	1.16235	0.857049	1.5155	1.00606	0.473833	0.640675	0.599046	0.485683	1.17265	0.324045	1.00613	0.706907	1.01819	0.680465	0.51715	0.578377	1.16112	0.419179	0.924185	0.556522	1.41097	0.788779	0.601596	1.08022	2.5496	0.761936	1.14384	3.01761	0.850511	1.455	0.915161	0.639467	0.577605	0.0368475	0.543548	0.970448	1.06287	1.20831	0.820539	1.52189	0.674899	0.879424	1.08613	0.814549	1.44713	0.462013	0.57819	1.87952	0.922573
UNWA-01079	0.560304	0.890104	0.573375	0.708738	0.774786	1.22134	1.11392	0.872985	1.03267	1.88433	0.997822	1.37024	1.06827	1.11567	1.04709	0.575225	0.701643	1.08222	1.2735	1.51234	1.67064	1.0237	0.601596	0.956916	1.0667	0.867835	1.14343	1.55855	1.41829	0.879692	0.212326	1.11062	0.939014	1.18435	0.515065	1.17074	0.331672	1.11578	0.586311	0.221539	0.558759	1.06355	1.03277	1.69682	1.09927	1.14341	0.5439	1.20436	0.606472
UNWA-01080	0.578773	1.47412	2.0822	0.580758	4.85109	0.929222	1.25529	0.906739	1.09549	0.993872	0.625447	0.363946	1.15247	2.70208	2.81614	0.903464	1.38998	1.21688	1.32832	1.10837	1.25383	1.29951	1.14568	1.3973	0.891863	1.09509	1.61367	4.07642	0.654943	0.987577	1.43898	1.00103	1.162	0.254617	1.9751	1.45888	0.816636	0.927672	0.951776	1.81923	1.89095	1.12848	1.1245	0.40564	1.62767	0.308674	0.292379	1.38253	0.974939
UNWA-01081	0.490353	1.51687	1.28924	1.02837	1.2802	1.37363	1.75467	0.92851	1.04637	0.923889	1.00951	1.92017	1.4535	2.46248	2.30412	0.919239	2.91206	4.01199	1.87632	1.66085	1.00657	1.40774	1.46272	1.45735	1.35759	1.25414	1.34189	1.70443	1.01054	1.03087	1.22218	1.52974	0.804256	0.0368475	2.72793	1.6292	3.0873	0.799875	0.944094	0.221539	1.00937	1.00429	2.04425	0.936048	1.46662	0.462592	1.13766	1.28976	0.782404
[truncated: 931 more columns]

## Sheet: Log Transformed Data
PARENT_SAMPLE_NAME	35	50	55	62	71	93	98	111	112	117	132	136	144	158	171	179	180	181	182	189	192	194	197	207	209	212	213	229	231	234	235	240	241	244	250	252	254	266	267	272	273	275	278	279	297	302	310	313	327
UNWA-00988	-1.19205	-0.443991	0.699009	-0.280089	0.585402	-0.511901	-0.168282	-0.26466	-0.042146	-1.12687	-0.423256	0.31162	0.0275547	-0.244061	0.0169595	-0.489447	-0.221653	0.33235	0.180299	0.044958	0.218821	-0.0702701	-0.232585	0.0601946	-0.576967	-0.146987	-0.894435	-0.617338	-0.286806	-0.0700852	-0.342979	-0.471753	0.217895	0.173232	0.295833	-0.495009	0.541242	-0.0896964	-0.238651	0.0161374	-0.00941465	-0.11949	0.354673	-0.327448	-0.378144	-0.718394	0.504951	-0.348915	0.116838
UNWA-00989	-0.756871	-0.230834	-0.203755	0.681253	0.833025	0.0712011	0.154745	0.682344	-0.257526	0.627707	-0.356403	-0.727417	0.702079	-0.414973	-0.114061	0.894636	0.687689	0.301548	0.493381	0.696699	-0.21978	0.0556214	-0.0390063	0.109429	0.0321304	-0.00189635	-0.0885882	-0.126342	-0.21602	0.136859	0	0.0763027	-0.0543026	0.0223024	0.723861	-0.212253	1.30609	-0.464762	-0.153111	-0.726146	-0.302194	0.200747	0.526262	-0.0520531	-0.268794	-1.02455	-0.0375315	-0.0805596	-0.332035
UNWA-00990	0.505584	0.321605	0.114419	-0.233921	1.25218	-0.266021	-0.548406	-0.210798	-0.492291	-1.12687	-0.203092	-1.33308	-0.31117	-0.256793	0.0551496	-0.320839	0.546294	0.0140884	-0.333785	-0.113017	0.0384098	0.00140846	-0.508168	0.0874835	-0.602469	-0.29273	-0.894435	0.432707	-0.362917	-0.0190402	-0.000265855	-0.294085	-0.133607	-0.117484	-0.12129	-0.423502	0.0994639	0.338325	-0.00975629	0.160544	0.352127	-0.0483282	0.0810356	-0.081983	-0.095167	-0.190616	-0.352277	-0.0634806	0.384264
UNWA-00991	0.397594	0.670407	-0.834446	-0.279727	-0.387155	0.173778	0.499385	0.481228	-0.728264	1.18882	0.362951	-0.728281	-0.228349	-0.150433	-0.409774	-0.062379	0.342637	0.397731	-0.218262	0.661286	-0.353815	0.251904	0.250826	0.180985	0.235099	0.00123435	-0.894435	0.0894981	0.338156	0.211762	0.236423	0.399685	0.109883	-0.231297	0.291824	0.064972	0.127171	0.190418	0.249931	-0.876975	-0.35015	0.128436	0.391744	0.260445	0.077644	0.0573849	0.16624	0.108434	-0.0627683
UNWA-00992	-0.529824	0.0272604	0.242472	1.15643	-0.223353	-0.103149	-0.437905	0.226827	-0.105088	0.548307	0.448915	0.0845008	0.107475	0.556923	0.159546	1.24015	0.277353	0.0141271	0.0568927	-0.230586	-0.222188	-0.0423809	-0.0795214	0.241146	-0.146825	-0.388521	-0.434581	0.173233	-0.536592	-0.23299	-0.758894	-0.0583002	0.0671745	0.0946089	-0.168775	-0.36861	0.197353	0.276599	-0.0450959	-0.199683	0.332121	0.0605215	-0.036574	0.105621	-0.152785	-0.0924427	0.376713	-0.205444	0.234953
UNWA-00993	-0.559134	-0.132449	-0.994575	-0.0976527	-0.287234	-0.0163022	0.559875	0.0896874	-0.330455	0.829177	-0.223597	0.141955	0.203075	-0.277399	0.0382648	-0.127554	0.493722	0.136537	-0.374609	-0.124741	-0.678309	-0.108868	-0.508168	-0.172438	-0.761008	-0.0192055	-0.894435	-0.11766	0.0683939	0.1279	-0.0807515	0.231568	-0.659137	-3.30097	0.273814	-0.325976	-0.0412512	0.131418	0.0912504	-0.896827	-0.228888	0.131999	-0.515368	0.0840797	-0.302367	-0.15736	-1.2297	-0.381801	-0.100145
UNWA-00994	0.430978	0.66528	0.59539	-0.396856	1.18248	-0.249204	0.102228	0.0835494	-0.368172	-0.285569	-0.505847	2.34877	-0.0737729	0.360836	0.145495	-0.579016	-0.017772	-0.184057	0.683757	0.0513153	0.616654	0.271597	-0.04862	0.675856	0.11051	0.385983	0.026747	0.57424	0.110281	0.288365	-0.268538	0.209905	-0.116849	0.0474551	-0.0680046	-0.187075	-0.564678	0.525449	0.156511	0.859166	0.499938	-0.0950151	-0.162675	0.47733	0.458047	0.233727	-1.2297	0.485582	0.570286
UNWA-00995	0.0129611	-0.138622	0.592706	-0.150387	1.12918	0.366214	0.0351677	0.204079	-0.396351	-0.743533	-0.297829	1.57818	-0.0503183	-0.0912893	-0.434362	-0.105161	-0.731689	-0.444143	0.39238	1.0597	0.223442	-0.0374947	-0.508168	-0.0887619	-0.496573	-0.134342	-0.894435	-0.576966	-0.0926993	-0.0135309	0.366463	0.0166392	-0.252926	1.01374	0.205238	0.113071	-0.630428	0.324941	-0.231249	-1.50716	-0.715522	-0.210022	0.142491	0.331927	0.164106	0.825972	-0.322086	0.152086	-0.0838328
UNWA-00996	-0.170282	-0.297343	0.274622	-0.275464	-0.0595971	-0.0559276	-0.576014	-0.742319	-0.365354	-1.12687	-0.290907	0.159219	-0.307667	-0.39619	-0.460405	-0.159451	-0.0171138	0.154234	0.0549275	-0.849269	-0.0266084	-0.171153	-0.298204	-0.192847	-0.0694471	-0.456886	-0.894435	-0.389513	-0.727288	-0.442815	-0.335964	-0.408826	-0.473871	-3.10698	-0.248483	-0.292623	-0.612736	0.182661	0.202386	0.583245	0.577583	-0.315882	-0.154014	-0.498058	-0.291166	-0.209816	-0.316984	-0.0994664	0.0469935
UNWA-00997	0.0987213	0.0294601	-0.54295	0.386633	0.0715907	-0.125241	-0.0871245	-0.595264	-0.465588	0.00870801	0.0718692	1.60669	0.312501	0.313838	1.21733	0.375078	0.519422	-7.9611e-05	-0.700849	-0.245353	-0.371188	-0.0422815	-0.508168	0.0669998	0.656074	-0.359139	-0.525353	-0.093615	0.412742	-0.243339	-0.0786815	-0.00103229	-0.130595	-3.30097	-0.408968	-0.0640901	-0.313416	-0.0142853	0.359001	-0.977239	-0.171542	-0.159435	-0.290281	-0.0413405	-0.353498	0.307843	-1.2297	-0.144363	0.0265051
UNWA-00998	0.0948341	-0.20477	0.10029	0.225616	0.253806	0.167558	-0.358796	0.117019	0.371185	-1.12687	0.103394	-0.760962	-0.0856894	-0.168093	-0.178805	0.218014	-0.126331	-0.636939	0.247992	-0.428631	0.364329	0.0700798	-0.508168	-0.0180592	-1.07587	-0.298704	-0.46225	0.245879	-0.518611	-0.456867	-0.695686	-0.187665	0.00552364	0.252696	-0.45352	-0.0715009	-0.0822452	0.317976	-0.187095	-0.0271077	0.411232	-0.111161	0.206626	0.0127462	0.0327006	0.0667957	0.124405	-0.104728	0.670713
UNWA-00999	-0.257351	0.127488	-0.643248	-0.153552	-0.0193519	0.33329	0.189262	-0.332758	0.389159	-0.191028	0.00217515	-1.19589	-0.260614	-0.0363981	0.30464	-0.18893	0.348421	0.241245	-0.424505	-0.205557	-0.171467	-0.0526949	-0.508168	-0.0804638	-0.93417	-0.24724	-0.894435	0.17887	0.0952414	-0.504101	-0.199442	-0.0154395	-0.651399	-3.30097	-0.0858426	0.0752631	-0.438103	-0.058157	0.0486676	-1.50716	-0.516113	-0.0389433	0.171573	-0.0880622	-0.382986	0.412947	-1.2297	-0.486914	-0.0169391
UNWA-01000	0.060278	-0.0459059	0.496635	0.365812	-0.105968	0.150566	0.352085	-0.143042	-0.135372	0.317345	-0.428392	-0.366854	0.348152	0.690465	-0.017252	0.129604	-0.529086	-0.503723	-0.258283	-0.306882	0.440764	0.0678078	0.00158601	0.248938	-0.813023	-0.00471452	-0.894435	-0.0638895	-0.219407	-0.740004	0.473668	0.0685163	0.376492	-3.30097	-0.017249	-0.190763	-0.619148	0.234479	0.146121	-0.184325	0.592129	0.0205009	-0.127398	-0.688285	0.218738	-1.17795	-0.880061	0.0488672	0.380237
UNWA-01001	0.18443	-0.158675	-0.215618	-0.539033	0.152003	0.148485	0.547351	-0.0182169	-0.219588	0.279105	-0.122818	0.626461	1.34592	-0.0405433	-0.0259746	0.00256902	0.32119	0.411067	-0.0394883	0.0695424	-0.18871	-0.0588327	-0.0519097	-0.0831952	-0.989091	0.0147811	-0.894435	-0.396815	0.351112	-0.264772	0.378906	0.240886	-0.118034	0.00794023	0.358341	-0.143208	-0.0701979	-0.12273	-0.10039	0.0304037	-0.0802931	0.114085	-0.168745	0.559966	-0.131725	0.3275	0.353434	-0.202678	-0.23283
UNWA-01002	-0.271089	-0.517137	0.480914	-0.18112	-0.0761148	-0.12195	-0.0796469	0.0109677	-0.22875	1.13792	-0.418083	-0.475913	-0.478973	0.367435	-0.340102	-0.0977095	-0.464145	-0.252182	-0.164222	-0.269757	-0.233681	-0.0768831	-0.508168	-0.154698	-1.09287	-0.254653	-0.894435	-0.424368	-0.27955	-0.54836	0.146685	-0.305989	-0.426265	-3.30097	-0.363161	-0.212328	-0.566085	0.270713	-0.390327	-0.038676	0.061897	-0.143879	0.155705	-0.432885	-0.111636	-1.78736	-1.2297	0.0268509	0.386357
UNWA-01003	0.188313	0.2891	-0.346756	-0.234567	0.478602	0.140331	0.725299	0.280628	-0.123704	0.256069	-0.210729	-0.077302	0.54446	0.188008	0.127391	-0.12728	0.0651169	-0.143464	-0.201878	0.488077	-0.160386	0.424287	0.172783	0.236403	-0.80393	0.396246	0.00141761	-0.244888	0.498713	-0.213961	0.271498	0.563841	0.258567	-0.85279	0.775125	0.104376	0.143826	0.287764	0.230269	-1.50716	-0.444892	0.43415	0.264375	-0.449279	-0.0469494	-0.963254	-1.2297	0.142074	0.104476
UNWA-01004	0.128915	-0.785309	-0.589652	-0.233565	-0.746899	-0.358976	-0.722117	-0.458367	-0.616005	-1.12687	-0.241131	2.31972	0.197395	-0.0489978	0.358633	-0.452051	-0.0277264	-0.541081	-0.662609	-0.367736	0.294411	-0.275502	-0.508168	0.143968	-1.35291	-0.129003	-0.894435	-0.214952	-0.356195	0.119208	-0.204445	-0.5697	-0.291052	-3.30097	-0.235293	-0.6998	-0.414476	-0.114708	-0.441768	0.629226	0.425967	-0.327374	0.0019518	-0.0357666	-0.31182	-1.13555	-0.906867	-0.490922	-0.150553
UNWA-01005	0.306281	-0.314206	-0.0716904	0.0872365	-0.315112	-0.15953	0.137393	-0.41464	-0.606486	-0.115781	-0.444089	1.51035	0.973456	0.191026	0.480308	0.308374	0.274202	7.96047e-05	-1.01444	0.176536	0.066064	-0.0110031	-0.508168	0.153287	-0.648192	-0.193859	-0.894435	-0.433846	0.279088	0.138906	-0.258335	-0.107149	-0.198465	-0.583873	-0.113699	-0.350411	0.204512	-0.165827	-0.0960078	0.306711	0.0696159	-0.0228236	0.49687	-0.373915	-0.301372	-2.59896	-1.2297	-0.517931	-0.293526
UNWA-01006	0.0332253	-0.0745709	-0.0302886	-0.427074	-0.30672	-0.23781	-0.100048	-0.271561	-0.369435	-1.12687	-0.283133	0	-0.0535041	-0.156043	0.062427	-0.0114205	0.604323	-0.0158882	-0.16505	0.317917	0.191608	0.413773	-0.508168	0.14253	-0.249163	0.0295806	-0.894435	0.300073	0.0251686	0.327111	-0.138921	-0.224488	0.333348	-0.509005	0.18028	-0.570101	0.874636	0.193427	-0.322749	0.459798	0.249311	-0.17766	-0.837062	-0.263736	0.355496	0.649388	-0.311961	0.177817	0.237113
UNWA-01007	-0.157282	0.521006	-0.190779	-0.0879352	0.315859	0.0387554	0.0869136	-0.0299511	-0.524679	0.47172	0.538973	-0.451003	0.692998	0.447802	0.278402	0.29473	0.601998	-0.00508453	0.0297392	0.672684	-0.400002	0.696365	-0.00158853	-0.0985892	0.878375	0.182041	-0.134722	0.0493631	0.181442	0.194708	0.155916	0.21569	0.126126	0.70348	1.18471	-0.118953	1.44253	-0.184189	0.50616	-1.50716	-0.68049	0.209335	0.114324	0.507415	0.330229	0.988771	0.138217	0.259007	0.016657
UNWA-01008	-0.51343	0.414738	0.0510998	-0.0196355	0.525577	-0.252581	-0.139927	-0.113617	-0.315613	-1.12687	-0.00632328	0.480811	-0.0789656	0.329516	1.44954	0.113973	-0.221167	-0.0861973	0.464845	-0.199302	0.030151	0.185082	-0.508168	0.660277	0.532214	-0.0244553	-0.489548	-0.283941	-0.551137	0.543548	-0.43229	-0.106533	0.0705753	-0.451311	1.0056	-0.0850183	-0.205245	0.245279	0.00819301	0.529568	0.333836	0.0986677	-0.0178148	0.229706	0.381985	-0.824976	0.608585	0.645725	0.37317
UNWA-01009	0.120761	-0.271001	-0.524051	0.0278332	0.223448	0.123288	0.421639	0.3359	-0.186924	0.148734	0.115849	-0.865031	0.156071	0.207417	0.280204	0.380823	-1.18631	-0.524817	0.0573629	-0.128374	-0.39811	0.177561	-0.508168	0.144049	-0.0541844	0.0249151	-0.894435	-0.913688	0.186965	0.0427388	-0.0433299	0.308877	0.032882	-1.07205	1.3366	0.14677	-0.794731	-0.396688	0.0404005	-1.50716	-0.221636	-0.0451099	-0.422538	-0.0205194	-0.0647019	0.19049	-1.2297	-0.04039	-0.443982
UNWA-01010	-1.02498	-0.0321974	0.401191	-0.63769	-0.243333	-0.203251	-0.492786	0.443441	-0.427808	-1.12687	0.344127	-0.259738	-0.0347006	0.174101	1.202	-0.190483	0.0198878	0.000125675	0.142256	-0.169726	1.00537	-0.384036	-0.508168	0.0740187	0.483272	0.14055	-0.894435	-0.0303289	-0.306212	0.105553	-0.190499	-0.178646	0.0432332	0.255404	-0.713275	-0.347193	0.15356	0.232307	0.0761781	0.639539	0.907393	-0.337237	-0.220497	-0.054316	0.266732	0.025883	-0.707798	0.055073	0.154308
UNWA-01011	-0.374919	-0.201149	-0.113877	0.684789	-0.746899	-0.0542837	0.72165	0.49305	-0.674899	0.0340642	-0.205328	1.49851	-0.307067	-0.147522	0.0532107	1.37492	-0.302045	0.316137	0.251868	0.820844	0.0714794	-0.201677	0.302354	-0.186604	-0.647653	0.0460314	-0.894435	-0.846374	0.0389774	0.135702	0.686341	0.297489	0.020054	0.330653	-0.646303	-0.0531371	-0.206606	-0.047185	0.204094	0.352414	0.333499	-0.134201	0.129395	0.11287	-0.161083	0.373032	-0.0668821	-0.0748774	-0.25284
UNWA-01012	-0.251315	-1.04502	0.172995	-0.821922	2.24184	0.182494	-0.301876	-0.115258	-0.110238	-0.351937	-0.841328	2.14563	0.0711804	-0.0374697	-0.540276	-1.08208	-0.372975	-0.495708	0.0630354	-0.29007	0.513922	-0.0856626	-0.508168	-0.203483	-1.16799	-0.0823177	-0.00141962	-0.156149	-0.346071	-0.744079	-0.261531	-0.495305	-0.214024	-3.30097	0.325258	-0.248389	-0.65519	0.0740983	-0.563001	0.0120144	0.113145	-0.168292	-0.107512	-0.304086	-0.366509	-1.1989	0.972037	-0.0790503	0.029165
UNWA-01013	0.301935	-0.248982	-0.00313691	0.192877	0.512985	0.544087	1.14765	0.463129	-0.100519	-0.0910061	0.137202	2.02424	0.351499	-0.00878679	-0.71166	-0.0350339	-0.569476	-0.0459439	0.795223	0.77446	0.297178	0.445204	0.315159	0.153495	-0.48228	0.164654	-0.894435	-0.480303	0.418535	-0.335073	0.333006	0.616704	0.221096	0.462486	0.350752	0.0973939	0.0681276	0.0561567	0.0686648	-0.749188	-0.501364	0.332858	0.260678	0.478336	0.116128	-0.0786035	-0.0904422	0.165923	-0.12313
UNWA-01014	0.0303366	0.357241	0.325527	0.351904	-0.151879	-0.0533954	-0.215562	-0.129535	0.232462	0.229945	-0.14956	-0.0822775	0.0287286	0.0631209	0.191657	0.792738	-0.507127	-0.942165	-0.150652	0.00498182	0.324332	0.0417619	-0.010243	0.218405	-0.0984462	-0.127196	-0.258087	0.0869587	-0.361202	0.133051	0.405914	-0.167756	0.065326	-0.570768	-0.087026	-0.519333	-0.389109	0.325306	0.321658	0.9366	0.72748	-0.164728	0.0878833	-0.712027	0.372616	0.73401	-1.2297	0.309939	0.450684
UNWA-01015	-0.0256715	0.76507	-0.575592	0.523109	-0.346614	-0.0842447	0.0402946	-0.445077	-0.35172	1.0537	0.810077	0.684135	0.36724	0.554682	0.228626	0.749407	0.676651	0.359887	-0.466832	0.125827	0.0178783	-0.131189	-0.508168	0.239049	1.20322	0.0324867	-0.611744	0.63488	0.29493	0.701167	-0.223098	-0.0180919	0.145134	-0.489582	0.420382	0.077696	-0.297498	0.0719257	0.833722	-1.50716	-0.92291	-0.150028	-0.533788	-0.0151957	0.15298	-2.59896	-1.2297	0.133814	-0.0245269
UNWA-01016	-0.419812	0.198532	0.111462	-0.320164	-0.300249	-0.363863	-0.63826	-0.0254681	-0.426346	-1.12687	-0.0961294	1.02825	-0.572749	-0.260753	0.524047	-0.182446	0.45387	0.374979	-0.258561	-0.374951	-0.00402929	-0.0394044	-0.508168	0.277041	0.0517567	-0.292352	-0.894435	0.0667955	-0.211641	0.155985	-0.34236	-0.113703	0.0953368	-1.02897	-0.422193	-0.527007	0.578097	0.325657	0.0454193	0.50442	0.286642	-0.212342	-0.335604	-0.345972	-0.198117	-1.35347	-1.2297	-0.0513918	0.168926
UNWA-01017	0.00263238	0.522104	-0.888437	-0.0524114	0.307684	0.0526945	-0.520646	-0.433422	-0.288172	-0.180617	0.95268	1.23048	0.526477	0.101913	-0.28911	0.365802	-0.630416	0.255213	-0.460496	0.178357	0.0677093	0.185247	-0.101786	0.153191	1.34512	0.0943909	-0.727213	-0.318501	0.285276	0.337567	-0.700852	0.263602	0.0099736	0.401807	-0.121958	0.0959628	-0.876892	-0.0803786	0.387863	-0.806153	-0.321336	0.0201016	-0.00682363	0.330101	0.338455	0.0530145	-0.377927	0.334374	0.126564
UNWA-01018	0.187331	-0.325321	0.288197	-0.340704	-0.176042	-0.153423	0.631715	0.103816	0.0977934	-1.12687	-0.148749	0.392022	-0.0917287	0.584549	0.361008	-0.36749	0.126048	-0.351095	-0.125109	-0.369197	-0.135884	0.589704	-0.508168	0.0527771	-0.94728	0.133925	0.195338	-0.111445	-0.28785	0.231421	0.23309	0.0181509	-0.0244008	-1.31686	0.314267	-0.0867175	-0.00169066	0.25478	-0.221728	-0.0119622	0.210304	-0.00483091	0.0417685	-0.401094	-0.14645	0.192355	0.134796	-0.191309	0.519708
UNWA-01019	-0.0043657	-0.146355	-0.768452	-0.282813	-0.746899	0.176953	0.637633	-0.183209	-0.08027	-0.0977487	0.70789	0.0276327	0.367404	-0.00639273	-0.556476	-0.0326709	0.390431	-0.161267	0.19916	-0.155911	-0.245385	0.551395	-0.508168	-0.0156324	-0.115197	-0.15166	-0.894435	0.17429	-0.0658042	0.212883	0.0573642	0.177842	-0.320867	-3.30097	0.405689	0.411326	-0.615436	-0.276301	-0.168796	-1.50716	-0.935269	-0.00430339	0.127045	-0.157851	-0.049397	0.114028	-0.270118	-0.328387	-0.135615
UNWA-01020	-0.125894	-0.0480578	0.0031271	-0.0464433	-0.0176185	-0.000257902	-0.621168	-0.35403	-0.337105	-0.149228	-0.841328	0.819787	-1.02945	-0.0730786	0.389088	0.0839979	-0.519385	-0.370206	0.131485	-0.296655	-0.211385	-0.133945	-0.508168	-0.00686542	-0.236031	-0.179544	-0.569331	0.140001	-0.295012	0.0320081	-1.98137	-0.269414	-0.0928856	-0.238922	-0.216847	-0.421129	-0.322666	0.328935	-0.389571	-0.0103655	0.574394	-0.0286248	-0.0304024	0.0983453	0.168783	-0.398761	-0.265596	0.170671	0.307207
UNWA-01021	-0.386753	-0.0146346	-0.717	0.71309	-0.164152	0.0677171	-0.148796	0.15247	-0.317851	-0.252122	-0.632854	0.239858	-0.475613	-0.283656	-0.92597	1.06087	0.470108	0.386089	0.163437	0.00601092	-0.456853	-0.150574	-0.508168	-0.186469	-1.10246	-0.23785	0.102946	0.308295	0.00437504	-0.339388	0.0754588	-0.0271982	-0.29424	-0.834935	0.484191	-0.0718482	0.58544	-0.0188846	-0.228833	-1.50716	-0.27872	0.0938095	-0.0167589	-0.125273	-0.057837	-0.591748	-1.2297	-0.0524059	-0.513495
UNWA-01022	-0.0607633	-0.0266721	0.502414	0.00315989	-0.0161915	0.00132106	-0.219598	0.356455	-0.166635	-1.12687	-0.393277	-0.534041	-0.444246	0.73612	-0.172979	0.190754	0.559731	0.0799641	0.0176105	0.319547	0.132574	-0.00141045	-0.276921	-0.118266	-1.32686	-0.141531	-0.198689	0.188646	-0.359915	-0.365719	0.258052	-0.254882	0.11447	-3.30097	-0.392256	-0.0266172	0.420538	0.0952891	-0.192871	0.585728	0.261065	0.0130223	-0.0289171	-0.476505	-0.407433	-0.198167	-0.368953	-0.256158	0.256392
UNWA-01023	0.0868769	0.313141	-0.517766	0.843581	-0.181683	0.160476	-0.120607	-0.192565	-0.499957	-0.203711	0.242032	-0.0154421	-0.205771	0.0721458	-1.60829	1.06172	0.248664	0.147224	0.405492	0.170142	-0.358103	-0.0276115	-0.160204	0.0738629	-0.586433	-0.189718	-0.159805	0.0280946	0.135215	-0.162293	0.45848	-0.00523448	0.197145	0.507802	0.476696	0.186591	-0.0934286	-0.133081	-0.415621	0.760949	-0.184434	0.176075	0.511891	0.29856	-0.00979336	0.109659	-0.271175	-0.0241987	-0.173289
UNWA-01024	0.206307	0.177006	0.578099	0.204303	0.557691	-0.0467931	0.361673	0.571695	0.137465	-0.365176	0.128344	-0.354946	0	0.659068	0.340629	-0.0436033	-0.641044	-0.833415	0.451376	0.0764307	-0.042235	0.236434	0.199631	0.178804	0.0890768	0.364177	0.272847	-1.33642	0.032573	0.515392	0.717772	0.2435	0.383945	-0.131133	0.0169565	-0.580959	0.265578	0.224961	0.137815	-0.470001	0.315886	0.0467338	-0.0398202	0.202559	0.0803251	-0.280613	0.317996	0.0373279	0.676805
UNWA-01025	-0.210786	0.040417	0.26474	-0.480002	2.13184	0.328741	0.677517	0.216127	0.0763869	0.012265	0.270352	-0.117362	0.452041	0.157667	-0.254813	0.115463	0.290748	0.37465	-0.228152	-0.0885849	-0.527479	0.220684	0.126519	0.0826379	-0.364417	-0.00123588	-0.0617586	-0.825498	0.363226	-0.0813626	-0.0843854	0.30011	0.231683	-0.790013	0.49411	-0.108309	0.301305	0.0185163	0.214773	-1.07925	-0.480625	0.0511085	0.311003	-0.132692	-0.164754	-0.0448798	-1.2297	-0.227059	0.0437406
UNWA-01026	-0.136096	-0.504046	0.414621	-0.00197525	-0.0320945	0.0134078	-0.425322	-0.690316	-0.200495	-0.419861	-0.111199	0.188177	-1.13055	0.213061	-0.152895	0.429331	-0.291675	0.0725608	0.580445	-0.426037	0.307566	0.0619909	0.0722923	0.16057	-1.53511	-0.336243	-0.894435	-0.380622	-0.455068	-0.741419	-0.186851	-0.32236	-0.289922	-0.00800378	-0.282427	-0.126865	-0.75063	0.522973	-0.329742	0.0919338	0.0359157	0.0280156	-0.0454135	-0.106185	-0.195136	0.132925	0.271415	0.134163	0.108658
UNWA-01027	-0.369863	-0.264769	-0.517913	-0.255827	-0.0444395	0.597388	0.370875	0.488016	0.177725	-0.340656	-0.219864	1.4713	0.574297	0.146717	-0.128814	0.0475423	-0.318742	-0.0523101	-0.056584	0.317583	0.0354212	0.246833	-0.508168	0.0241286	-0.628867	0.00909269	0.0160003	-0.674992	0.303526	-0.323241	0.20012	0.261137	-0.00694228	0.703113	-0.229224	0.00609569	-0.0427447	0.223686	-0.234772	-1.50716	-0.984221	0.173303	0.380079	0.226896	-0.0481095	0.127869	0.469925	0.273639	-0.241611
UNWA-01028	-0.43441	-0.563116	0.505567	0.326808	-0.0620082	0.0508962	-0.665321	-0.762823	0.253893	-1.12687	-0.150916	1.67546	-0.440749	0.113861	-0.510079	0.0550627	-0.316401	0.317434	-0.0839734	-0.379758	-0.0744474	-0.198628	-0.508168	-0.196085	-1.21653	-0.3518	-0.158937	-0.739612	-0.195492	-0.661288	-0.494807	-0.440991	-0.286916	-3.30097	0.673571	-0.262943	-0.988926	-0.271658	-0.324043	-0.238824	-0.0791955	-0.327661	0.072894	-0.267792	-0.103685	-0.133056	-0.0430832	-0.0941631	-0.0770027
UNWA-01029	-0.186786	0.0569098	-0.56082	0.124168	0.176923	0.66091	0.0870235	-0.615659	0.0723903	0.218455	0.042359	-0.663217	0.10541	0.133756	-0.34869	-0.135964	-0.681284	0.752923	0.332093	0.217208	-0.0733817	0.218027	0.242991	0.0411083	0.128972	-0.0251021	0.157283	-0.318272	0.245407	-0.392513	-0.326479	0.189467	-0.464405	0.0993322	1.05559	0.287161	-1.51608	-0.39656	-0.336884	-1.50716	-0.923865	0.248427	0.649606	0.481334	-0.0516409	0	-0.0234593	-0.121037	-0.458453
UNWA-01030	-0.110978	0.36699	0.614765	-0.0902025	0	0.0853027	-0.0312007	-0.244161	0.0478224	-0.049897	-0.0345876	-0.910536	-0.233964	0.0570555	-0.153661	-0.252927	-0.415467	-0.50086	0.229537	0.353317	0.449275	-0.0229715	-0.169154	-0.015178	0.240018	0.187522	-0.894435	-0.0546049	-0.335257	0.552831	0.315626	0.0509727	0.136323	-3.30097	-0.481124	-0.0468264	-0.359139	-0.0215406	-0.0481054	-0.505107	0.362786	-0.0662197	0.0306374	-0.395086	0.286381	-0.413824	-1.2297	0.26926	0.227546
UNWA-01031	0.110206	-0.0820295	-0.00353555	0.186945	0.22089	0.285629	0.308389	-0.162817	0.592637	0.101672	0.18634	0.217355	0.114338	-0.316562	-0.766048	0.203034	0.0707698	0.950139	0.0790798	0.912428	-0.269656	-0.0371042	-0.144133	-0.107642	-0.0545107	0.0230289	-0.230681	0.189803	0.0841423	0.0146934	0.452763	0.236371	-0.00555432	0.642744	-0.310706	0.0966751	-0.480886	-0.113267	0.00707621	-1.50716	-0.682066	0.131965	0.117364	0.142	-0.0463898	0.579659	1.04015	0.0844957	-0.361212
UNWA-01032	-0.474861	0.102151	0.490506	-0.67205	-0.746899	-0.147335	-0.579803	0.19256	-0.208237	-1.12687	0.465045	1.38418	-0.0122607	-0.0378395	0.112534	-0.146824	0.293489	-0.0237741	-0.0373807	-0.431135	0.0159975	-0.334595	-0.508168	-0.176789	0.259648	-0.123463	-0.2545	-0.259763	-0.27752	0.356377	-0.248268	-0.418765	-0.379782	-0.227987	0.490995	-0.357947	0.617655	0.191533	-0.0396885	-0.0929457	0.520022	-0.207944	-0.0303067	0.193687	0.105366	-0.168062	0.276192	0.105462	0.308508
UNWA-01033	-0.467815	-0.318227	-0.506689	-1.01027	-0.746899	0.1157	-0.165433	0.265545	-0.289648	-0.210955	-0.290753	0.514747	0.12106	-0.152031	0.153466	-1.08208	0.487762	0.129803	-0.511309	0.00986953	-0.369041	-0.384501	-0.508168	-0.416318	-1.03926	-0.0016821	-0.894435	-0.250062	0.0496598	-0.348117	-0.729395	-0.250775	-0.397893	0.298889	1.00467	-0.0922799	0.515461	-0.272206	-0.252887	-0.519685	-0.205207	0.0826348	0.0960919	0.319049	-0.338126	0.966441	-0.317189	-0.368509	-0.273865
UNWA-01034	-0.0209887	0.0264126	-0.0772371	-0.25478	-0.0952057	-0.376962	-0.261462	-0.0353325	0.265821	-1.12687	-0.410939	-0.35427	-0.138203	-0.0928457	-0.109205	-0.380135	-0.164369	0.181016	-0.461264	-0.498343	-0.102227	-0.141524	-0.508168	-0.236374	-0.10495	-0.468908	-0.0872413	-0.22633	-0.28784	-0.232042	-0.329678	-0.153376	-0.233561	-1.44158	-0.345911	-0.329031	0.241916	0.152484	-0.313684	0.450514	0.330674	-0.103934	-0.420815	-0.253206	-0.0642435	-0.179284	-0.436449	-0.0822293	0.259022
UNWA-01035	0.0875724	0.423283	-0.707404	0.36972	-0.209379	0.0202699	-0.345209	-0.476959	-0.498641	-0.262281	1.1781	-0.190788	-0.749959	0.00635213	0.345678	0.351033	-0.215973	0.379047	0.337758	-0.118534	-0.43284	-0.188947	-0.508168	-0.247773	1.43798	-0.321263	-0.12811	0.396882	0.235548	0.19676	0.0306475	-0.0870397	-0.115535	0.287176	-0.0864105	0.344743	-0.0858651	-0.0247334	0.150663	-1.50716	-0.292695	0.108661	0.245581	0.248016	0.383311	0.593078	-0.957946	0.408557	-0.446999
UNWA-01036	-0.133601	-0.0431478	0.336607	-0.358266	1.57035	-0.195728	-0.335948	0.142636	-0.384385	-1.12687	-0.473981	0.777253	-0.30165	0.0367982	0.0244189	0.0424729	-0.577735	-0.761119	-0.143913	0.00756229	0.112862	-0.293858	-0.508168	-0.681581	-0.228286	-0.0593382	-0.894435	-0.926507	-0.241483	-0.00171928	0.0462507	-0.299324	-0.00798634	0.451275	-0.330018	-0.364385	-0.0446711	-0.0697011	-0.104068	0.101837	0.165058	-0.26116	-0.219933	-0.112536	-0.230425	-0.275425	0.493413	-0.435681	0.306978
UNWA-01037	-0.0215597	1.19127	-0.0834113	-0.905987	1.94506	0.21248	0.406987	0.308801	0.24366	-0.00764416	1.5138	-1.4847	0.331391	-0.0994607	0.0993521	-0.513276	0.36361	-0.22632	0.0611675	0.314082	-0.0867456	0.00331704	-0.254359	-0.355796	1.59108	0.186857	-0.0464583	0.406438	0.263592	0.44129	0.462832	0.425097	0.159989	1.26374	0.397753	0.509696	1.2016	-0.0186035	0.723167	-0.880488	-0.457953	0.22261	-0.402213	0.210555	0.611989	-0.140089	-0.0449724	0.459713	0.0252305
UNWA-01038	0.122868	-0.383918	0.00346967	0.56892	-0.27121	-0.0399458	-0.339846	-0.113615	0.137751	-1.12687	-0.0407109	0.483269	0.100959	-0.417164	0.456504	0.345481	-0.0395502	-0.192352	0.342066	-0.00500676	0.144134	-0.118558	-0.251397	0.519025	0.186189	0.0963513	-0.894435	0.223076	-0.159971	0.0449093	-0.759038	-0.596668	-0.151903	0.229002	-0.361057	-0.108686	0.145293	-0.107182	-0.0280677	0.15502	-0.0488345	0.0141572	-0.34064	0.31965	-0.360767	0.65245	0.524358	-0.507355	0.136637
UNWA-01039	-0.31964	0.273986	-0.0754532	0.415566	-0.746899	0.229432	-0.362878	-0.258109	0.296135	-0.369449	0.531286	0.614982	-0.120671	-0.495774	-2.07988	0.897214	-0.379594	0.390027	0.16738	-0.175352	-0.483641	-0.0930669	0.182107	-0.0790101	0.835439	-0.0923183	-0.654788	0.0692636	0.0364452	-0.324441	0.217709	-0.216911	-0.772725	0.828765	0.083097	0.604774	-0.61014	-0.263002	-0.0885822	-1.50716	-0.763533	0.204943	-0.326975	0.475058	0.00969838	0.959978	-1.2297	-0.103638	-0.290818
UNWA-01040	0.304566	-0.589505	0.14212	1.96439	0.0640029	-0.0731464	-0.0717861	0.386495	0.0609504	-1.12687	-0.471507	-1.77384	-0.159064	-0.171687	-1.23354	0.294956	-1.4517	0.79975	-0.479933	-0.56627	-0.143564	-0.150311	-0.508168	-0.0892918	-1.48884	0.378343	-0.191791	-1.59444	0.132683	-0.611355	0.141802	0.0522097	0.0427974	-0.758938	-0.374079	-0.215197	-0.161603	0.036096	0.0159117	1.18257	0.307819	-0.251198	0.00388438	-0.284099	-0.182204	-1.99519	0.275748	-0.0751778	0.104636
UNWA-01041	-0.158826	0.13075	-0.458607	1.20471	-0.746899	0.350645	0.488513	0.219407	-0.205802	0.1024	0.721517	-1.41594	0.286415	-0.197639	0.0799038	0.81792	0.372202	0.221604	-0.0977196	0.0977736	-0.486645	-0.0414479	0.251112	-0.100876	0.233557	0.248786	-0.894435	0.363584	-0.0892244	-0.00383033	0.357898	0.195563	-0.14972	-3.30097	0.15809	0.317015	0.00601226	0.0710619	0.177951	-1.50716	-0.474384	0.0418341	-0.0611684	-0.128253	-0.374576	-0.106843	-1.2297	-0.223473	-0.282582
UNWA-01042	-0.185841	-0.122585	-0.34334	-0.0715422	0.889871	0.0156842	-0.548429	0.0127068	-0.155134	-1.12687	0.713352	-1.52361	-1.13055	-0.0857751	0.154918	-0.0485399	-0.0280079	-0.101302	-0.0130385	-0.256618	0.00401312	-0.193804	-0.508168	-0.117238	1.19415	-0.161309	-0.894435	0.250196	-0.467579	0.658018	0.426418	-0.364401	0.565436	0.613121	0.0443705	0.0251437	-0.121323	0.102921	-0.00913215	-1.02564	0.358712	-0.402506	-0.232068	0.0985086	0.895805	-0.17806	0.0390108	0.78137	0.0696803
UNWA-01043	-0.558958	0.133068	-1.31064	0.241575	-0.32238	0.239416	-0.347133	-0.597484	-0.218771	-1.12687	1.33018	-1.77384	0.22602	-0.102027	-0.443254	0.130876	-0.560187	-0.561933	-0.2774	0.189814	-0.336253	-0.0182383	0.014139	-0.0639123	1.67666	0.0357354	-0.395172	0.0522496	-0.13447	0.807505	0.213362	0.00471871	0.267844	-3.30097	1.00266	0.215778	-0.285233	-0.420883	0.383349	-1.50716	-0.852618	-0.233714	0.0964916	0.100801	0.794631	0.0594538	-1.09966	0.453888	-0.268115
UNWA-01044	-0.341904	-0.0366449	0.0973622	0.404034	-0.642875	-0.289649	-0.49423	-0.305263	-0.014439	-0.163029	-0.623404	0.776738	-0.496795	0.128513	-0.29354	0.191841	-0.046571	-0.434679	-0.323172	-0.684165	-0.19321	-0.332096	-0.508168	-0.00729725	-0.299754	-0.216998	-0.328364	-0.468478	-0.350772	0.348951	-0.168282	-0.573996	0.107953	-1.12963	-0.472703	-0.4771	0.282912	-0.120206	-0.297301	0.561715	0.344821	-0.33055	-0.395354	-0.204147	-0.386245	1.10901	-0.990118	-0.634406	-0.0677345
UNWA-01045	-0.41385	0.610969	-0.376086	-0.162914	-0.314539	0.288958	0.298694	0.280244	0.0842494	0.135982	0.960278	-0.108738	0.779981	0.0736831	-0.221392	0.18716	0.903164	0.479236	-0.273628	-0.144314	-0.385353	-0.137818	0.131009	0.161094	1.78286	0.058965	-0.894435	0.206626	0.210594	0.865457	-0.0803444	0.260141	-0.252856	0.64763	0.370725	0.44447	0.362718	-0.509674	0.416456	-1.50716	-0.292397	0.0205806	-0.199724	0.150644	0.47721	0.374242	0.0229215	0.30354	-0.558223
UNWA-01046	-0.00263933	0.00113401	0.374845	-0.678122	0.217029	-0.145551	-0.310613	0.368857	-0.00482072	0.233852	-0.699827	-0.520246	0.293735	0.258878	-0.530569	-0.413435	-0.00656168	-0.723801	0.418691	-0.372048	-0.0509507	-0.165495	-0.108225	0.182057	-1.22684	0.0380577	-0.00982421	0.0406901	-0.303082	-1.03949	-0.189443	-0.300825	-0.911245	-3.30097	0.0919052	0.00415917	1.1063	-0.101231	-0.497686	0.0447192	0.125105	-0.047178	-0.183639	-0.54656	-0.320905	-1.1122	0.231724	-0.242875	0.114918
UNWA-01047	0.0577005	0.0341583	-0.519863	0.384553	0.00515135	0.242064	-0.0690706	-0.520537	0.279413	0.089039	0.0663075	0.900324	-0.0146388	0.0575119	-1.40167	0.697583	0.203471	-0.460635	0.446316	0.804343	-0.171219	0.0350026	0.182184	-0.0309936	0.880206	0.0509858	0.125966	0.340178	0.185436	-0.196485	0.524166	0.0702782	-0.745724	0.647856	0.533042	0.493071	-0.0619977	-0.411121	-0.171567	-1.2246	-0.43165	0.0712513	-0.0338126	0.114033	-0.0109526	0.116208	-0.298057	-0.11918	-0.222007
UNWA-01048	0.213823	-0.0562818	0.179606	0.285635	0.0787904	-0.127138	0.00973843	-0.451411	0.20816	-0.337221	-0.597506	-0.43824	-0.153418	-0.21503	-0.613104	0.184848	-1.02416	0.40401	0.156999	-0.494591	0.0273895	0.00829968	-0.508168	0.111783	0.0293872	-0.0311881	-0.894435	-0.301727	-0.466538	-0.53345	0.172315	0.092983	-0.310568	-1.15206	0.671571	0.30525	-0.682878	0.0538939	-0.596405	-0.494267	0.132287	-0.199388	-0.329577	-0.231145	0.188503	-0.891883	0.434385	0.220281	0.309021
UNWA-01049	0.151503	-0.0011353	-0.28672	0.308073	0.370644	0.502962	0.612394	0.333929	0.160023	-0.0236493	0.158972	-0.131863	0.22333	-0.230824	-0.150842	-0.00257563	-0.438702	-0.0466413	-0.027262	0.153769	-0.23245	0.207736	-0.508168	0.083187	-0.0496132	0.170694	-0.104039	-0.1351	0.238784	-0.224104	-0.285565	0.198706	0.143118	-0.188028	0.696482	0.479062	0.245067	-0.269946	0.0471567	-1.50716	-0.479124	0.145255	-0.00195505	-0.0396928	-0.0184031	0.842493	0.812694	-0.179385	-0.149706
UNWA-01050	-0.107618	-0.158273	0.327262	-0.189429	0.189229	-0.468736	-0.192228	0.104062	0.551939	0.564737	-0.558309	-0.929107	-0.190792	-0.606457	-0.15818	-0.658034	-0.690013	-0.288545	-0.161256	-0.698169	0.139472	-0.180674	-0.508168	-0.281438	-0.253197	-0.315695	0.333198	-0.630615	-0.170325	-0.273352	0.0507045	-0.341612	-0.332616	-0.666069	-0.319493	-0.212988	0.0348468	-0.256744	-0.445105	0	0.179295	-0.20103	-0.190933	-0.231165	-0.458941	-0.992991	0.276927	-0.466075	0.350344
UNWA-01051	-0.1042	0.223918	0.572661	0.924753	0.0877723	0.000257835	0.470116	0.211735	0.633302	1.38602	0.542498	1.20118	1.61068	-0.377568	-0.253688	1.20679	0.143101	0.00682734	-0.537474	-0.457656	-0.173351	0.00926381	-0.0238143	-0.0134192	1.4867	-0.294192	-0.0250126	0.174042	0.0706113	-0.148508	0.537563	0.0880131	-0.169025	0.156548	0.178764	0.516015	0.367129	-0.289946	0.231543	-0.899714	-0.912398	0.182555	-0.134799	-0.0628622	0.138085	0.249339	-1.16153	-0.182527	-0.397198
UNWA-01052	0.384258	0.666557	0.695789	0.239593	2.48819	-0.0321351	0.410065	-0.0986596	0.135125	0.0743182	1.22941	-0.536434	-0.171258	0.265478	0.633249	-0.114399	0.0264419	0.130915	0.413172	-0.123497	0.747026	0.240111	0.474886	0.329845	1.42977	0.348467	0.585955	0.11448	-0.156569	0.906826	0.219414	0.442309	0.397195	-0.194479	0.478954	0.0562348	0.139807	0.586063	0.536914	0.595272	0.771769	0.0715926	0.00630325	0.242262	0.658988	-2.59896	0.793366	0.578105	0.555112
UNWA-01053	-0.327811	0.239903	-0.132298	1.52661	1.42964	-0.037368	0.411307	-0.161834	0.242874	0.344025	0.74531	0.115468	0.412889	-0.422925	-0.264099	1.98587	-1.36582	-0.613994	-0.312067	-0.0354399	-0.182254	0.107076	-0.0224488	-0.195631	0.954792	0.0746423	0.266913	-0.539455	-0.0316416	0.0873906	0.521112	0.423669	0.400669	-0.510253	0.51649	0.270622	-0.769458	-0.248076	0.248172	-1.50716	-0.568535	0.0601553	0.0292823	0.16176	0.0832054	0.422129	-1.2297	-0.105298	-0.203819
UNWA-01054	0.614872	0.903256	0.0599092	0.338506	-0.11206	-0.209449	0.275085	0.604276	0.335354	0.00610895	0.856327	2.16143	-0.289156	0.201058	0.1526	-0.243624	0.0850957	0.844372	-0.00110824	-0.0342063	0.129927	0.227341	0.32135	0.382636	1.31869	0.469808	0.679266	-0.138985	-0.00439427	1.29237	0.559984	0.159147	0.320652	-3.30097	-0.987185	0.183462	0.879108	0.342818	0.457381	0.510294	0.698388	0.126492	-0.0283178	0.0278656	0.739569	0.062408	-1.2297	0.550561	0.180372
[truncated: 27 more rows]
[truncated: 931 more columns]
