# Supplementary material for: The Effects of Pregnancy on Amino Acid Levels and Nitrogen Disposition
Source: Metabolites. 2023 Feb 7;13(2):242. doi: 10.3390/metabo13020242 (PMC9961409; doi:10.3390/metabo13020242)
Supplement: Supplementary file 1 [file metabolites-13-00242-s001.zip › Ranked p & q values.xlsx]

## Sheet: Ranked p & q values
Chem ID	Chem Name	p-value	q-value	fold change
100006173	pregnanolone/allopregnanolone sulfate	1.87e-43	1.78e-41	218.483		Data Key
100002015	5alpha-pregnan-diol disulfate	2.21e-40	7.54e-39	215.724		This table includes each metabolite identified by metabolomics along with the p-value, q-value, and fold
100002035	5alpha-pregnan-3beta-ol,20-one sulfate	3.02e-40	7.54e-39	204.368		change value for each metabolite.
100003470	pregnanediol-3-glucuronide	3.15e-40	7.54e-39	46.9268
100002009	5alpha-pregnan-3beta,20beta-diol monosulfate (1)	2.04e-39	3.9e-38	66.5525		Chem ID	The Chem ID is the unique identifier assigned to every metabolite in our data sets. This
1230	estrone 3-sulfate	3.75e-38	5.97e-37	184.009			identifier is the same across all data sets and can be cross refrenced for KEGG and HMDB
100001988	5alpha-pregnan-3beta,20alpha-diol disulfate	1.83e-36	2.5e-35	89.6574			ID numbers in the chemical annotation key
100002014	5alpha-pregnan-3beta,20alpha-diol monosulfate (2)	7.5e-36	8.97e-35	41.993
100002227	4-cholesten-3-one	2.43e-35	2.59e-34	7.25472		Chem Name	This is the unique chemical name. This name is consistent across all data sets.
100002028	androstenediol (3beta,17beta) monosulfate (1)	7.81e-33	7.47e-32	0.157694
100005418	17alpha-hydroxypregnanolone glucuronide	1.36e-31	1.18e-30	13.1577		p-value	These are the p-values resulting from a paired t-test between the pregnant and
100002029	androstenediol (3beta,17beta) monosulfate (2)	1.92e-31	1.53e-30	0.0923808			postpartum study days.
799	betaine	1.01e-29	7.43e-29	0.394746
100015962	N,N,N-trimethyl-5-aminovalerate	4.13e-29	2.82e-28	0.274174		q-value	These are values representing the positive false discovery rate for each metabolite.
100001870	1-palmitoyl-2-linoleoyl-GPE (16:0/18:2)	6.91e-28	4.4e-27	4.45053
100001051	1-methylhistidine	1.19e-27	7.11e-27	0.349374		Fold Change	The fold change value is the ratio of the mean normalized peak areas from each study day.
100009204	1,2-dipalmitoyl-GPE (16:0/16:0)*	1.94e-27	1.09e-26	8.22876			The ratio is pregnant/postpartum
100001294	gamma-glutamylglycine	2.2e-27	1.17e-26	0.406992
1526	1-palmitoyl-2-oleoyl-GPE (16:0/18:1)	2.73e-27	1.37e-26	5.07987
100008992	1-stearoyl-2-docosahexaenoyl-GPE (18:0/22:6)*	9.88e-27	4.72e-26	3.82105
100008991	1-palmitoyl-2-docosahexaenoyl-GPE (16:0/22:6)*	5.38e-26	2.45e-25	5.67965
100008990	1-palmitoyl-2-arachidonoyl-GPE (16:0/20:4)*	3.18e-25	1.38e-24	3.0353
100002850	estriol-3-glucuronide	1.44e-24	5.97e-24	32.8236
100001992	androstenediol (3beta,17beta) disulfate (1)	1.25e-23	4.96e-23	0.307295
100001987	5alpha-androstan-3beta,17beta-diol disulfate	1.55e-23	5.92e-23	0.164193
100002367	2R,3R-dihydroxybutyrate	1.99e-23	7.31e-23	3.06355
100001266	N-acetylarginine	3.29e-23	1.16e-22	0.49874
100009078	1-oleoyl-2-linoleoyl-GPE (18:1/18:2)*	4.22e-23	1.44e-22	3.40411
1528	1-palmitoyl-2-linoleoyl-GPI (16:0/18:2)	6.68e-23	2.2e-22	2.2016
340	glycine	7.24e-23	2.31e-22	0.517408
100001662	deoxycarnitine	1.47e-22	4.55e-22	0.566366
100000701	estriol 3-sulfate	1.81e-22	5.4e-22	49.5711
100000007	carnitine	2.99e-22	8.55e-22	0.514427
100008976	1-stearoyl-2-linoleoyl-GPE (18:0/18:2)*	3.04e-22	8.55e-22	2.71178
100002007	5alpha-androstan-3alpha,17alpha-diol disulfate	3.17e-22	8.67e-22	17.2127
100008994	1-stearoyl-2-linoleoyl-GPI (18:0/18:2)	3.99e-22	1.06e-21	1.77287
100002129	pregnenolone sulfate	6.48e-22	1.68e-21	3.08356
100001287	epiandrosterone sulfate	7.04e-22	1.77e-21	0.298178
273	cortisone	8.37e-22	2.05e-21	2.10845
100004635	methionine sulfone	9.7e-22	2.32e-21	0.393727
100002018	5alpha-androstan-3alpha,17beta-diol monosulfate (1)	1.06e-21	2.46e-21	0.0798142
100015752	glycosyl-N-(2-hydroxynervonoyl)-sphingosine (d18:1/24:1(2OH))*	3.18e-21	7.25e-21	2.4793
100002132	N1,N12-diacetylspermine	6.56e-21	1.46e-20	28.1813
2054	ethylmalonate	9.17e-21	1.99e-20	0.539536
356	cortisol	9.61e-21	2.04e-20	2.42181
100020541	11beta-hydroxyandrosterone glucuronide	1.53e-20	3.15e-20	0.289493
100001856	1-stearoyl-2-oleoyl-GPE (18:0/18:1)	1.55e-20	3.15e-20	2.91221
100022013	tetrahydrocortisol glucuronide	2.26e-20	4.5e-20	0.365298
100021331	metabolonic lactone sulfate	2.73e-20	5.32e-20	0.225612
100003415	N6-methyllysine	4.6e-20	8.81e-20	0.418023
100020361	3-amino-2-piperidone	5.22e-20	9.8e-20	0.574984
100001073	androsterone sulfate	5.71e-20	1.05e-19	0.337108
100003151	linoleoylcarnitine (C18:2)*	5.82e-20	1.05e-19	0.435273
100009066	1-palmitoyl-2-oleoyl-GPI (16:0/18:1)*	1.36e-19	2.4e-19	1.97941
100010869	2,3-dihydroxy-2-methylbutyrate	1.46e-19	2.54e-19	0.458542
100009052	palmitoyl-linoleoyl-glycerol (16:0/18:2) [1]*	2.03e-19	3.47e-19	3.28493
100008977	1-stearoyl-2-arachidonoyl-GPE (18:0/20:4)	2.47e-19	4.14e-19	1.95539
327	flavin adenine dinucleotide (FAD)	2.52e-19	4.15e-19	1.56778
100021103	pregnenetriol sulfate*	6.45e-19	1.05e-18	0.478437
100010916	palmitoyl-oleoyl-glycerol (16:0/18:1) [1]*	1.11e-18	1.77e-18	4.09737
100009055	palmitoyl-linoleoyl-glycerol (16:0/18:2) [2]*	1.31e-18	2.05e-18	2.918
100001446	5-methyluridine (ribothymidine)	1.81e-18	2.79e-18	0.620707
100009205	1-palmitoyl-2-stearoyl-GPE (16:0/18:0)*	1.85e-18	2.81e-18	3.39095
444	ornithine	2.28e-18	3.36e-18	0.489651
100001250	tauro-beta-muricholate	2.28e-18	3.36e-18	6.61295
100001567	1-palmitoyl-GPE (16:0)	3.39e-18	4.91e-18	2.85913
1094	thyroxine	4.88e-18	6.97e-18	1.66326
100009219	1-oleoyl-2-arachidonoyl-GPE (18:1/20:4)*	7.68e-18	1.08e-17	2.28433
100001993	pregnenediol disulfate (C21H34O8S2)*	7.81e-18	1.08e-17	2.22488
100002544	4-hydroxyglutamate	1.48e-17	2.03e-17	3.25395
100021711	decadienedioic acid (C10:2-DC)**	2e-17	2.69e-17	0.381961
100000961	homoarginine	2.29e-17	3.04e-17	2.49548
100015745	glycosyl ceramide (d18:2/24:1, d18:1/24:2)*	2.78e-17	3.64e-17	1.64817
100009232	thioproline	3.4e-17	4.39e-17	0.560969
100009030	lactosyl-N-palmitoyl-sphingosine (d18:1/16:0)	3.66e-17	4.66e-17	1.37781
100001882	glycosyl-N-stearoyl-sphingosine (d18:1/18:0)	3.99e-17	5.01e-17	1.5945
100001597	tiglylcarnitine (C5:1-DC)	4.11e-17	5.1e-17	0.2832
100004575	N2,N5-diacetylornithine	7.66e-17	9.28e-17	0.158341
100006082	4-hydroxychlorothalonil	7.67e-17	9.28e-17	3.34842
100001878	glycosyl-N-nervonoyl-sphingosine (d18:1/24:1)*	8.22e-17	9.82e-17	1.59587
100001126	gamma-glutamylvaline	1.24e-16	1.46e-16	0.541238
533	urea	1.33e-16	1.55e-16	0.522833
100020208	perfluorooctanoate (PFOA)	1.66e-16	1.92e-16	1.60349
100002152	andro steroid monosulfate C19H28O6S (1)*	1.8e-16	2.05e-16	2.35445
100006644	taurodeoxycholic acid 3-sulfate	2.05e-16	2.31e-16	5.80637
100001253	N-acetylglutamine	2.13e-16	2.37e-16	0.649124
100009272	glycosyl-N-palmitoyl-sphingosine (d18:1/16:0)	2.7e-16	2.94e-16	1.47315
100022127	tetrahydrocortisone glucuronide (5)	2.71e-16	2.94e-16	0.464298
100006293	sphingomyelin (d18:1/20:2, d18:2/20:1, d16:1/22:2)*	3.41e-16	3.66e-16	1.82689
479	progesterone	3.54e-16	3.76e-16	97.3353
803	mannose	3.6e-16	3.78e-16	1.69386
100002126	16a-hydroxy DHEA 3-sulfate	3.77e-16	3.91e-16	2.28075
100001391	stearoylcarnitine (C18)	3.83e-16	3.94e-16	0.455929
100015683	myristoyl-linoleoyl-glycerol (14:0/18:2) [1]*	3.91e-16	3.98e-16	4.21876
100001540	glutamine_degradant*	4.32e-16	4.3e-16	0.302786
100010917	palmitoyl-oleoyl-glycerol (16:0/18:1) [2]*	4.32e-16	4.3e-16	3.47694
100000781	hexanoylcarnitine (C6)	4.78e-16	4.71e-16	0.401369
100021707	3-bromo-5-chloro-2,6-dihydroxybenzoic acid*	9.32e-16	9.1e-16	2.12296
100000792	dehydroepiandrosterone sulfate (DHEA-S)	9.56e-16	9.23e-16	0.5323
358	hypotaurine	9.96e-16	9.52e-16	0.42296
100002990	oleoyl-linoleoyl-glycerol (18:1/18:2) [2]	1.37e-15	1.3e-15	2.35557
100009181	1-stearoyl-2-oleoyl-GPI (18:0/18:1)*	1.5e-15	1.4e-15	2.94015
100020004	3-carboxy-4-methyl-5-pentyl-2-furanpropionate (3-CMPFP)**	1.7e-15	1.58e-15	0.47343
231	arginine	1.79e-15	1.64e-15	0.634861
100000265	kynurenine	1.87e-15	1.71e-15	0.676231
100004318	indolin-2-one	1.91e-15	1.72e-15	0.387258
100015882	glycosyl ceramide (d18:1/20:0, d16:1/22:0)*	2.08e-15	1.86e-15	1.52959
100000802	acetylcarnitine (C2)	2.65e-15	2.34e-15	0.527576
100020241	gamma-glutamylcitrulline*	2.83e-15	2.47e-15	0.609769
100015791	sphingomyelin (d18:2/23:1)*	2.84e-15	2.47e-15	1.46112
100021324	3,5-dichloro-2,6-dihydroxybenzoic acid	3.58e-15	3.08e-15	1.9264
100009009	1-(1-enyl-palmitoyl)-2-linoleoyl-GPC (P-16:0/18:2)*	4.76e-15	4.06e-15	0.685568
100021992	cis-3,4-methyleneheptanoylglycine	4.8e-15	4.06e-15	0.429495
100004541	acisoga	5.15e-15	4.32e-15	0.318007
806	dimethylglycine	5.53e-15	4.59e-15	0.600476
100009042	5-hydroxyindole sulfate	5.56e-15	4.59e-15	0.249464
272	corticosterone	6.04e-15	4.94e-15	3.58745
100005384	O-sulfo-L-tyrosine	6.43e-15	5.22e-15	0.685321
564	threonine	6.9e-15	5.54e-15	1.64244
100015840	dihomo-linolenoylcarnitine (C20:3n3 or 6)*	7.17e-15	5.71e-15	0.363832
100015966	carotene diol (1)	8.8e-15	6.96e-15	1.70752
100002488	isoursodeoxycholate	8.97e-15	7.03e-15	0.239119
100016038	(N(1) + N(8))-acetylspermidine	9.39e-15	7.3e-15	0.622326
100015622	glycosyl-N-behenoyl-sphingosine (d18:1/22:0)*	1.03e-14	7.94e-15	1.43289
100021991	3-hydroxyoctanoylcarnitine (2)	1.1e-14	8.43e-15	0.403975
100008915	1-palmitoyl-2-docosahexaenoyl-GPC (16:0/22:6)	1.12e-14	8.54e-15	1.64464
100005403	etiocholanolone glucuronide	1.4e-14	1.05e-14	0.408443
100009264	glycochenodeoxycholate glucuronide (1)	1.49e-14	1.11e-14	3.09777
100001454	3-hydroxydodecanedioate*	1.66e-14	1.23e-14	0.216745
100015785	nisinate (24:6n3)	1.72e-14	1.27e-14	4.19914
100001162	propionylcarnitine (C3)	2.08e-14	1.52e-14	0.598047
100001550	homostachydrine*	2.29e-14	1.66e-14	0.292874
55	1-methylnicotinamide	3.17e-14	2.28e-14	1.88492
800	cysteine	3.37e-14	2.4e-14	0.63428
100002989	oleoyl-linoleoyl-glycerol (18:1/18:2) [1]	3.92e-14	2.77e-14	2.49659
100020205	hydroxyasparagine**	4.15e-14	2.92e-14	0.747552
100000776	palmitoylcarnitine (C16)	5.05e-14	3.53e-14	0.532399
535	uridine	6.35e-14	4.4e-14	0.657293
100006296	sphingomyelin (d18:1/22:2, d18:2/22:1, d16:1/24:2)*	7.49e-14	5.16e-14	1.42194
100001054	butyrylcarnitine (C4)	7.81e-14	5.34e-14	0.53394
100001034	indoleacetate	8.08e-14	5.48e-14	0.482405
391	citrulline	8.72e-14	5.87e-14	0.628242
100015839	dihomo-linoleoylcarnitine (C20:2)*	1.36e-13	9.09e-14	0.334673
100004523	N-delta-acetylornithine	1.37e-13	9.09e-14	0.300932
100015837	arachidonoylcarnitine (C20:4)	1.39e-13	9.15e-14	0.261573
100015787	sphingomyelin (d18:1/19:0, d19:1/18:0)*	1.68e-13	1.1e-13	1.42596
393	lactose	2.17e-13	1.41e-13	0.118917
240	3-(4-hydroxyphenyl)lactate	2.26e-13	1.46e-13	0.688082
100010918	oleoyl-oleoyl-glycerol (18:1/18:1) [1]*	2.52e-13	1.62e-13	2.52115
1105	alpha-tocopherol	2.88e-13	1.83e-13	1.36847
100009217	1,2-dilinoleoyl-GPE (18:2/18:2)*	3.09e-13	1.95e-13	2.94887
100009130	1-oleoyl-2-docosahexaenoyl-GPC (18:1/22:6)*	3.16e-13	1.99e-13	1.51822
100022041	N,N-dimethyl-pro-pro	3.92e-13	2.45e-13	0.671093
100002514	hydantoin-5-propionate	6.37e-13	3.94e-13	0.196612
100004046	N-acetylcarnosine	6.38e-13	3.94e-13	0.64654
100004054	margaroylcarnitine (C17)*	6.95e-13	4.26e-13	0.46197
100005383	N-methylpipecolate	7.46e-13	4.54e-13	0.45718
100000042	3-methylhistidine	8.87e-13	5.37e-13	0.312257
100010925	palmitoyl-arachidonoyl-glycerol (16:0/20:4) [2]*	1.04e-12	6.28e-13	2.47742
266	cholesterol	1.06e-12	6.35e-13	1.32347
100002199	tridecenedioate (C13:1-DC)*	1.12e-12	6.66e-13	0.476849
100002466	cysteinylglycine disulfide*	1.28e-12	7.52e-13	0.788936
100001212	guanidinosuccinate	1.28e-12	7.52e-13	0.191535
100002259	cis-4-decenoylcarnitine (C10:1)	1.39e-12	8.13e-13	0.429614
100001145	3-hydroxysebacate	1.41e-12	8.17e-13	0.36925
100015789	sphingomyelin (d18:2/24:2)*	1.47e-12	8.46e-13	1.39828
100001501	oleoylcarnitine (C18:1)	1.51e-12	8.61e-13	0.493854
100009406	palmitoleoylcarnitine (C16:1)*	1.51e-12	8.61e-13	0.411667
100006260	6-hydroxyindole sulfate	1.57e-12	8.9e-13	0.513322
100010939	palmitoyl-linolenoyl-glycerol (16:0/18:3) [2]*	1.71e-12	9.64e-13	3.58937
192	N-acetylputrescine	2.02e-12	1.13e-12	1.4331
100020371	N,N-dimethylalanine	2.03e-12	1.13e-12	0.451282
93	alpha-ketoglutarate	2.19e-12	1.21e-12	0.730178
100001561	2-palmitoleoyl-GPC (16:1)*	2.22e-12	1.22e-12	0.53754
100009266	glycodeoxycholate glucuronide (1)	2.29e-12	1.25e-12	3.70301
100002026	androstenediol (3alpha, 17alpha) monosulfate (2)	2.47e-12	1.34e-12	0.523102
100015790	sphingomyelin (d18:2/21:0, d16:2/23:0)*	2.67e-12	1.44e-12	1.36878
1102	gamma-glutamyltyrosine	2.91e-12	1.56e-12	0.607528
100021478	1-methyl-5-imidazolelactate	3.05e-12	1.63e-12	0.357736
100015838	eicosenoylcarnitine (C20:1)*	3.1e-12	1.65e-12	0.364958
100001609	7-alpha-hydroxy-3-oxo-4-cholestenoate (7-Hoca)	3.2e-12	1.69e-12	0.743315
100015967	carotene diol (2)	3.61e-12	1.89e-12	1.56128
1342	3-methoxytyrosine	3.61e-12	1.89e-12	0.649759
100001247	octanoylcarnitine (C8)	3.64e-12	1.89e-12	0.357042
100020546	N2-acetyl,N6-methyllysine	3.82e-12	1.97e-12	0.252038
100021990	3-hydroxyoctanoylcarnitine (1)	3.83e-12	1.97e-12	0.462014
100020542	11beta-hydroxyetiocholanolone glucuronide*	4.24e-12	2.17e-12	0.223672
1539	1-palmitoyl-2-oleoyl-GPC (16:0/18:1)	4.75e-12	2.41e-12	1.38869
100001425	5,6-dihydrouridine	4.92e-12	2.49e-12	0.743245
1268	gamma-glutamylleucine	5.8e-12	2.92e-12	0.64277
250	biliverdin	6.93e-12	3.47e-12	0.633884
100001509	2-methylbutyrylcarnitine (C5)	9.07e-12	4.52e-12	0.648636
100006051	myristoleoylcarnitine (C14:1)*	1.14e-11	5.63e-12	0.362465
100001392	laurylcarnitine (C12)	1.15e-11	5.65e-12	0.376815
100010919	oleoyl-oleoyl-glycerol (18:1/18:1) [2]*	1.18e-11	5.79e-12	2.59393
189	N6,N6,N6-trimethyllysine	1.23e-11	5.98e-12	0.595034
100020217	N,N,N-trimethyl-alanylproline betaine (TMAP)	1.4e-11	6.81e-12	0.722438
100001485	gamma-glutamylisoleucine*	1.72e-11	8.33e-12	0.617509
100001731	indoleacetylglutamine	1.9e-11	9.12e-12	0.334514
100001395	1-linoleoyl-GPC (18:2)	1.98e-11	9.48e-12	0.575797
100001167	pro-hydroxy-pro	2.81e-11	1.34e-11	0.657261
98	kynurenate	2.87e-11	1.36e-11	0.630754
100006370	3beta-hydroxy-5-cholestenoate	2.91e-11	1.37e-11	0.606333
100021726	GlcNAc sulfate conjugate of C21H34O2 steroid**	3.43e-11	1.61e-11	2.04014
100015833	arachidoylcarnitine (C20)*	3.47e-11	1.62e-11	0.295879
100019981	heptenedioate (C7:1-DC)*	3.97e-11	1.84e-11	0.571058
100001270	myristoylcarnitine (C14)	3.98e-11	1.84e-11	0.434542
100001606	cholesterol sulfate	4.43e-11	2.04e-11	1.34305
512	taurine	4.83e-11	2.21e-11	0.643519
100020254	glycine conjugate of C10H14O2 (1)*	5.19e-11	2.36e-11	0.537432
100001510	phenol sulfate	5.76e-11	2.61e-11	0.408186
100002911	glycoursodeoxycholate	5.98e-11	2.7e-11	0.312127
100001251	decanoylcarnitine (C10)	6.68e-11	3e-11	0.375338
100020837	2,6-dihydroxybenzoic acid	7.59e-11	3.39e-11	0.384209
330	fumarate	8.03e-11	3.57e-11	0.787531
100021131	undecenoylcarnitine (C11:1)	8.36e-11	3.7e-11	0.600999
100005350	1-linolenoyl-GPC (18:3)*	8.97e-11	3.95e-11	0.518482
1134	urate	1.01e-10	4.42e-11	0.793657
563	glutamine	1.03e-10	4.51e-11	0.837241
100021100	tetradecadienedioate (C14:2-DC)*	1.04e-10	4.51e-11	0.442122
1025	pipecolate	1.28e-10	5.52e-11	2.09371
100000406	ribitol	1.43e-10	6.16e-11	1.32043
100021728	cis-3,4-methyleneheptanoylcarnitine	1.5e-10	6.42e-11	0.421553
100001562	2-palmitoyl-GPC (16:0)*	1.78e-10	7.61e-11	0.668205
100006108	phenylacetylcarnitine	1.91e-10	8.13e-11	0.316496
100002183	S-methylmethionine	2.15e-10	9.11e-11	0.25992
100000096	4-guanidinobutanoate	2.2e-10	9.28e-11	0.559284
100001300	alpha-hydroxyisovalerate	2.22e-10	9.31e-11	0.681922
1537	1-palmitoyl-2-linoleoyl-GPC (16:0/18:2)	2.28e-10	9.51e-11	1.26296
344	guanidinoacetate	2.41e-10	1e-10	0.693294
100008957	sphingomyelin (d18:2/24:1, d18:1/24:2)*	2.53e-10	1.05e-10	1.23511
100001999	21-hydroxypregnenolone disulfate	2.65e-10	1.09e-10	1.24922
100004208	guaiacol sulfate	2.66e-10	1.09e-10	1.39651
1518	N-palmitoyl-sphingosine (d18:1/16:0)	2.9e-10	1.18e-10	0.521183
1547	N-stearoyl-sphingosine (d18:1/18:0)*	2.9e-10	1.18e-10	1.34529
100001314	gamma-glutamylthreonine	3.05e-10	1.24e-10	1.49025
100006115	arabonate/xylonate	3.17e-10	1.28e-10	1.41786
100006129	vanillactate	3.22e-10	1.3e-10	0.705531
100005864	methyl glucopyranoside (alpha + beta)	3.4e-10	1.36e-10	0.622013
100008914	1-palmitoyl-2-arachidonoyl-GPC (16:0/20:4n6)	4.2e-10	1.67e-10	0.471845
252	succinate	4.46e-10	1.77e-10	1.25553
100001461	1-stearoyl-GPE (18:0)	4.7e-10	1.86e-10	0.740525
100006430	arabitol/xylitol	4.85e-10	1.91e-10	1.91536
100009139	1-myristoyl-2-arachidonoyl-GPC (14:0/20:4)*	4.98e-10	1.95e-10	0.785175
1128	2-aminobutyrate	5.63e-10	2.2e-10	1.61211
100000491	gamma-glutamylphenylalanine	6.46e-10	2.51e-10	0.612789
100001990	taurocholenate sulfate*	6.72e-10	2.6e-10	0.788495
409	malate	7.24e-10	2.79e-10	2.03409
275	creatinine	7.43e-10	2.85e-10	0.766902
100001006	N-acetylglycine	8.42e-10	3.22e-10	0.81002
100015643	sphingadienine	8.86e-10	3.38e-10	0.487426
100010942	linoleoyl-linoleoyl-glycerol (18:2/18:2) [2]*	8.95e-10	3.4e-10	0.639634
100005986	sphingomyelin (d18:1/24:1, d18:2/24:0)*	9.68e-10	3.66e-10	2.30288
100010850	4-hydroxyphenylacetylglutamine	1.08e-09	4.06e-10	1.32291
100000551	4-methyl-2-oxopentanoate	1.15e-09	4.32e-10	0.557539
100020416	delta-CEHC	1.25e-09	4.67e-10	0.741667
100016069	5-dodecenoylcarnitine (C12:1)	1.41e-09	5.25e-10	0.44481
100009014	1-(1-enyl-palmitoyl)-2-arachidonoyl-GPC (P-16:0/20:4)*	1.82e-09	6.75e-10	0.449016
100001989	glycocholenate sulfate*	2.07e-09	7.65e-10	0.741612
821	pseudouridine	2.09e-09	7.68e-10	0.596677
503	serine	2.14e-09	7.84e-10	0.785637
100009333	docosahexaenoylcholine	2.39e-09	8.74e-10	0.752869
1110	N-acetylalanine	2.68e-09	9.75e-10	2.29353
100015737	ceramide (d18:1/17:0, d17:1/18:0)*	2.74e-09	9.93e-10	0.857632
100008955	tricosanoyl sphingomyelin (d18:1/23:0)*	2.87e-09	1.04e-09	1.43222
100000672	1-myristoyl-2-palmitoyl-GPC (14:0/16:0)	3.1e-09	1.11e-09	1.26728
100001416	orotidine	3.18e-09	1.14e-09	1.73963
100008952	1-palmitoleoylglycerol (16:1)*	3.32e-09	1.18e-09	0.774712
100000773	3-hydroxyoctanoate	3.43e-09	1.22e-09	2.61273
100004182	3b-hydroxy-5-cholenoic acid	3.56e-09	1.26e-09	0.573538
100004284	dimethyl sulfone	3.93e-09	1.39e-09	0.489563
100008999	1-(1-enyl-stearoyl)-2-arachidonoyl-GPE (P-18:0/20:4)*	4.78e-09	1.68e-09	0.472078
100020825	3-hydroxyhexanoylcarnitine (1)	5.01e-09	1.76e-09	0.662455
100001594	beta-hydroxyisovaleroylcarnitine	5.12e-09	1.79e-09	0.597619
100003686	N-palmitoylglycine	5.14e-09	1.79e-09	0.626267
536	2'-deoxyuridine	5.18e-09	1.8e-09	0.719957
100008956	sphingomyelin (d18:2/23:0, d18:1/23:1, d17:1/24:1)*	5.21e-09	1.8e-09	1.32722
498	retinol (Vitamin A)	5.46e-09	1.88e-09	1.24323
100005985	sphingomyelin (d18:2/14:0, d18:1/14:1)*	6.19e-09	2.12e-09	0.781256
100015751	glycosyl ceramide (d18:1/23:1, d17:1/24:1)*	6.46e-09	2.21e-09	1.29462
100003926	(R)-3-hydroxybutyrylcarnitine	6.61e-09	2.25e-09	1.92827
100001040	1-linoleoylglycerol (18:2)	6.87e-09	2.33e-09	0.148123
2051	methylsuccinate	8.24e-09	2.78e-09	1.94445
331	gamma-glutamylglutamate	9.25e-09	3.12e-09	0.78754
100001064	glycolithocholate	1.01e-08	3.4e-09	0.48231
100004396	3-hydroxyadipate	1.25e-08	4.18e-09	0.313569
100000616	1-stearoyl-2-arachidonoyl-GPI (18:0/20:4)	1.26e-08	4.19e-09	0.300658
100001104	N-acetyltyrosine	1.28e-08	4.24e-09	1.3383
100001655	1-palmitoyl-GPI (16:0)	1.31e-08	4.32e-09	0.663463
100001810	dimethylarginine (SDMA + ADMA)	1.34e-08	4.41e-09	2.28786
100000936	3-methyl-2-oxobutyrate	1.41e-08	4.63e-09	0.803183
100020259	glutamine conjugate of C7H12O2*	1.44e-08	4.7e-09	0.817119
100009027	sphingomyelin (d18:0/18:0, d19:0/17:0)*	1.61e-08	5.27e-09	0.316849
100021141	3-hydroxydecanoylcarnitine	1.63e-08	5.29e-09	1.56396
100010940	diacylglycerol (16:1/18:2 [2], 16:0/18:3 [1])*	1.73e-08	5.61e-09	0.403801
100009345	1-palmitoleoyl-2-linolenoyl-GPC (16:1/18:3)*	1.81e-08	5.85e-09	2.04993
100020276	sphingomyelin (d17:1/14:0, d16:1/15:0)*	2.08e-08	6.67e-09	1.98484
100010937	oleoyl-arachidonoyl-glycerol (18:1/20:4) [2]*	2.08e-08	6.67e-09	1.31857
100009271	(S)-3-hydroxybutyrylcarnitine	2.11e-08	6.75e-09	1.5437
100006435	N-acetylglucosamine/N-acetylgalactosamine	2.2e-08	7.01e-09	0.333388
100021727	cis-3,4-methyleneheptanoate	2.32e-08	7.37e-09	1.48995
100009329	ascorbic acid 2-sulfate	2.36e-08	7.47e-09	0.587331
100016110	2-butenoylglycine	2.73e-08	8.63e-09	0.71944
100009160	1-(1-enyl-palmitoyl)-2-palmitoleoyl-GPC (P-16:0/16:1)*	2.99e-08	9.42e-09	0.318975
100010922	linoleoyl-arachidonoyl-glycerol (18:2/20:4) [1]*	3.18e-08	9.97e-09	0.813391
480	proline	3.27e-08	1.02e-08	1.56118
100001604	hydroquinone sulfate	3.48e-08	1.08e-08	0.741934
100020545	N2-acetyl,N6,N6-dimethyllysine	3.55e-08	1.1e-08	0.394937
100010941	linoleoyl-linoleoyl-glycerol (18:2/18:2) [1]*	3.6e-08	1.11e-08	0.603643
100002769	argininate*	3.73e-08	1.15e-08	2.46317
100020204	N-acetyl-2-aminooctanoate*	3.85e-08	1.18e-08	0.447875
100001320	erythronate*	4.12e-08	1.26e-08	0.596032
1090	bilirubin (Z,Z)	4.14e-08	1.27e-08	0.864446
100004089	2-hydroxydecanoate	4.38e-08	1.34e-08	0.733057
100001102	dodecanedioate (C12-DC)	4.93e-08	1.5e-08	0.53622
100008984	1-palmitoyl-2-palmitoleoyl-GPC (16:0/16:1)*	5.58e-08	1.69e-08	0.583063
100000467	3-indoxyl sulfate	5.71e-08	1.72e-08	1.49227
100015786	sphingomyelin (d18:0/20:0, d16:0/22:0)*	5.74e-08	1.73e-08	0.62933
339	glutarate (C5-DC)	5.82e-08	1.74e-08	1.38099
100015641	N-oleoylserine	5.87e-08	1.75e-08	0.446183
100008985	1-palmitoyl-2-dihomo-linolenoyl-GPC (16:0/20:3n3 or 6)*	5.87e-08	1.75e-08	0.370246
100001293	N-acetylhistidine	7.24e-08	2.15e-08	1.19497
100003397	trimethylamine N-oxide	8.14e-08	2.41e-08	1.28877
100009131	1-linoleoyl-2-arachidonoyl-GPC (18:2/20:4n6)*	8.54e-08	2.52e-08	0.526712
100001569	1-oleoyl-GPE (18:1)	8.88e-08	2.61e-08	0.758196
100001605	catechol sulfate	9.52e-08	2.79e-08	1.77473
100008928	2-hydroxybutyrate/2-hydroxyisobutyrate	1.07e-07	3.12e-08	0.60675
100020211	3-hydroxybutyroylglycine**	1.07e-07	3.12e-08	0.701899
100001404	indolebutyrate	1.17e-07	3.41e-08	0.422164
100015625	glycosyl-N-behenoyl-sphingadienine (d18:2/22:0)*	1.18e-07	3.41e-08	0.537397
100001400	1-methylurate	1.23e-07	3.54e-08	1.33599
100000657	1,2-dipalmitoyl-GPC (16:0/16:0)	1.58e-07	4.55e-08	0.372316
100001170	3-hydroxy-2-ethylpropionate	1.62e-07	4.67e-08	1.18915
100020253	glycine conjugate of C10H12O2*	1.72e-07	4.93e-08	0.715702
100010930	palmitoleoyl-linoleoyl-glycerol (16:1/18:2) [1]*	1.77e-07	5.05e-08	0.518172
100006290	sphingomyelin (d18:1/20:0, d16:1/22:0)*	1.78e-07	5.08e-08	2.21116
100009082	1-linoleoyl-GPA (18:2)*	1.8e-07	5.1e-08	1.17468
100000036	3-methyl-2-oxovalerate	1.85e-07	5.23e-08	2.11165
100020493	glucuronide of piperine metabolite C17H21NO3 (5)*	2.05e-07	5.79e-08	0.770195
100021093	taurochenodeoxycholic acid 3-sulfate	2.15e-07	6.05e-08	0.459454
100002761	androsterone glucuronide	2.37e-07	6.64e-08	3.15268
100004295	2-piperidinone	2.45e-07	6.86e-08	0.537499
100015971	cortolone glucuronide (1)	2.49e-07	6.95e-08	0.327183
100001435	1-linolenoylglycerol (18:3)	2.58e-07	7.16e-08	0.783825
144	4-hydroxyphenylacetate	2.83e-07	7.84e-08	2.79131
100005466	N-acetyltaurine	2.86e-07	7.89e-08	0.597893
100020492	glucuronide of piperine metabolite C17H21NO3 (4)*	2.89e-07	7.95e-08	0.62352
100020823	lithocholate sulfate (1)	3.28e-07	9e-08	0.495951
823	pyruvate	3.86e-07	1.06e-07	0.434851
100008916	1-stearoyl-2-docosahexaenoyl-GPC (18:0/22:6)	4e-07	1.09e-07	1.3594
1628	glycochenodeoxycholate	4.21e-07	1.15e-07	1.28128
100001315	p-cresol sulfate	4.52e-07	1.23e-07	0.391923
100021104	pregnenetriol disulfate*	4.8e-07	1.3e-07	0.571721
100003001	1-(1-enyl-stearoyl)-GPE (P-18:0)*	4.96e-07	1.34e-07	0.831432
100020851	3-ethylcatechol sulfate (1)	5.64e-07	1.52e-07	0.651918
100009026	behenoyl dihydrosphingomyelin (d18:0/22:0)*	5.7e-07	1.53e-07	0.331937
100021918	2,4-di-tert-butylphenol	5.75e-07	1.54e-07	1.42276
100001413	N4-acetylcytidine	5.9e-07	1.58e-07	1.44568
100009407	pimeloylcarnitine/3-methyladipoylcarnitine (C7-DC)	6.73e-07	1.79e-07	0.743091
100001551	1-arachidonoyl-GPC (20:4n6)*	7.05e-07	1.87e-07	0.372028
100009002	1-(1-enyl-palmitoyl)-2-arachidonoyl-GPE (P-16:0/20:4)*	8.08e-07	2.14e-07	0.715639
117	homovanillate (HVA)	8.34e-07	2.2e-07	0.713465
1648	taurocholate	8.45e-07	2.22e-07	0.485542
100020262	glutamine conjugate of C6H10O2 (2)*	8.46e-07	2.22e-07	3.08645
100015624	N-behenoyl-sphingadienine (d18:2/22:0)*	9.33e-07	2.44e-07	0.401073
100020491	glucuronide of piperine metabolite C17H21NO3 (3)*	9.69e-07	2.53e-07	0.765829
100015731	N-palmitoyl-heptadecasphingosine (d17:1/16:0)*	1.02e-06	2.65e-07	0.494379
100001211	sebacate (C10-DC)	1.08e-06	2.81e-07	1.23374
100001393	isovalerylcarnitine (C5)	1.1e-06	2.85e-07	0.575982
100001403	5-acetylamino-6-amino-3-methyluracil	1.15e-06	2.98e-07	0.634673
100001466	3-methylcytidine	1.21e-06	3.13e-07	0.384675
100003000	1-(1-enyl-palmitoyl)-GPE (P-16:0)*	1.24e-06	3.18e-07	1.26411
279	cystine	1.24e-06	3.18e-07	0.676712
100001925	cyclo(leu-pro)	1.36e-06	3.49e-07	0.744913
100020378	2-hydroxysebacate	1.39e-06	3.55e-07	1.48032
100000924	1-oleoylglycerol (18:1)	1.42e-06	3.62e-07	0.597487
100000707	maleate	1.44e-06	3.64e-07	1.90362
100003258	2-O-methylascorbic acid	1.54e-06	3.91e-07	0.674373
100001755	4-vinylphenol sulfate	1.56e-06	3.95e-07	0.796413
1084	N-acetylvaline	1.6e-06	4.02e-07	0.465442
100004112	3-methyl catechol sulfate (1)	1.67e-06	4.2e-07	0.840663
100021678	carnitine of C10H14O2 (5)*	1.78e-06	4.45e-07	0.437215
100006376	3-methoxycatechol sulfate (2)	1.82e-06	4.55e-07	0.44145
100002154	ergothioneine	1.91e-06	4.76e-07	0.517212
1052	glycerate	1.99e-06	4.94e-07	1.53879
100015632	N-stearoyl-sphingadienine (d18:2/18:0)*	2e-06	4.96e-07	1.20792
100006105	4-methylguaiacol sulfate	2.03e-06	5.01e-07	1.37019
100001611	3beta,7alpha-dihydroxy-5-cholestenoate	2.03e-06	5.01e-07	0.439399
100009025	sphingomyelin (d18:1/21:0, d17:1/22:0, d16:1/23:0)*	2.2e-06	5.4e-07	0.795875
100009328	furaneol sulfate	2.26e-06	5.54e-07	1.18662
100004059	histidine betaine (hercynine)*	2.33e-06	5.71e-07	0.371409
100010901	gamma-glutamyl-alpha-lysine	2.35e-06	5.72e-07	1.41807
100005389	ferulic acid 4-sulfate	2.49e-06	6.05e-07	0.784451
100015640	N-palmitoylserine	2.51e-06	6.1e-07	0.36187
100005946	2-keto-3-deoxy-gluconate	2.79e-06	6.76e-07	0.611129
100000665	docosahexaenoate (DHA; 22:6n3)	2.95e-06	7.13e-07	0.753348
100000997	3-hydroxydecanoate	3.27e-06	7.87e-07	1.74784
100005402	11-ketoetiocholanolone glucuronide	3.6e-06	8.66e-07	0.677961
100010924	palmitoyl-arachidonoyl-glycerol (16:0/20:4) [1]*	3.83e-06	9.17e-07	0.514344
100001269	campesterol	3.94e-06	9.42e-07	1.75449
100009028	N-palmitoyl-sphinganine (d18:0/16:0)	3.95e-06	9.42e-07	1.43701
100020893	2,3-dihydroxy-5-methylthio-4-pentenoate (DMTPA)*	4.09e-06	9.74e-07	1.33292
100002951	eicosanedioate (C20-DC)	4.14e-06	9.82e-07	0.816263
100020550	deoxycholic acid glucuronide	4.29e-06	1.02e-06	0.69955
100002397	alpha-ketoglutaramate*	4.75e-06	1.12e-06	0.57717
827	cytidine	4.77e-06	1.12e-06	0.854787
100006098	3-hydroxypyridine sulfate	4.8e-06	1.13e-06	0.44427
100009069	1-(1-enyl-palmitoyl)-2-linoleoyl-GPE (P-16:0/18:2)*	4.87e-06	1.14e-06	0.384278
100009343	1-linoleoyl-2-linolenoyl-GPC (18:2/18:3)*	4.99e-06	1.17e-06	0.778398
100001256	N-acetylphenylalanine	5.03e-06	1.17e-06	1.51011
100001851	N-acetylserine	5.3e-06	1.23e-06	0.832078
100015965	ethyl alpha-glucopyranoside	5.83e-06	1.35e-06	0.874442
100000711	4-acetylphenol sulfate	6.5e-06	1.5e-06	0.167978
100000987	2-linoleoylglycerol (18:2)	7.22e-06	1.67e-06	0.315209
100006262	4-methoxyphenol sulfate	7.53e-06	1.74e-06	2.18514
100015793	sphingomyelin (d17:2/16:0, d18:2/15:0)*	7.55e-06	1.74e-06	0.505463
100021467	pentose acid*	8.3e-06	1.9e-06	1.25132
100019884	trans-2-hexenoylglycine	8.58e-06	1.96e-06	0.513287
100002284	2S,3R-dihydroxybutyrate	8.61e-06	1.97e-06	0.4214
100001150	propionylglycine	9.15e-06	2.08e-06	0.689324
100021530	S-carboxyethylcysteine	1.07e-05	2.43e-06	0.673866
100001950	bilirubin (E,E)*	1.08e-05	2.45e-06	0.625641
100004561	N-formylanthranilic acid	1.09e-05	2.47e-06	0.747121
100009227	1-linoleoyl-GPG (18:2)*	1.14e-05	2.57e-06	0.742416
100021667	branched-chain, straight-chain, or cyclopropyl 10:1 fatty acid (2)*	1.35e-05	3.05e-06	0.706045
100001580	docosapentaenoate (n6 DPA; 22:5n6)	1.52e-05	3.4e-06	0.701048
100002927	S-methylcysteine sulfoxide	1.72e-05	3.86e-06	1.48795
100000015	xanthurenate	1.81e-05	4.04e-06	0.505401
100005998	octadecanedioylcarnitine (C18-DC)*	2.06e-05	4.59e-06	1.53061
100010949	stearoyl-arachidonoyl-glycerol (18:0/20:4) [1]*	2.18e-05	4.85e-06	0.64484
100002458	3-methylglutaconate	2.43e-05	5.4e-06	1.29948
100020822	dihydrocaffeate sulfate (2)	2.58e-05	5.71e-06	0.835352
100006298	lignoceroyl sphingomyelin (d18:1/24:0)	2.65e-05	5.85e-06	0.484881
100006379	C-glycosyltryptophan	2.71e-05	5.97e-06	1.17156
1140	gamma-glutamylglutamine	2.75e-05	6.04e-06	0.86342
1258	anthranilate	2.85e-05	6.24e-06	0.811902
922	N-stearoyl-sphinganine (d18:0/18:0)*	3.14e-05	6.87e-06	0.766536
100015788	sphingomyelin (d18:2/18:1)*	3.19e-05	6.98e-06	1.46447
100001092	trigonelline (N'-methylnicotinate)	3.3e-05	7.18e-06	1.19188
100020536	4-ethylcatechol sulfate	3.46e-05	7.53e-06	0.474816
100002796	cis-4-decenoate (10:1n6)*	3.9e-05	8.46e-06	0.564496
100002107	palmitoyl sphingomyelin (d18:1/16:0)	4e-05	8.66e-06	0.64144
100001658	taurolithocholate 3-sulfate	4.11e-05	8.88e-06	1.0871
1111	vanillylmandelate (VMA)	4.17e-05	8.99e-06	1.48203
100009007	1-(1-enyl-palmitoyl)-2-oleoyl-GPC (P-16:0/18:1)*	4.24e-05	9.11e-06	0.832464
100010927	linoleoyl-linolenoyl-glycerol (18:2/18:3) [2]*	4.51e-05	9.66e-06	0.869295
100000442	quinate	4.91e-05	1.05e-05	1.63505
132	3-phosphoglycerate	4.91e-05	1.05e-05	0.323378
100004328	sphingomyelin (d18:1/14:0, d16:1/16:0)*	5.47e-05	1.17e-05	0.641282
100002613	pantoate	5.58e-05	1.19e-05	1.09793
100000447	gentisate	6.29e-05	1.33e-05	0.418984
100021208	4-vinylcatechol sulfate	6.46e-05	1.37e-05	0.692131
100004111	4-methylcatechol sulfate	6.64e-05	1.4e-05	0.757817
100000706	alpha-hydroxyisocaproate	6.72e-05	1.42e-05	0.694132
100021238	phenylalanylhydroxyproline*	6.89e-05	1.45e-05	0.691221
100003892	lanthionine	7.23e-05	1.52e-05	0.689011
1141	4-hydroxyphenylpyruvate	7.36e-05	1.54e-05	0.593376
194	N-formylmethionine	7.78e-05	1.63e-05	0.773515
566	valine	7.9e-05	1.65e-05	0.888194
100002113	cysteine sulfinic acid	7.93e-05	1.65e-05	0.841868
100001423	4-hydroxyhippurate	8.16e-05	1.69e-05	0.633773
100009259	glycocholate glucuronide (1)	8.3e-05	1.72e-05	0.645163
100020853	4-acetylcatechol sulfate (1)	8.49e-05	1.75e-05	1.95539
100006126	4-vinylguaiacol sulfate	8.59e-05	1.77e-05	0.537867
100020377	ethyl beta-glucopyranoside	8.66e-05	1.78e-05	0.559964
100009045	phenylacetylglutamate	9.2e-05	1.89e-05	0.586594
100020487	N-acetyl-isoputreanine	9.46e-05	1.94e-05	0.586921
100005367	N-acetylalliin	9.52e-05	1.95e-05	0.702811
1135	ursodeoxycholate	9.63e-05	1.96e-05	0.438992
100019972	dodecenedioate (C12:1-DC)*	0.000100602	2.05e-05	0.358893
100002749	S-methylcysteine	0.00010262	2.08e-05	0.666327
100010923	linoleoyl-arachidonoyl-glycerol (18:2/20:4) [2]*	0.000120895	2.45e-05	0.673488
100001657	glycolithocholate sulfate*	0.00012571	2.54e-05	1.40954
100021220	succinoyltaurine	0.000130694	2.64e-05	0.48296
100002537	4-hydroxy-2-oxoglutaric acid	0.00013422	2.7e-05	0.639674
100001417	phenylacetylglutamine	0.000145758	2.93e-05	1.42639
100001033	beta-sitosterol	0.00015106	3.03e-05	0.713186
1001	trans-4-hydroxyproline	0.000166836	3.34e-05	1.50604
100004329	sphingomyelin (d18:2/16:0, d18:1/16:1)*	0.000167606	3.35e-05	0.784125
100001055	isobutyrylcarnitine (C4)	0.000171988	3.43e-05	1.11762
100020372	3-indoleglyoxylic acid	0.000177333	3.53e-05	0.814797
100020478	dodecadienoate (12:2)*	0.000181471	3.6e-05	1.41817
100020214	glyco-beta-muricholate**	0.000190959	3.78e-05	0.70692
100008903	1,2-dilinoleoyl-GPC (18:2/18:2)	0.000194925	3.85e-05	1.68507
100002910	1-methyl-5-imidazoleacetate	0.000204657	4.04e-05	0.8156
418	methylmalonate (MMA)	0.000235686	4.64e-05	0.327881
100003240	N-stearoyltaurine	0.000238906	4.69e-05	0.848231
100000282	N-acetylglutamate	0.000255035	5e-05	0.483103
100004227	2-aminooctanoate	0.000260708	5.1e-05	0.852596
1668	taurodeoxycholate	0.000264154	5.16e-05	0.68922
100006438	citraconate/glutaconate	0.000271509	5.29e-05	2.19882
572	glucose	0.000272053	5.29e-05	0.512746
100004326	3-acetylphenol sulfate	0.000274783	5.33e-05	1.12806
100000014	hippurate	0.000286598	5.55e-05	0.480537
100002253	cinnamoylglycine	0.00029592	5.72e-05	0.715721
100001086	N-(2-furoyl)glycine	0.000296875	5.72e-05	0.475606
100015723	hexadecasphingosine (d16:1)*	0.000321042	6.18e-05	0.456438
100009337	caffeic acid sulfate	0.000327994	6.3e-05	0.810815
100003674	prolylglycine	0.00032977	6.32e-05	0.456389
100015923	N-oxalyl glycine (NOG)	0.000338742	6.48e-05	0.689644
100003901	2-stearoyl-GPE (18:0)*	0.000343451	6.56e-05	0.394451
100001197	10-undecenoate (11:1n1)	0.000351117	6.69e-05	0.824086
815	tyrosine	0.000359452	6.82e-05	0.741515
100000263	imidazole lactate	0.000359475	6.82e-05	0.827961
100005996	octadecenedioylcarnitine (C18:1-DC)*	0.000366851	6.95e-05	1.20447
100010936	oleoyl-arachidonoyl-glycerol (18:1/20:4) [1]*	0.000393055	7.43e-05	0.710786
100001806	o-cresol sulfate	0.000405717	7.65e-05	1.35821
100001426	3-(3-amino-3-carboxypropyl)uridine*	0.000421921	7.94e-05	0.501138
100009005	1-(1-enyl-palmitoyl)-2-oleoyl-GPE (P-16:0/18:1)*	0.000473453	8.9e-05	0.837501
100003432	dihydroferulate	0.000477441	8.95e-05	0.863101
1215	N-acetylglucosaminylasparagine	0.000485971	9.1e-05	0.412774
100020973	5-hydroxy-2-methylpyridine sulfate	0.000491219	9.18e-05	0.770944
100009233	palmitoylcholine	0.000495	9.23e-05	0.427194
278	cysteinylglycine	0.000537168	9.99e-05	1.5183
100006005	5alpha-androstan-3alpha,17beta-diol monosulfate (2)	0.000539083	0.000100109	0.813925
100006190	2-acetamidophenol sulfate	0.000581685	0.000107811	0.570519
100009335	dihomo-linolenoyl-choline	0.000626057	0.000115811	0.45129
100001456	7-methylguanine	0.000657214	0.00012134	1.55648
100002106	sphingomyelin (d18:1/18:1, d18:2/18:0)	0.000667039	0.000122916	1.17234
100001778	1-linoleoyl-GPI (18:2)*	0.000686746	0.000126304	1.11552
355	histidine	0.000690519	0.000126755	1.50683
100001956	N-methylproline	0.00070289	0.000128778	1.10827
100002067	pregnenediol sulfate (C21H34O5S)*	0.000729532	0.000133404	0.596635
1114	3-aminoisobutyrate	0.000736916	0.000134497	1.08958
100004509	S-allylcysteine	0.000758312	0.000138138	0.82231
100005372	1-(1-enyl-oleoyl)-GPE (P-18:1)*	0.000785916	0.000142895	0.588343
100004110	3-methyl catechol sulfate (2)	0.000792712	0.000143857	0.760882
100002417	2,3-dihydroxyisovalerate	0.000804276	0.000145679	0.520834
1442	beta-hydroxyisovalerate	0.000807463	0.00014598	0.532923
100002128	17alpha-hydroxypregnenolone 3-sulfate	0.000815444	0.000147144	0.81816
100021123	hydroxy-N6,N6,N6-trimethyllysine*	0.000826895	0.00014893	0.636009
100006106	maltol sulfate	0.000865326	0.000155559	0.559595
100022007	bilirubin degradation product, C17H18N2O4 (3)**	0.00088456	0.000158718	0.497513
100000841	oxalate (ethanedioate)	0.000913705	0.00016364	0.788218
197	S-adenosylhomocysteine (SAH)	0.000937725	0.000167628	1.14269
100001396	7-methylxanthine	0.000952158	0.000169891	0.766978
100002528	sulfate*	0.000988957	0.000176128	0.367485
397	leucine	0.000994733	0.000176828	1.08405
100006614	adipoylcarnitine (C6-DC)	0.000999439	0.000177335	0.872404
100001405	1-methylxanthine	0.00101489	0.000179743	0.681662
1221	creatine	0.00103	0.000182082	0.491259
179	9,10-DiHOME	0.00104019	0.000183543	0.77649
100020360	8-methoxykynurenate	0.0010641	0.000187417	0.620271
100001402	5-acetylamino-6-formylamino-3-methyluracil	0.00109253	0.000192071	1.3676
100015834	lignoceroylcarnitine (C24)*	0.00111893	0.000196352	0.586708
100001730	3,4-dihydroxybutyrate	0.00112658	0.000197331	0.731063
100008954	palmitoyl dihydrosphingomyelin (d18:0/16:0)*	0.00116326	0.000203383	0.858359
461	phosphate	0.00121764	0.000212503	1.11032
100001229	stearidonate (18:4n3)	0.0012548	0.00021859	0.920295
100006375	3-methoxycatechol sulfate (1)	0.00128622	0.000223656	0.664722
100019975	hexadecenedioate (C16:1-DC)*	0.00131317	0.000227928	0.629261
100001777	1-oleoyl-GPI (18:1)	0.00133928	0.000232037	0.777472
100001263	1-palmitoyl-GPC (16:0)	0.00135152	0.000233735	1.50743
100006642	glycodeoxycholate 3-sulfate	0.00136439	0.000235534	1.22249
100002952	docosadioate (C22-DC)	0.00139742	0.000240802	1.62569
100000963	homocitrulline	0.00141291	0.000243032	0.770828
100003641	valylglycine	0.00144712	0.000248471	1.29348
100006191	p-cresol glucuronide*	0.00152846	0.000261966	0.619412
100001668	1-ribosyl-imidazoleacetate*	0.00163289	0.000279364	0.71428
100020515	2-naphthol sulfate	0.00165461	0.000282574	1.18267
100002094	gamma-CEHC	0.00169853	0.000289559	0.635699
100005850	3-methylglutarylcarnitine (2)	0.0017135	0.000291591	0.728062
100003695	mannonate*	0.00180279	0.000306241	0.914063
100001733	hexanoylglutamine	0.00183982	0.000311976	1.1008
302	deoxycholate	0.00189612	0.000320627	0.655114
100022005	bilirubin degradation product, C17H18N2O4 (1)**	0.00189754	0.000320627	0.643491
100020261	glutamine conjugate of C6H10O2 (1)*	0.00195779	0.000330224	0.804903
100005716	1-oleoyl-GPG (18:1)*	0.00196731	0.000331246	0.682157
1224	cys-gly, oxidized	0.00198171	0.000333084	0.538693
100022006	bilirubin degradation product, C17H18N2O4 (2)**	0.00213818	0.000358753	0.901946
100020423	1-carboxyethylvaline	0.00227396	0.000380867	0.809801
100000846	erythritol	0.00230644	0.000385632	0.812716
100001951	bilirubin (E,Z or Z,E)*	0.00236131	0.000394116	0.531819
100003434	imidazole propionate	0.00239845	0.000399618	0.833789
100002008	5alpha-androstan-3alpha,17alpha-diol monosulfate	0.00241951	0.000402425	0.434776
1023	sarcosine	0.00247823	0.000411477	1.12064
100006641	glycochenodeoxycholate 3-sulfate	0.00250878	0.000415827	0.796201
100008920	sphingomyelin (d18:1/17:0, d17:1/18:0, d19:1/16:0)	0.00252612	0.000417976	0.91407
100001756	4-ethylphenylsulfate	0.00267473	0.000441801	1.08952
100020975	3-hydroxy-2-methylpyridine sulfate	0.00280004	0.000461702	0.42256
100015681	palmitoleoyl-arachidonoyl-glycerol (16:1/20:4) [2]*	0.00301322	0.000495998	0.491748
100009331	oleoylcholine	0.00302562	0.000497184	0.543481
100009225	1-(1-enyl-stearoyl)-2-linoleoyl-GPE (P-18:0/18:2)*	0.00312051	0.000511898	1.47332
100001579	2-hydroxypalmitate	0.00336658	0.000551318	0.873976
100002122	3-hydroxyhippurate	0.00358233	0.000585646	0.852794
100001617	undecanedioate (C11-DC)	0.00374112	0.000610562	0.650737
100001664	N6-succinyladenosine	0.0038326	0.000624427	0.672924
100003169	isoleucylglycine	0.0039826	0.000647762	0.713342
100003473	alliin	0.00400017	0.000649515	0.771835
100006367	3-hydroxyhexanoate	0.00415404	0.000673355	0.715831
100006184	2-methoxyresorcinol sulfate	0.00421607	0.000682254	0.793952
100001948	succinylcarnitine (C4-DC)	0.0042851	0.000692253	0.443817
267	choline phosphate	0.00436868	0.000704566	0.781943
100001081	2-pyrrolidinone	0.00445715	0.000717624	0.86804
100006292	sphingomyelin (d18:1/20:1, d18:2/20:0)*	0.00464995	0.000747408	0.752281
338	gluconate	0.00475308	0.000762702	1.10541
363	myo-inositol	0.00481598	0.000771501	0.884298
1629	taurochenodeoxycholate	0.00498453	0.000797166	0.871524
100004327	1-stearoyl-GPS (18:0)*	0.00512911	0.000818919	1.55538
100006121	1-dihomo-linolenylglycerol (20:3)	0.00535528	0.000853605	0.537467
100000840	tartronate (hydroxymalonate)	0.00542048	0.00086256	1.66436
100021000	hydroxypalmitoyl sphingomyelin (d18:1/16:0(OH))**	0.00570537	0.000906387	1.31164
100020219	3-formylindole	0.0057392	0.000910248	0.899479
1082	N-acetylleucine	0.00580076	0.000918489	1.12522
100021372	2-hydroxy-4-(methylthio)butanoic acid	0.00582698	0.000921116	0.832274
878	fructose	0.0058696	0.000926321	0.830016
100001276	N-acetylisoleucine	0.00605219	0.000953564	1.56145
100000269	glycerophosphorylcholine (GPC)	0.00614138	0.000966025	0.816896
100022003	bilirubin degradation product, C16H18N2O5 (1)**	0.00650984	0.0010223	0.865357
2029	azelate (C9-DC)	0.00658993	0.00103318	0.801055
100021502	(2 or 3)-decenoate (10:1n7 or n8)	0.00666772	0.00104367	0.696966
100004542	2-aminoheptanoate	0.00686159	0.00107226	0.710624
796	alpha-ketobutyrate	0.00693533	0.00108119	0.809743
209	adenosine 5'-monophosphate (AMP)	0.00694138	0.00108119	0.717227
100008919	1-(1-enyl-stearoyl)-2-oleoyl-GPE (P-18:0/18:1)	0.00704463	0.00109549	0.70549
100001624	3-(3-hydroxyphenyl)propionate	0.00722907	0.00112057	0.858786
100000453	paraxanthine	0.00722934	0.00112057	0.73677
100000656	1-stearoyl-GPI (18:0)	0.00742988	0.00114979	0.637257
100003271	beta-citrylglutamate	0.0074574	0.00115219	1.47748
100001359	aconitate [cis or trans]	0.00792141	0.0012219	0.85711
100022015	bilirubin degradation product, C16H18N2O5 (4)**	0.00822596	0.00126684	0.90484
100006374	1,2,3-benzenetriol sulfate (2)	0.00824389	0.00126756	0.795372
1239	2-hydroxystearate	0.00827128	0.0012695	0.563369
1162	N-acetylneuraminate	0.00828309	0.0012695	0.848218
1002	allantoin	0.00848836	0.00129888	1.14414
100022009	bilirubin degradation product, C17H20N2O5 (2)**	0.00873952	0.00133518	0.909719
1104	methyl indole-3-acetate	0.00875824	0.0013359	0.804217
100001182	docosadienoate (22:2n6)	0.00877939	0.00133618	0.682193
100022008	bilirubin degradation product, C17H20N2O5 (1)**	0.00878797	0.00133618	1.26852
100015755	ceramide (d18:1/20:0, d16:1/22:0, d20:1/18:0)*	0.00881927	0.00133881	0.806404
100001271	1-stearoyl-GPC (18:0)	0.00898211	0.00136137	1.10249
828	arabinose	0.00918762	0.00139031	0.923876
100001502	gamma-glutamyl-2-aminobutyrate	0.00935831	0.0014139	0.676989
100021105	eicosenedioate (C20:1-DC)*	0.00942612	0.0014219	0.663865
100002027	androstenediol (3alpha, 17alpha) monosulfate (3)	0.00961068	0.00144746	0.785815
100020417	N6,N6-dimethyllysine	0.00969053	0.00145719	0.891211
100001757	thymol sulfate	0.0097394	0.00146224	0.811373
100000743	2-hydroxyoctanoate	0.0104785	0.00157075	0.565269
445	orotate	0.0108062	0.00161732	0.750767
2050	eicosapentaenoate (EPA; 20:5n3)	0.0108439	0.00162043	1.10893
100001977	beta-cryptoxanthin	0.0114261	0.00170477	0.819876
100002049	4-hydroxycoumarin	0.0114945	0.0017123	1.25503
100001619	glycerophosphoglycerol	0.0121034	0.00180021	0.67479
100001178	3-carboxy-4-methyl-5-propyl-2-furanpropanoate (CMPF)	0.0125799	0.00186818	0.504013
913	maltose	0.0132142	0.00195933	0.612278
100002875	1-(1-enyl-palmitoyl)-GPC (P-16:0)*	0.0146696	0.00217176	0.546465
100022014	bilirubin degradation product, C16H18N2O5 (3)**	0.0147038	0.00217345	0.834991
100005717	1-palmitoyl-GPG (16:0)*	0.0155211	0.00229072	0.806232
100006294	behenoyl sphingomyelin (d18:1/22:0)*	0.0160036	0.0023583	0.831751
100020496	sulfate of piperine metabolite C16H19NO3 (2)*	0.0169955	0.00250062	1.13458
100010950	stearoyl-arachidonoyl-glycerol (18:0/20:4) [2]*	0.0171424	0.00251836	0.726592
100006726	linoleoyl ethanolamide	0.0176284	0.00258578	1.31101
100020409	ascorbic acid 3-sulfate*	0.017714	0.00259436	0.679128
50	spermidine	0.0179034	0.00261809	0.820845
100020497	sulfate of piperine metabolite C16H19NO3 (3)*	0.0186015	0.00271602	0.867936
100000258	glycerol 3-phosphate	0.0186497	0.00271712	0.707868
100022004	bilirubin degradation product, C16H18N2O5 (2)**	0.0186659	0.00271712	0.912159
100006360	dopamine 4-sulfate	0.0187433	0.00272424	0.832092
100000463	indolelactate	0.0189592	0.00275144	0.703084
100000787	N-acetylaspartate (NAA)	0.019866	0.00287867	0.889485
1026	phosphoethanolamine	0.0199589	0.00288776	0.719589
100008921	1-palmitoyl-2-stearoyl-GPC (16:0/18:0)	0.0208221	0.0030081	0.86888
100001148	5-hydroxyhexanoate	0.0217897	0.00314313	0.913189
100000436	glycodeoxycholate	0.0221148	0.00318523	0.73061
100000016	suberate (C8-DC)	0.0224827	0.00323335	0.654805
100000011	phenylacetate	0.0241703	0.00347083	0.657687
1004	xanthine	0.0249586	0.00357865	0.792491
100001571	1-arachidonoyl-GPE (20:4n6)*	0.0250238	0.00357909	0.895877
100020502	sulfate of piperine metabolite C18H21NO3 (1)*	0.0250365	0.00357909	1.26486
100000943	2-oleoylglycerol (18:1)	0.025181	0.00359438	0.79089
100001541	2-hydroxy-3-methylvalerate	0.0256681	0.00365845	1.49621
935	sucrose	0.0268537	0.00382174	0.848002
100001232	5-dodecenoate (12:1n7)	0.0273839	0.0038914	0.756403
244	beta-alanine	0.0276652	0.00392555	0.767373
482	lactate	0.0281613	0.00399002	0.585416
100000054	5-hydroxylysine	0.0286981	0.00406006	1.14478
1538	stearoyl sphingomyelin (d18:1/18:0)	0.0289998	0.00409668	0.801114
100004322	2-aminophenol sulfate	0.030162	0.00425458	1.07711
100021363	vanillic acid glycine	0.0317606	0.00447347	0.67624
100020504	sulfate of piperine metabolite C18H21NO3 (3)*	0.0321081	0.00451577	1.62306
100015760	linoleoylcholine*	0.032747	0.00459886	0.777388
376	isoleucine	0.0337402	0.00472637	1.33313
100006171	eugenol sulfate	0.0337538	0.00472637	0.919915
100001279	hyocholate	0.0340207	0.00475678	0.379179
100001654	1-arachidonoyl-GPI (20:4)*	0.0348655	0.00486779	0.804439
100001433	1-arachidonylglycerol (20:4)	0.0358533	0.00499315	0.925933
100020578	4-allylcatechol sulfate	0.0358678	0.00499315	1.37395
1083	N-acetylmethionine	0.0362935	0.00504506	1.3289
100000626	sphingosine 1-phosphate	0.0370994	0.0051496	1.07239
100004083	glycohyocholate	0.0373664	0.00517914	1.15653
100001468	N1-Methyl-2-pyridone-5-carboxamide	0.0374732	0.00518643	0.757286
407	lysine	0.0388986	0.00537593	0.839228
917	asparagine	0.0406327	0.00560749	0.933655
100020203	3-hydroxystachydrine*	0.0420725	0.00579782	1.0855
100008904	1-stearoyl-2-oleoyl-GPC (18:0/18:1)	0.0421808	0.00580157	1.13654
100020407	enterolactone sulfate	0.0422416	0.00580157	1.07748
100021840	2-methoxyhydroquinone sulfate (2)	0.0422817	0.00580157	0.604797
100010895	2'-O-methylcytidine	0.0432057	0.00591986	0.748675
100002021	5alpha-androstan-3beta,17alpha-diol disulfate	0.0435008	0.00595177	1.16596
100001296	stachydrine	0.0441942	0.006038	1.8696
100004088	retinal	0.0445811	0.00608217	0.644494
100001272	1-oleoyl-GPC (18:1)	0.0466269	0.00635222	0.880666
100001103	glutamate, gamma-methyl ester	0.0475505	0.00646883	1.20308
460	phenylalanine	0.0482598	0.006556	0.908128
100001149	3-methylcrotonylglycine	0.0493928	0.00670039	0.948191
100003954	5-hydroxymethyl-2-furoic acid	0.0504496	0.00683406	1.2568
452	palmitoleate (16:1n7)	0.0510585	0.00690676	0.498333
100001337	linolenate [alpha or gamma; (18:3n3 or 6)]	0.0516982	0.00698342	0.693458
100001108	3-methylxanthine	0.0535281	0.0072204	0.768748
100003429	equol sulfate	0.0549451	0.00740111	0.600136
100001216	delta-tocopherol	0.0562431	0.00756529	0.197586
100015835	cerotoylcarnitine (C26)*	0.0585554	0.00786525	0.762975
100020427	1-carboxyethylisoleucine	0.0605923	0.00812744	0.880592
100001022	threonate	0.0610542	0.00817793	0.834716
504	serotonin	0.0618289	0.00827012	1.06394
100001869	1-stearoyl-2-arachidonoyl-GPC (18:0/20:4)	0.0643841	0.00859986	0.840595
100001026	galactonate	0.0644757	0.00860009	0.950924
926	caproate (6:0)	0.0656328	0.00874224	0.61852
100010896	2'-O-methyluridine	0.0664067	0.00883301	0.903345
100001739	dihomo-linolenate (20:3n3 or n6)	0.0708125	0.00940596	1.05401
100020425	1-carboxyethylleucine	0.0711234	0.00943416	1.19903
100004169	2-hydroxyibuprofen	0.0715107	0.0094724	0.836929
207	adenosine 3',5'-cyclic monophosphate (cAMP)	0.0728089	0.00963102	0.0168487
235	2-hydroxyphenylacetate	0.0735076	0.00971	1.09609
100001868	4-allylphenol sulfate	0.074076	0.00977159	0.874348
100000774	phenyllactate (PLA)	0.0748351	0.00985814	0.881219
100001007	ribonate	0.0753169	0.00990796	0.862613
361	inosine	0.0762661	0.010019	0.911005
100001313	gamma-glutamylmethionine	0.0779726	0.0102292	0.767747
100001151	butyrylglycine	0.0792973	0.0103852	0.911739
100004171	carboxyibuprofen	0.079379	0.0103852	0.79278
100020343	tetradecadienoate (14:2)*	0.0803982	0.0105042	0.0362568
100015620	lactosyl-N-nervonoyl-sphingosine (d18:1/24:1)*	0.0807733	0.0105388	0.81469
1123	chenodeoxycholate	0.0809861	0.0105521	1.09484
100002196	13-HODE + 9-HODE	0.0854209	0.0111148	0.499511
112	3-hydroxy-3-methylglutarate	0.0873453	0.0113498	0.817432
100003588	phenylalanylglycine	0.0942985	0.0122367	1.12505
100019982	octadecadienedioate (C18:2-DC)*	0.0949112	0.0122995	0.868052
100022120	oxindolylalanine	0.0952716	0.0123295	0.719419
100001208	1-methyl-4-imidazoleacetate	0.0982976	0.0127039	1.08917
100021538	dibutyl sulfosuccinate	0.0987437	0.0127443	1.06903
100001198	myristoleate (14:1n5)	0.101841	0.0131264	0.358843
100001278	10-heptadecenoate (17:1n7)	0.104267	0.013421	0.771739
100021712	deoxycholic acid 12-sulfate*	0.104913	0.0134859	0.78325
62	12,13-DiHOME	0.105602	0.0135563	0.749257
100001570	1-linoleoyl-GPE (18:2)*	0.106339	0.0136327	0.864163
100019978	octadecenedioate (C18:1-DC)	0.107196	0.0137241	1.21207
100000784	theanine	0.111153	0.0142117	0.898376
100021784	4-chlorobenzoic acid	0.112069	0.0143097	1.15184
466	phytanate	0.113406	0.0144611	1.05919
923	dihydroorotate	0.116215	0.0147996	0.853376
100002070	2-hydroxyglutarate	0.117808	0.0149682	0.937193
100021760	N-acetyl-2-aminoadipate	0.117938	0.0149682	0.912263
100001734	N6-acetyllysine	0.118009	0.0149682	1.06634
100006092	tyramine O-sulfate	0.11859	0.015022	0.911311
100001767	pyrraline	0.12115	0.0153259	0.731433
1310	nicotinamide adenine dinucleotide (NAD+)	0.125245	0.015823	0.876897
881	cytosine	0.127529	0.0160903	0.83956
100006203	acesulfame	0.129626	0.0163334	0.633896
100001257	N-acetylasparagine	0.131932	0.0166021	1.94089
100001593	glutarylcarnitine (C5-DC)	0.134507	0.0169038	0.88185
100001615	octadecanedioate (C18-DC)	0.135798	0.0170437	0.913899
100001437	cysteine-glutathione disulfide	0.140732	0.0176399	0.896707
212	5-methylthioadenosine (MTA)	0.144819	0.0181283	0.880284
100020833	2-ketocaprylate	0.149423	0.0186802	0.961345
1489	palmitoyl ethanolamide	0.151111	0.0188666	0.813729
100019794	hydroxy-CMPF*	0.151791	0.0189268	1.0552
100005977	alpha-CMBHC glucuronide	0.154452	0.0192335	1.07285
848	cotinine	0.159544	0.0198417	0.770833
100001590	isobutyrylglycine	0.160666	0.0199554	0.446669
100003965	doxylamine	0.161348	0.020014	0.92293
100009034	cetirizine	0.161581	0.0200171	9.95098
100020810	ranitidine N-oxide*	0.164781	0.020381	0.221413
100002735	ranitidine	0.164945	0.020381	10.8066
1024	pantothenate	0.166679	0.0205483	73.9299
100002717	hydroxycotinine	0.166729	0.0205483	1.07622
100006361	dopamine 3-O-sulfate	0.167798	0.0206534	1.31369
100002945	(14 or 15)-methylpalmitate (a17:0 or i17:0)	0.168187	0.0206747	0.838484
180	linoleate (18:2n6)	0.170387	0.0209182	0.888443
100001467	N2-methylguanosine	0.174101	0.0213468	0.839404
1113	4-acetamidobutanoate	0.176849	0.0216559	1.28558
100001332	salicyluric glucuronide*	0.177884	0.0217549	0.93202
100001112	3-hydroxylaurate	0.18076	0.0220783	4.30754
100019968	lyxonate	0.181933	0.0221932	0.836927
100009332	arachidonoylcholine	0.183872	0.0224012	0.94203
100009038	myristoyl dihydrosphingomyelin (d18:0/14:0)*	0.184591	0.0224602	1.24251
100005834	9-hydroxystearate	0.191273	0.0232437	1.04979
100001398	3,7-dimethylurate	0.192349	0.0233447	0.825519
100006125	vanillic alcohol sulfate	0.193084	0.0233802	0.633195
100001399	1,7-dimethylurate	0.19313	0.0233802	1.64522
100015638	2-hydroxynervonate*	0.193827	0.023435	0.861086
100002406	ibuprofen acyl glucuronide	0.195005	0.0235476	1.08701
100001613	tetradecanedioate (C14-DC)	0.195802	0.023614	0.0622758
100002784	2-oxoarginine*	0.197673	0.0238096	1.04872
100021198	picolinoylglycine	0.2005	0.0241103	1.09283
100008930	oleate/vaccenate (18:1)	0.200673	0.0241103	0.914543
1254	glycerol	0.200946	0.0241127	0.814502
254	3-hydroxybutyrate (BHBA)	0.202803	0.0242835	0.934374
100000882	3-hydroxymyristate	0.202877	0.0242835	1.07076
980	pentadecanoate (15:0)	0.20481	0.0244842	0.874507
880	adenine	0.206344	0.0246368	0.924951
310	cystathionine	0.2087	0.024887	1.0885
849	caffeine	0.20906	0.0248989	1.22187
477	pristanate	0.210207	0.0250045	1.32949
100001452	isovalerylglycine	0.215946	0.0256552	0.82371
100000708	isovalerate (i5:0)	0.216621	0.0257034	0.869001
100006295	sphingomyelin (d18:1/22:1, d18:2/22:0, d16:1/24:1)*	0.221301	0.0262262	0.927497
100001267	piperine	0.221632	0.026233	1.03182
100010955	perfluorooctanesulfonate (PFOS)	0.224593	0.0265473	0.724012
439	stearate (18:0)	0.224992	0.0265473	1.02576
100002254	stearoyl ethanolamide	0.22512	0.0265473	0.949164
100021839	2-methoxyhydroquinone sulfate (1)	0.231596	0.0272773	1.05147
100004056	N-methyltaurine	0.233676	0.0274884	0.806973
1231	dihomo-linoleate (20:2n6)	0.235573	0.0276775	0.623439
100000008	benzoate	0.238346	0.0279689	1.10131
181	laurate (12:0)	0.245386	0.0287598	0.906153
100001277	10-nonadecenoate (19:1n9)	0.249994	0.0292639	0.959127
100000900	iminodiacetate (IDA)	0.253551	0.0296441	0.853764
100008998	gamma-tocopherol/beta-tocopherol	0.257525	0.0300719	0.811417
100021709	branched-chain, straight-chain, or cyclopropyl 12:1 fatty acid*	0.25885	0.0301898	0.931685
1021	5-oxoproline	0.260173	0.0303071	0.837679
100000580	1,5-anhydroglucitol (1,5-AG)	0.268769	0.0312704	0.966999
100001586	gulonate*	0.269874	0.0313608	0.942426
100015609	N-palmitoyl-sphingadienine (d18:2/16:0)*	0.271057	0.03146	0.920209
1125	5,6-dihydrouracil	0.271809	0.0315091	1.07686
100009162	1-(1-enyl-palmitoyl)-2-palmitoyl-GPC (P-16:0/16:0)*	0.273986	0.031723	0.920843
811	alanine	0.274413	0.031734	1.02674
171	hypoxanthine	0.276286	0.031912	1.02824
100002873	1-lignoceroyl-GPC (24:0)	0.27742	0.0320043	1.09907
561	glutamate	0.281733	0.0324628	0.838025
100004499	6-oxopiperidine-2-carboxylate	0.284108	0.032697	1.01741
100019984	glucuronide of C12H22O4 (1)*	0.294113	0.0338078	0.918182
100009394	hexadecadienoate (16:2n6)	0.295215	0.0338938	0.718635
100006264	propyl 4-hydroxybenzoate sulfate	0.299255	0.0343163	0.838242
100002102	N-acetyl-beta-alanine	0.308481	0.035332	0.904473
565	tryptophan	0.317433	0.0363138	1.05061
100021374	branched chain 14:0 dicarboxylic acid**	0.317914	0.0363253	0.969189
1487	ibuprofen	0.322542	0.0364191	0.820052
2028	metoprolol	0.322542	0.0364191	0.695129
100001385	metoprolol acid metabolite*	0.322542	0.0364191	0.905261
100002224	nornicotine	0.322542	0.0364191	0.00304749
100002715	norcotinine	0.322542	0.0364191	0.954084
100002719	cotinine N-oxide	0.322542	0.0364191	1.11195
100004494	3-hydroxycotinine glucuronide	0.322542	0.0364191	1.0398
100009390	lamotrigine	0.322542	0.0364191	1.33111
100016048	THC carboxylic acid	0.322542	0.0364191	0.180392
100016049	THC carboxylic acid glucuronide	0.322542	0.0364191	1.45084
100002500	formiminoglutamate	0.326079	0.036775	1.14257
100004634	3-methoxytyramine sulfate	0.332914	0.0375014	1.13397
182	quinolinate	0.333304	0.0375014	0.655564
158	5,6-dihydrothymine	0.343255	0.0385757	1.01998
100021162	palmitoyl-sphingosine-phosphoethanolamine (d18:1/16:0)	0.348969	0.0391465	1.07767
100000257	glucuronate	0.349153	0.0391465	0.973531
100020421	1-carboxyethyltyrosine	0.352767	0.0395054	1.0439
100006651	trans-3,4-methyleneheptanoate	0.358835	0.0401379	0.932963
1869	2-hydroxyhippurate (salicylurate)	0.359325	0.0401458	0.816013
1053	3-ureidopropionate	0.359893	0.0401623	3.55978
925	heptanoate (7:0)	0.367115	0.0409205	0.938973
491	pyridoxal	0.369766	0.0410643	0.89002
313	sphinganine	0.36988	0.0410643	0.890522
71	5-hydroxyindoleacetate	0.370494	0.0410643	1.07867
100015744	ceramide (d18:2/24:1, d18:1/24:2)*	0.370536	0.0410643	1.21334
100021666	branched-chain, straight-chain, or cyclopropyl 10:1 fatty acid (1)*	0.370552	0.0410643	1.03311
519	myristate (14:0)	0.382846	0.0423421	0.851717
100003260	carboxyethyl-GABA	0.382968	0.0423421	0.895855
100002356	(16 or 17)-methylstearate (a19:0 or i19:0)	0.383489	0.0423508	0.953609
100001620	glycerophosphoethanolamine	0.389085	0.0429192	0.921619
100002912	tauroursodeoxycholate	0.389745	0.0429425	1.06481
100000870	saccharin	0.39401	0.0433456	0.895598
100001614	hexadecanedioate (C16-DC)	0.394311	0.0433456	0.652643
892	nonadecanoate (19:0)	0.397052	0.0435968	1.02424
100006116	methyl-4-hydroxybenzoate sulfate	0.398752	0.0437333	0.964237
100001002	EDTA	0.407048	0.044592	1.10831
100000039	methionine sulfoxide	0.415013	0.0454126	0.975281
100015623	lactosyl-N-behenoyl-sphingosine (d18:1/22:0)*	0.415842	0.0454513	0.944098
1137	oleoyl ethanolamide	0.41812	0.0456163	0.979833
100001612	N-acetyl-aspartyl-glutamate (NAAG)	0.418306	0.0456163	0.897762
932	caprylate (8:0)	0.426685	0.0464771	1.10445
35	S-1-pyrroline-5-carboxylate	0.427257	0.0464864	0.928875
424	palmitate (16:0)	0.430042	0.0467363	1.0709
1022	picolinate	0.436309	0.0473635	0.943911
100001295	gamma-glutamyltryptophan	0.439575	0.047664	1.04033
100019892	2-hydroxyarachidate*	0.443751	0.0480623	1.0441
100020819	glycoursodeoxycholic acid sulfate (1)	0.448616	0.0485343	1.06956
100001106	1,3-dimethylurate	0.457057	0.0493916	1.41361
888	caprate (10:0)	0.458641	0.0495068	1.02113
100002185	indole-3-carboxylate	0.461027	0.0497083	0.931792
100001876	sphinganine-1-phosphate	0.461645	0.0497189	0.970221
1218	acetoacetate	0.467805	0.0503256	0.984658
100001083	indolepropionate	0.468584	0.0503527	1.0179
100001335	eicosenoate (20:1)	0.472172	0.0506814	0.919277
891	margarate (17:0)	0.477591	0.0512056	0.90299
100001511	1-palmitoleoyl-GPC (16:1)*	0.494102	0.0529165	0.938196
1256	choline	0.49685	0.0531513	1.13878
100004243	gamma-CEHC glucuronide*	0.499105	0.0533328	1.02088
100002462	5-(galactosylhydroxy)-L-lysine	0.504744	0.0538753	0.905635
100001740	mannitol/sorbitol	0.505931	0.0539417	0.808757
100006282	umbelliferone sulfate	0.51281	0.0546143	0.670637
1136	valerate (5:0)	0.517146	0.0550148	2.74514
100015836	ximenoylcarnitine (C26:1)*	0.519886	0.0552448	1.15381
100015727	ceramide (d16:1/24:1, d18:1/22:1)*	0.536328	0.0569287	0.961033
100000808	cysteine s-sulfate	0.540722	0.0573315	1.02148
501	salicylate	0.54158	0.0573589	0.93208
100000998	citramalate	0.548541	0.0580318	2.58721
100000010	3-phenylpropionate (hydrocinnamate)	0.553992	0.0585438	0.945303
100020414	6-bromotryptophan	0.558501	0.0589552	0.755213
100000437	theophylline	0.564407	0.0595129	0.98002
1087	erucate (22:1n9)	0.56504	0.059514	1.33906
381	2-aminoadipate	0.574305	0.0604233	1.06702
241	phenylpyruvate	0.587384	0.0617315	0.990597
100008980	1-stearoyl-2-linoleoyl-GPC (18:0/18:2)*	0.591023	0.0619966	1.03581
342	glycocholate	0.591203	0.0619966	0.97975
1242	N1-methyladenosine	0.591881	0.0619997	0.802708
100001193	adrenate (22:4n6)	0.595991	0.0623619	1.01958
1161	tigloylglycine	0.603743	0.0631041	1.05531
100000043	4-acetamidophenylglucuronide	0.604886	0.0631545	0.997146
825	uracil	0.608124	0.0634233	0.288087
100020827	3-(methylthio)acetaminophen sulfate*	0.614109	0.0639777	0.960333
100001415	N6-carbamoylthreonyladenosine	0.627481	0.0652805	0.593941
537	trans-urocanate	0.628028	0.0652805	1.02737
100001275	phenylacetylglycine	0.628662	0.0652805	1.00526
234	aspartate	0.639569	0.0663411	0.840604
213	N6-methyladenosine	0.653098	0.067671	1.1468
297	sphingosine	0.655875	0.0678852	0.98874
100000639	1-stearoyl-2-oleoyl-GPS (18:0/18:1)	0.673929	0.0696785	1.04921
100020014	glucuronide of C10H18O2 (7)*	0.67546	0.0697613	1.03364
826	xylose	0.679773	0.070131	1.30519
100020419	1-carboxyethylphenylalanine	0.687052	0.0708056	1.45694
415	methionine	0.690903	0.0710986	0.973548
100001791	2-hydroxyacetaminophen sulfate*	0.691388	0.0710986	0.984401
100005373	fructosyllysine	0.692239	0.0710986	0.632708
100001254	N-acetyltryptophan	0.692868	0.0710986	0.982085
100006314	sphingomyelin (d17:1/16:0, d18:1/15:0, d16:1/17:0)*	0.695672	0.0712632	0.965122
100000409	2-isopropylmalate	0.695963	0.0712632	0.985549
100015792	sphingomyelin (d18:1/25:0, d19:0/24:1, d20:1/23:0, d19:1/24:0)*	0.712533	0.0728819	0.971796
100020215	N-methylhydroxyproline**	0.724183	0.0739944	0.978013
1235	gamma-glutamylhistidine	0.725493	0.0740491	0.968522
100001412	N2,N2-dimethylguanosine	0.733538	0.0747904	1.00561
100001386	heme	0.744929	0.0758709	1.01582
2048	3-(N-acetyl-L-cystein-S-yl) acetaminophen	0.749268	0.0762316	0.798279
100015735	ceramide (d18:1/14:0, d16:1/16:0)*	0.773096	0.0785724	0.538718
100001795	2-methoxyacetaminophen glucuronide*	0.776239	0.078808	1.07938
111	3-hydroxyisobutyrate	0.778141	0.0789174	0.627343
100001743	tryptophan betaine	0.779193	0.0789403	0.987657
100000861	2,3-dihydroxypyridine	0.790489	0.08	1.1472
136	cholate	0.802903	0.0811704	1.02855
100001409	N1-methylinosine	0.806035	0.0814011	1.24098
1124	citrate	0.834009	0.0841372	1.0134
100001121	pyridoxate	0.840345	0.0846871	0.996888
100006056	N-formylphenylalanine	0.848381	0.085407	0.817374
100000445	theobromine	0.850028	0.0854828	1.04555
1143	butyrate/isobutyrate (4:0)	0.855482	0.0859409	0.741597
100001397	1,3,7-trimethylurate	0.861617	0.0864663	1.00535
100001793	2-methoxyacetaminophen sulfate*	0.864161	0.0866308	1.21721
100001994	androstenediol (3beta,17beta) disulfate (2)	0.869737	0.0870985	0.518566
100001334	N-acetylproline	0.898539	0.0897724	0.997583
100015873	levetiracetam	0.89902	0.0897724	0.936043
432	nicotinamide	0.899254	0.0897724	2.04066
100015968	carotene diol (3)	0.902348	0.0899873	1.03144
100015759	stearoylcholine*	0.930522	0.0927003	1.03963
100006363	daidzein sulfate (2)	0.937308	0.0932792	1.03375
229	arachidonate (20:4n6)	0.941412	0.0935902	1.54967
100001274	N-acetylthreonine	0.94521	0.0938703	1.07174
2049	4-acetaminophen sulfate	0.955524	0.0947961	0.972778
100001181	docosapentaenoate (n3 DPA; 22:5n3)	0.959034	0.0950457	0.243071
1383	4-acetamidophenol	0.963367	0.0953763	1.02385
100003185	leucylglycine	0.99253	0.0981619	0.460876
100008933	3-hydroxystearate	0.99986	0.0987847	1.01394
1384	naproxen	NA	NA	1.01798
100000740	dextromethorphan	NA	NA	0.0122828
100001787	desmethylnaproxen	NA	NA	0.1584
100001788	desmethylnaproxen sulfate	NA	NA	0.741369
100002725	omeprazole	NA	NA	0.0711167
100003444	citalopram/escitalopram	NA	NA	0.0503984
100015776	ondansetron	NA	NA	0.283458
100015899	cephalexin	NA	NA	3.76582
100015972	fluconazole	NA	NA	0.0252127
100020790	desmethylcitalopram*	NA	NA	1.54936
100020793	citalopram propionate*	NA	NA	0.667471
NA	NA	NA	NA	0.395166
